# Supplementary material for: Phage integration alters the respiratory strategy of its host
Source: eLife. 2019 Oct 25;8:e49081. doi: 10.7554/eLife.49081 (PMC6814406; doi:10.7554/eLife.49081)
Supplement: Figure 1—source data 1. [file elife-49081-fig1-data1.xlsx]

## Sheet: Data
		EPB47 +O2 A	ompA-cfp								EPB47 +O2 B	ompA-cfp								MMR8 +O2 A	attλ::(cat PtorC-yfp) ompA-cfp								MMR8 +O2 B	attλ::(cat PtorC-yfp) ompA-cfp								MMR8 +O2 C	attλ::(cat PtorC-yfp) ompA-cfp								DFE12 +O2 A	attλ::(cat PtorC-yfp) ompA-cfp HK022+
Jitter		NAME	POSITION	YFP / area	CFP / area	YFP / CFP	x100	LOCATION	Jitter		NAME	POSITION	YFP / area	CFP / area	YFP / CFP	x100	LOCATION	Jitter		NAME	POSITION	YFP / area	CFP / area	YFP / CFP	x100	LOCATION	Jitter		NAME	POSITION	YFP / area	CFP / area	YFP / CFP	x100	LOCATION	Jitter		NAME	POSITION	YFP / area	CFP / area	YFP / CFP	x100	LOCATION	Jitter		NAME	POSITION	YFP / area
-0.119176		b394	6	14.0381	1155.72	0.0121467	1.21467	(345.38;27.94)	0.880824		b215	5	32.3943	1388.37	0.0233326	2.33326	(401.92;78.61)	0.880824		b118	3	291.681	1598.07	0.18252	18.252	(401.65;416.20)	1.88082		b45	1	665.903	1149.97	0.579063	57.9063	(416.40;288.78)	1.88082		b102	2	1156.1	1294.36	0.893185	89.3185	(271.73;159.57)	1.88082		b265	5	85.5726
-0.216128		b155	3	44.5318	1088.59	0.0409078	4.09078	(269.07;168.05)	0.783872		b50	1	22.8015	1264.12	0.0180375	1.80375	(436.31;97.34)	0.783872		b165	4	921.332	1229.57	0.749314	74.9314	(146.53;208.09)	1.78387		b281	5	584.741	1122.47	0.52094	52.094	(447.26;94.44)	1.78387		b101	2	267.14	1235.31	0.216254	21.6254	(262.73;143.84)	1.78387		b27	1	43.882
-0.199229		b395	6	37.9191	1071.92	0.0353751	3.53751	(342.14;23.01)	0.800771		b51	1	24.2387	1245.15	0.0194666	1.94666	(438.28;89.51)	0.800771		b447	8	464.087	1128.88	0.411105	41.1105	(202.57;266.47)	1.80077		b176	3	643.746	1047.84	0.614358	61.4358	(365.73;122.69)	1.80077		b103	2	1053.5	1179.54	0.893138	89.3138	(285.88;166.30)	1.80077		b61	1	34.0068
-0.242247		b89	2	25.4644	1008.23	0.0252567	2.52567	(81.29;50.22)	0.757753		b73	2	27.4235	981.759	0.027933	2.7933	(286.83;229.79)	0.757753		b668	10	766.897	1081.56	0.709063	70.9063	(234.41;69.19)	1.75775		b457	9	2215.52	1010.99	2.19144	219.144	(272.11;147.43)	1.75775		b252	5	1188.32	1139.65	1.04271	104.271	(153.84;234.85)	1.75775		b59	1	64.8242
0.186074		b105	2	27.3181	989.957	0.0275952	2.75952	(338.49;57.78)	1.18607		b177	4	23.3883	933.426	0.0250564	2.50564	(268.13;89.19)	1.18607		b510	8	987.472	1058.24	0.933128	93.3128	(438.25;310.78)	2.18607		b92	2	1019.11	982.322	1.03745	103.745	(152.49;79.76)	2.18607		b106	2	1186.81	979.448	1.21172	121.172	(465.80;34.10)	2.18607		b63	1	49.5704
0.178847		b117	2	29.9796	957.964	0.0312951	3.12951	(196.63;180.48)	1.17885		b210	5	13.096	901.541	0.0145263	1.45263	(371.15;28.29)	1.17885		b172	4	1726.96	1048.61	1.6469	164.69	(237.95;191.27)	2.17885		b304	6	164.332	968.713	0.16964	16.964	(227.00;290.68)	2.17885		b208	4	346.355	956.068	0.36227	36.227	(326.19;295.19)	2.17885		b151	3	41.0791
-0.0596216		b230	4	19.2841	864.911	0.022296	2.2296	(207.38;210.54)	0.940378		b114	3	12.2551	896.528	0.0136695	1.36695	(142.53;141.68)	0.940378		b282	5	784.912	1045.52	0.750737	75.0737	(362.47;91.78)	1.94038		b99	2	427.316	947.179	0.451147	45.1147	(391.69;128.69)	1.94038		b100	2	400.342	915.956	0.437076	43.7076	(261.01;152.54)	1.94038		b268	5	22.9688
-0.0912749		b110	2	19.6429	855.014	0.0229738	2.29738	(425.15;127.01)	0.908725		b112	3	26.4482	879.683	0.0300656	3.00656	(106.25;377.83)	0.908725		b326	6	783.623	1033.54	0.758192	75.8192	(452.76;77.54)	1.90873		b454	9	395.259	928.656	0.425625	42.5625	(145.99;155.63)	1.90873		b108	2	387.62	912.434	0.42482	42.482	(480.50;33.70)	1.90873		b225	4	7.06799
0.0561249		b151	3	31.9774	829.379	0.0385559	3.85559	(203.44;50.80)	1.05612		b17	1	57.499	845.214	0.0680289	6.80289	(118.22;114.43)	1.05612		b171	4	49.8259	1023.19	0.0486967	4.86967	(202.09;110.51)	2.05612		b162	3	557.68	906.11	0.615466	61.5466	(371.52;310.99)	2.05612		b192	4	490.485	905.031	0.541954	54.1954	(292.21;287.55)	2.05612		b286	5	10.0644
-0.00686145		b153	3	38.4324	827.822	0.046426	4.6426	(244.98;79.15)	0.993139		b119	3	3.78381	843.187	0.00448752	0.448752	(197.54;37.38)	0.993139		b559	9	107.814	987.787	0.109147	10.9147	(215.50;156.05)	1.99314		b458	9	696.837	844.539	0.825109	82.5109	(309.83;391.01)	1.99314		b86	2	930.975	867.354	1.07335	107.335	(72.61;259.57)	1.99314		b43	1	54.6304
-0.0148489		b332	5	32.2408	825.27	0.039067	3.9067	(339.01;149.28)	0.985151		b175	4	20.7593	824.275	0.0251849	2.51849	(258.60;90.72)	0.985151		b665	10	249.167	976.925	0.255053	25.5053	(210.87;38.95)	1.98515		b97	2	638.487	834.442	0.765167	76.5167	(298.77;326.12)	1.98515		b137	3	137.792	866.618	0.159	15.9	(244.66;153.85)	1.98515		b22	1	52.486
0.220949		b37	1	36.1174	823.614	0.0438524	4.38524	(281.31;273.10)	1.22095		b113	3	8.22315	821.648	0.0100081	1.00081	(110.48;183.88)	1.22095		b168	4	544.502	944.023	0.576789	57.6789	(171.74;43.86)	2.22095		b278	5	119.647	833.655	0.143521	14.3521	(381.65;259.91)	2.22095		b190	4	820.195	865.083	0.948111	94.8111	(285.51;184.10)	2.22095		b156	3	95.9085
0.143638		b34	1	58.3075	820.725	0.0710439	7.10439	(232.50;223.33)	1.14364		b272	6	21.5855	806.192	0.0267747	2.67747	(398.38;163.47)	1.14364		b469	8	755.475	943.236	0.80094	80.094	(372.91;426.03)	2.14364		b410	8	565.445	826.823	0.683876	68.3876	(116.95;64.16)	2.14364		b331	6	263.215	854.193	0.308145	30.8145	(188.12;21.55)	2.14364		b32	1	71.7897
-0.0684233		b156	3	25.226	815.322	0.0309399	3.09399	(314.35;161.33)	0.931577		b179	4	54.3178	803.391	0.0676106	6.76106	(273.06;133.65)	0.931577		b397	7	116.322	913.937	0.127275	12.7275	(414.53;244.92)	1.93158		b362	7	1001.77	808.057	1.23973	123.973	(228.94;165.89)	1.93158		b329	6	304.083	852.501	0.356695	35.6695	(138.11;418.45)	1.93158		b218	4	40.9685
0.0685471		b98	2	34.0757	796.084	0.0428042	4.28042	(233.11;259.77)	1.06855		b123	3	37.9108	800.117	0.0473816	4.73816	(256.34;338.59)	1.06855		b323	6	464.157	904.892	0.512942	51.2942	(405.53;37.44)	2.06855		b175	3	610.041	807.35	0.755609	75.5609	(360.43;118.50)	2.06855		b99	2	337.878	842.451	0.401065	40.1065	(254.57;141.56)	2.06855		b226	4	22.4828
0.113298		b41	1	30.1205	765.606	0.0393421	3.93421	(321.19;82.49)	1.1133		b262	6	17.7492	776.699	0.0228521	2.28521	(224.75;119.51)	1.1133		b507	8	498.942	894.832	0.557583	55.7583	(404.46;137.64)	2.1133		b464	9	535.751	789.532	0.678568	67.8568	(479.51;273.65)	2.1133		b34	1	564.842	838.184	0.673888	67.3888	(221.32;96.99)	2.1133		b284	5	27.9086
0.147139		b56	1	32.4315	760.744	0.0426313	4.26313	(185.20;333.29)	1.14714		b29	1	12.9106	772.881	0.0167045	1.67045	(340.77;39.40)	1.14714		b26	1	323.594	863.08	0.374929	37.4929	(211.01;278.63)	2.14714		b369	7	114.325	784.904	0.145654	14.5654	(497.57;355.85)	2.14714		b274	5	74.2397	836.676	0.0887318	8.87318	(397.90;114.37)	2.14714		b396	7	61.084
0.00245588		b231	4	27.3513	759.021	0.0360349	3.60349	(222.94;120.57)	1.00246		b199	5	0.914978	759.526	0.00120467	0.120467	(90.29;145.30)	1.00246		b473	8	1175.82	856.247	1.37322	137.322	(405.75;279.62)	2.00246		b42	1	630.294	776.882	0.811313	81.1313	(389.48;407.78)	2.00246		b146	3	673.481	835.803	0.805789	80.5789	(468.45;127.46)	2.00246		b391	7	51.5763
0.00999814		b109	2	33.5712	758.754	0.0442452	4.42452	(422.92;250.83)	1.01		b53	1	18.2007	741.52	0.0245452	2.45452	(446.63;81.26)	1.01		b588	9	415.798	849.504	0.48946	48.946	(477.60;233.23)	2.01		b305	6	353.808	770.609	0.459128	45.9128	(242.46;62.05)	2.01		b276	5	80.2983	810.144	0.0991162	9.91162	(447.32;116.87)	2.01		b30	1	34.5203
0.055622		b120	2	42.2701	746.374	0.056634	5.6634	(347.02;241.57)	1.05562		b220	5	15.8038	725.051	0.0217968	2.17968	(453.81;370.66)	1.05562		b620	9	280.724	845.074	0.332188	33.2188	(466.90;180.21)	2.05562		b399	8	168.09	768.574	0.218704	21.8704	(182.61;420.66)	2.05562		b107	2	418.287	800.067	0.522815	52.2815	(472.35;29.03)	2.05562		b334	6	43.0604
-0.180039		b162	3	32.9915	742.247	0.0444481	4.44481	(360.03;377.39)	0.819961		b226	5	8.35083	721.67	0.0115715	1.15715	(127.03;458.19)	0.819961		b115	3	383.135	839.938	0.456146	45.6146	(378.11;360.51)	1.81996		b218	4	230.657	763.711	0.302022	30.2022	(71.52;236.04)	1.81996		b46	1	466.97	792.53	0.589214	58.9214	(490.37;367.81)	1.81996		b217	4	74.0053
0.135821		b382	6	27.2778	728.788	0.037429	3.7429	(428.89;353.20)	1.13582		b154	4	6.37549	717.336	0.00888773	0.888773	(267.20;36.20)	1.13582		b162	4	520.141	825.595	0.630019	63.0019	(112.09;128.75)	2.13582		b226	4	324.61	755.891	0.429441	42.9441	(383.89;88.63)	2.13582		b277	5	79.3676	790.466	0.100406	10.0406	(471.21;119.09)	2.13582		b278	5	38.404
0.0862409		b118	2	34.7047	703.764	0.0493129	4.93129	(202.88;175.07)	1.08624		b153	4	34.702	702.505	0.0493975	4.93975	(215.37;20.15)	1.08624		b608	9	758.644	802.372	0.945502	94.5502	(226.91;408.22)	2.08624		b109	2	538.198	743.25	0.724114	72.4114	(143.58;246.98)	2.08624		b275	5	75.0136	782.91	0.0958139	9.58139	(425.17;112.73)	2.08624		b49	1	30.8621
0.122562		b160	3	33.8546	700.912	0.0483008	4.83008	(352.10;154.31)	1.12256		b48	1	75.2044	691.094	0.108819	10.8819	(353.00;322.12)	1.12256		b381	7	735.344	794.007	0.926117	92.6117	(217.99;20.97)	2.12256		b103	2	217.032	729.622	0.297458	29.7458	(436.08;232.66)	2.12256		b339	6	676.731	779.638	0.868007	86.8007	(380.73;409.93)	2.12256		b325	6	27.1692
0.216052		b48	1	64.019	700.525	0.0913872	9.13872	(417.51;102.67)	1.21605		b263	6	9.88342	689.724	0.0143295	1.43295	(260.60;17.99)	1.21605		b506	8	456.535	792.247	0.576254	57.6254	(399.68;152.95)	2.21605		b108	2	537.458	713.056	0.753739	75.3739	(131.14;249.63)	2.21605		b91	2	68.5472	768.124	0.0892398	8.92398	(259.47;18.11)	2.21605		b108	2	99.3173
0.0437262		b304	5	17.41	686.687	0.0253536	2.53536	(117.59;17.51)	1.04373		b209	5	23.1556	686.376	0.0337361	3.37361	(333.03;497.99)	1.04373		b109	3	115.201	786.391	0.146493	14.6493	(232.22;249.95)	2.04373		b448	9	287.295	712.556	0.40319	40.319	(27.09;316.59)	2.04373		b195	4	737.809	755.87	0.976106	97.6106	(319.41;59.49)	2.04373		b329	6	54.339
-0.0124224		b97	2	15.9558	686.096	0.0232559	2.32559	(220.81;54.27)	0.987578		b176	4	31.8441	684.37	0.0465305	4.65305	(267.37;101.12)	0.987578		b685	10	308.939	785.249	0.393428	39.3428	(474.24;367.98)	1.98758		b232	4	446.184	705.744	0.632219	63.2219	(319.58;123.83)	1.98758		b204	4	407.275	748.798	0.543904	54.3904	(480.70;73.52)	1.98758		b117	2	28.0062
-0.065709		b233	4	27.4639	682.464	0.0402422	4.02422	(254.67;259.72)	0.934291		b282	6	62.7657	678.891	0.0924533	9.24533	(252.15;266.69)	0.934291		b564	9	316.199	782.228	0.404228	40.4228	(247.62;230.75)	1.93429		b271	5	497.945	697.878	0.713514	71.3514	(186.79;381.08)	1.93429		b185	4	1140.41	745.208	1.53033	153.033	(185.12;76.14)	1.93429		b271	5	19.6221
-0.242387		b35	1	24.9019	671.47	0.0370857	3.70857	(234.05;105.98)	0.757613		b140	3	16.6533	659.244	0.0252612	2.52612	(56.41;154.02)	0.757613		b458	8	542.079	775.323	0.699166	69.9166	(272.65;483.27)	1.75761		b398	8	177.404	696.004	0.254889	25.4889	(157.17;309.33)	1.75761		b349	6	348.054	714.121	0.487389	48.7389	(487.19;107.72)	1.75761		b270	5	41.6285
0.0298767		b87	2	20.3196	670.028	0.0303265	3.03265	(54.46;239.45)	1.02988		b165	4	54.122	641.439	0.0843759	8.43759	(404.26;290.52)	1.02988		b670	10	298.675	773.039	0.386365	38.6365	(267.09;278.70)	2.02988		b306	6	765.198	683.681	1.11923	111.923	(317.81;90.29)	2.02988		b344	6	455.2	707.075	0.643779	64.3779	(415.83;137.06)	2.02988		b206	4	6.48767
-0.0738452		b122	2	24.2083	665.233	0.0363907	3.63907	(353.80;30.87)	0.926155		b266	6	28.8807	640.292	0.0451056	4.51056	(325.93;390.40)	0.926155		b386	7	311.124	766.31	0.406003	40.6003	(273.58;443.13)	1.92615		b111	2	538.356	673.853	0.798921	79.8921	(153.26;266.49)	1.92615		b32	1	362.257	703.335	0.515057	51.5057	(180.48;354.99)	1.92615		b99	2	25.3303
-0.186696		b148	3	26.8472	663.074	0.040489	4.0489	(126.87;207.42)	0.813304		b129	3	39.6149	636.029	0.0622847	6.22847	(360.83;154.15)	0.813304		b606	9	783.209	765.154	1.0236	102.36	(227.29;424.33)	1.8133		b395	8	29.4369	671.713	0.0438236	4.38236	(122.48;241.91)	1.8133		b203	4	42.6567	689.936	0.061827	6.1827	(484.74;14.97)	1.8133		b267	5	49.0876
0.0897185		b124	2	20.0522	660.482	0.0303599	3.03599	(450.26;73.52)	1.08972		b54	1	14.0669	623.525	0.0225603	2.25603	(453.16;69.71)	1.08972		b273	5	671.601	762.947	0.880273	88.0273	(247.89;36.66)	2.08972		b160	3	397.663	671.112	0.592543	59.2543	(302.76;52.23)	2.08972		b191	4	468.03	689.449	0.678847	67.8847	(295.73;144.62)	2.08972		b34	1	48.4562
0.0279285		b32	1	18.4622	656.519	0.0281213	2.81213	(200.71;89.75)	1.02793		b167	4	40.7515	616.664	0.0660838	6.60838	(478.07;343.79)	1.02793		b390	7	197.11	758.313	0.259932	25.9932	(305.74;18.73)	2.02793		b221	4	92.1633	662.634	0.139086	13.9086	(204.60;388.99)	2.02793		b53	1	249.783	678.626	0.368071	36.8071	(363.68;26.13)	2.02793		b272	5	12.1818
0.0260297		b137	3	29.7312	653.633	0.0454861	4.54861	(15.45;459.17)	1.02603		b204	5	49.199	615.425	0.0799431	7.99431	(136.34;373.84)	1.02603		b463	8	582.165	751.825	0.774335	77.4335	(313.98;387.02)	2.02603		b86	2	146.484	645.061	0.227086	22.7086	(23.86;24.95)	2.02603		b400	7	528.209	678.296	0.778729	77.8729	(285.51;203.06)	2.02603		b330	6	42.4833
0.24048		b90	2	3.67676	645.949	0.00569202	0.569202	(92.31;22.17)	1.24048		b254	6	27.2498	614.274	0.0443609	4.43609	(34.01;160.99)	1.24048		b114	3	379.368	750.004	0.505822	50.5822	(358.95;148.03)	2.24048		b459	9	371.352	637.648	0.582377	58.2377	(331.58;441.61)	2.24048		b346	6	714.571	672.141	1.06313	106.313	(446.12;160.39)	2.24048		b53	1	10.8564
-0.189057		b375	6	31.9437	637.456	0.0501113	5.01113	(237.36;261.07)	0.810943		b260	6	12.9614	609.092	0.0212799	2.12799	(132.56;246.08)	0.810943		b578	9	981.711	749.671	1.30952	130.952	(398.51;470.58)	1.81094		b359	7	1329.78	631.173	2.10684	210.684	(170.49;20.72)	1.81094		b335	6	741.704	653.622	1.13476	113.476	(302.51;168.10)	1.81094		b97	2	46.8154
-0.0564512		b376	6	30.4977	629.919	0.0484153	4.84153	(246.23;393.06)	0.943549		b150	4	15.5072	607.897	0.0255096	2.55096	(140.71;422.48)	0.943549		b678	10	138.619	733.47	0.18899	18.899	(401.48;175.50)	1.94355		b276	5	304.115	628.515	0.483863	48.3863	(368.30;22.32)	1.94355		b193	4	104.319	653.503	0.159631	15.9631	(304.86;342.67)	1.94355		b209	4	23.4272
0.145087		b92	2	14.991	628.457	0.0238537	2.38537	(127.78;174.53)	1.14509		b79	2	30.0534	602.935	0.0498452	4.98452	(378.87;284.28)	1.14509		b700	10	277.023	722.2	0.383581	38.3581	(288.96;459.67)	2.14509		b367	7	674.804	625.139	1.07945	107.945	(385.00;264.87)	2.14509		b398	7	178.595	652.828	0.273572	27.3572	(273.32;300.38)	2.14509		b283	5	29.5267
-0.233564		b183	3	53.8718	626.564	0.0859798	8.59798	(368.77;453.67)	0.766436		b30	1	32.3629	599.035	0.054025	5.4025	(342.97;185.22)	0.766436		b383	7	841.007	718.387	1.17069	117.069	(228.18;313.83)	1.76644		b460	9	242.655	621.616	0.390362	39.0362	(372.06;267.39)	1.76644		b139	3	699.801	651.46	1.0742	107.42	(269.09;132.08)	1.76644		b143	3	56.9882
-0.0223359		b323	5	16.8735	620.222	0.0272055	2.72055	(430.26;106.24)	0.977664		b81	2	23.8333	597.665	0.0398774	3.98774	(420.06;55.15)	0.977664		b589	9	591.35	716.934	0.824831	82.4831	(480.10;479.97)	1.97766		b318	6	314.761	603.947	0.521173	52.1173	(41.50;415.74)	1.97766		b397	7	66.4265	644.501	0.103066	10.3066	(251.01;37.19)	1.97766		b264	5	18.9456
0.0756576		b182	3	31.7028	615.23	0.05153	5.153	(360.11;465.92)	1.07566		b235	5	18.3131	593.557	0.0308532	3.08532	(411.27;495.80)	1.07566		b270	5	634.777	709.189	0.895075	89.5075	(151.79;73.86)	2.07566		b220	4	63.469	600.818	0.105638	10.5638	(133.29;16.45)	2.07566		b145	3	405.747	642.401	0.63161	63.161	(453.24;18.98)	2.07566		b335	6	44.363
0.0578863		b119	2	36.6855	612.442	0.0599003	5.99003	(340.28;233.36)	1.05789		b315	7	28.3391	582.354	0.048663	4.8663	(126.30;382.00)	1.05789		b573	9	321.882	708.855	0.454088	45.4088	(313.25;163.58)	2.05789		b174	3	331.129	600.519	0.551404	55.1404	(235.81;137.50)	2.05789		b184	4	291.469	635.451	0.45868	45.868	(173.45;121.52)	2.05789		b199	4	30.8324
-0.188983		b106	2	35.4616	608.889	0.0582399	5.82399	(373.08;136.37)	0.811017		b97	2	20.9597	581.327	0.036055	3.6055	(367.57;241.03)	0.811017		b277	5	437.31	708.751	0.617014	61.7014	(313.67;339.07)	1.81102		b166	3	879.483	600.299	1.46508	146.508	(411.39;308.22)	1.81102		b399	7	452.291	630.203	0.717691	71.7691	(284.97;417.10)	1.81102		b392	7	41.3966
0.154738		b30	1	10.313	582.128	0.017716	1.7716	(136.04;495.70)	1.15474		b321	7	26.248	580.745	0.0451971	4.51971	(373.29;83.68)	1.15474		b455	8	93.305	705.417	0.132269	13.2269	(261.24;319.11)	2.15474		b313	6	31.4424	599.851	0.0524169	5.24169	(449.85;234.61)	2.15474		b144	3	1220.77	621.638	1.96379	196.379	(433.52;141.21)	2.15474		b142	3	46.3127
0.152553		b315	5	26.7841	580.21	0.0461628	4.61628	(329.98;299.37)	1.15255		b159	4	33.4494	575.805	0.0580916	5.80916	(313.49;108.24)	1.15255		b50	2	303.727	703.672	0.431631	43.1631	(168.62;301.69)	2.15255		b403	8	175.911	593.173	0.29656	29.656	(356.94;118.69)	2.15255		b330	6	375.618	621.393	0.604477	60.4477	(161.51;90.82)	2.15255		b47	1	36.7972
0.0203439		b318	5	22.0486	578.95	0.0380839	3.80839	(344.67;36.85)	1.02034		b157	4	23.8605	575.285	0.0414759	4.14759	(284.49;465.03)	1.02034		b451	8	171.957	702.904	0.244638	24.4638	(229.81;111.45)	2.02034		b102	2	116.839	581.045	0.201084	20.1084	(437.16;160.28)	2.02034		b251	5	890.687	620.254	1.436	143.6	(131.23;267.74)	2.02034		b205	4	39.7924
0.213034		b36	1	32.4167	573.51	0.0565234	5.65234	(255.43;119.28)	1.21303		b259	6	16.9504	566.915	0.0298994	2.98994	(99.83;340.66)	1.21303		b105	3	96.2975	693.37	0.138883	13.8883	(169.32;374.81)	2.21303		b38	1	453.171	573.814	0.789752	78.9752	(338.49;147.54)	2.21303		b267	5	126.165	618.125	0.204109	20.4109	(400.12;222.73)	2.21303		b58	1	74.8409
0.00972652		b123	2	37.4275	565.585	0.0661748	6.61748	(448.52;78.77)	1.00973		b155	4	23.0178	566.271	0.040648	4.0648	(282.02;71.20)	1.00973		b24	1	129.322	688.634	0.187795	18.7795	(190.71;362.94)	2.00973		b31	1	251.393	566.808	0.443525	44.3525	(121.97;262.18)	2.00973		b201	4	728.8	617.706	1.17985	117.985	(441.07;161.51)	2.00973		b222	4	22.7842
-0.0652364		b226	4	16.6154	562.548	0.0295359	2.95359	(132.77;54.93)	0.934764		b32	1	36.9752	564.733	0.0654738	6.54738	(387.24;132.35)	0.934764		b440	8	199.798	682.206	0.292871	29.2871	(123.72;273.36)	1.93476		b159	3	283.544	566.671	0.500369	50.0369	(282.79;288.14)	1.93476		b35	1	642.49	610.552	1.05231	105.231	(232.32;289.69)	1.93476		b224	4	34.2332
-0.216993		b333	5	32.0576	561.403	0.0571026	5.71026	(341.21;142.56)	0.783007		b270	6	49.7281	563.6	0.0882329	8.82329	(370.18;240.14)	0.783007		b673	10	327.312	675.964	0.484216	48.4216	(314.96;183.24)	1.78301		b280	5	531.033	565.057	0.939786	93.9786	(440.16;167.63)	1.78301		b392	7	503.685	610.034	0.825666	82.5666	(50.64;225.83)	1.78301		b170	3	29.084
-0.234693		b301	5	13.9869	560.282	0.0249641	2.49641	(96.34;355.95)	0.765307		b283	6	38.0312	562.402	0.0676228	6.76228	(264.11;256.61)	0.765307		b567	9	541.864	674.414	0.803459	80.3459	(278.30;336.14)	1.76531		b397	8	90.6086	556.77	0.16274	16.274	(153.13;399.40)	1.76531		b58	1	329.472	608.784	0.541196	54.1196	(444.57;362.36)	1.76531		b40	1	22.8572
-0.186395		b163	3	57.4084	554.935	0.103451	10.3451	(390.88;238.13)	0.813605		b9	1	4.87201	560.521	0.00869193	0.869193	(42.47;39.05)	0.813605		b480	8	132.289	670.838	0.1972	19.72	(458.46;159.71)	1.81361		b39	1	220.179	555.479	0.396378	39.6378	(350.33;14.68)	1.81361		b257	5	587.538	603.945	0.972834	97.2834	(270.98;141.73)	1.81361		b332	6	43.7012
0.0930025		b248	4	16.6687	554.427	0.0300647	3.00647	(133.26;263.74)	1.093		b230	5	54.566	556.393	0.098071	9.8071	(241.95;334.72)	1.093		b32	1	313.055	670.349	0.467003	46.7003	(450.08;135.58)	2.093		b413	8	133.883	555.269	0.241113	24.1113	(369.66;153.35)	2.093		b55	1	374.105	601.932	0.621507	62.1507	(432.59;353.29)	2.093		b160	3	20.5106
-0.176697		b310	5	21.6183	540.399	0.0400043	4.00043	(251.82;364.24)	0.823303		b65	2	22.8137	553.006	0.0412539	4.12539	(188.33;150.47)	0.823303		b110	3	207.34	664.37	0.312086	31.2086	(271.52;130.82)	1.8233		b360	7	363.295	553.85	0.655944	65.5944	(223.70;409.67)	1.8233		b40	1	329.02	600.68	0.547746	54.7746	(342.19;198.24)	1.8233		b347	6	11.533
0.112257		b39	1	67.566	535.239	0.126235	12.6235	(305.94;162.40)	1.11226		b61	2	10.4026	549.631	0.0189265	1.89265	(88.18;204.69)	1.11226		b544	9	294.108	664.017	0.442922	44.2922	(36.19;226.51)	2.11226		b465	9	560.053	553.065	1.01264	101.264	(490.31;153.27)	2.11226		b263	5	43.6199	599.47	0.0727641	7.27641	(359.47;210.18)	2.11226		b155	3	61.1897
-0.220113		b161	3	16.387	530.69	0.0308786	3.08786	(347.82;21.83)	0.779887		b115	3	2.94897	543.872	0.00542218	0.542218	(157.62;41.64)	0.779887		b585	9	675.4	663.707	1.01762	101.762	(453.54;120.17)	1.77989		b173	3	347.351	551.514	0.629813	62.9813	(207.90;146.53)	1.77989		b37	1	207.984	591.156	0.351825	35.1825	(257.42;144.31)	1.77989		b35	1	62.8099
-0.122485		b184	3	42.6241	528.94	0.0805839	8.05839	(366.24;460.42)	0.877515		b160	4	29.3143	540.52	0.0542334	5.42334	(334.17;146.34)	0.877515		b257	5	122.675	663.475	0.184898	18.4898	(372.74;267.20)	1.87752		b95	2	160.803	546.652	0.294159	29.4159	(215.31;229.71)	1.87752		b54	1	219.982	590.143	0.372761	37.2761	(367.16;14.90)	1.87752		b149	3	31.048
-0.180559		b319	5	24.4112	518.474	0.0470828	4.70828	(353.22;394.55)	0.819441		b218	5	22.0634	538.589	0.0409652	4.09652	(433.31;233.73)	0.819441		b501	8	897.902	657.573	1.36548	136.548	(357.89;176.55)	1.81944		b452	9	32.7314	545.879	0.059961	5.9961	(77.67;66.56)	1.81944		b57	1	140.339	587.966	0.238686	23.8686	(439.19;350.13)	1.81944		b118	2	20.2541
-0.131093		b45	1	40.0744	517.909	0.0773773	7.73773	(391.18;46.60)	0.868907		b233	5	22.0392	534.204	0.0412562	4.12562	(398.25;488.00)	0.868907		b698	10	142.28	655.56	0.217036	21.7036	(296.88;225.19)	1.86891		b219	4	505.528	544.711	0.928067	92.8067	(95.48;173.76)	1.86891		b340	6	233.512	584.653	0.399403	39.9403	(391.45;237.70)	1.86891		b280	5	30.9809
-0.121232		b240	4	15.7118	515.011	0.0305077	3.05077	(401.52;468.26)	0.878768		b86	2	28.5736	525.309	0.054394	5.4394	(485.65;260.14)	0.878768		b272	5	396.387	650.311	0.609534	60.9534	(240.61;27.33)	1.87877		b400	8	273.994	534.327	0.512783	51.2783	(193.26;333.38)	1.87877		b333	6	191.546	574.173	0.333602	33.3602	(232.22;66.06)	1.87877		b169	3	11.1199
0.0856564		b27	1	16.7028	513.711	0.032514	3.2514	(46.74;164.59)	1.08566		b82	2	27.1963	525.165	0.0517862	5.17862	(437.93;411.78)	1.08566		b319	6	567.368	649.452	0.87361	87.361	(356.41;109.38)	2.08566		b364	7	542.275	532.746	1.01789	101.789	(261.63;129.58)	2.08566		b147	3	515.004	572.185	0.900065	90.0065	(485.09;402.23)	2.08566		b147	3	23.8026
0.188441		b363	6	23.5574	492.313	0.0478504	4.78504	(52.42;373.79)	1.18844		b35	1	28.7712	522.966	0.0550155	5.50155	(426.54;140.28)	1.18844		b496	8	249.878	647.443	0.385945	38.5945	(331.95;133.38)	2.18844		b447	9	53.0254	528.356	0.100359	10.0359	(24.81;252.41)	2.18844		b138	3	148.488	569.905	0.260548	26.0548	(248.43;22.17)	2.18844		b120	2	47.5811
-0.224612		b235	4	11.6458	488.85	0.0238229	2.38229	(283.53;15.58)	0.775388		b37	1	30.6836	522.931	0.0586762	5.86762	(455.41;166.66)	0.775388		b621	9	385.428	644.001	0.598489	59.8489	(472.30;176.52)	1.77539		b96	2	607.012	523.09	1.16043	116.043	(234.94;219.48)	1.77539		b90	2	485.572	569.249	0.853005	85.3005	(248.19;40.11)	1.77539		b54	1	27.2053
0.244228		b33	1	30.27	488.035	0.0620243	6.20243	(232.15;190.86)	1.24423		b96	2	26.6735	518.632	0.0514304	5.14304	(365.67;230.46)	1.24423		b449	8	388.962	642.844	0.605064	60.5064	(207.59;304.75)	2.24423		b269	5	197.077	522.369	0.377276	37.7276	(137.17;368.49)	2.24423		b92	2	412.489	558.38	0.738724	73.8724	(284.68;329.13)	2.24423		b167	3	60.2581
-0.0248481		b107	2	33.0898	486.939	0.0679549	6.79549	(394.99;271.12)	0.975152		b323	7	42.7479	517.078	0.0826721	8.26721	(402.29;315.80)	0.975152		b280	5	338.097	641.658	0.526912	52.6912	(342.84;458.59)	1.97515		b470	9	352.715	518.094	0.680793	68.0793	(328.45;482.56)	1.97515		b59	1	286.339	556.966	0.514106	51.4106	(447.29;353.97)	1.97515		b213	4	56.4395
0.163938		b244	4	25.6146	484.384	0.0528808	5.28808	(452.85;380.82)	1.16394		b265	6	30.9575	515.343	0.0600715	6.00715	(312.98;431.28)	1.16394		b179	4	223.894	638.819	0.350481	35.0481	(463.56;197.09)	2.16394		b308	6	99.2647	517.058	0.19198	19.198	(329.23;188.11)	2.16394		b56	1	128.112	552.519	0.231869	23.1869	(430.37;345.21)	2.16394		b212	4	52.5662
0.20573		b392	6	49.4661	479.978	0.103059	10.3059	(303.12;327.60)	1.20573		b213	5	48.8097	514.584	0.0948528	9.48528	(390.07;298.82)	1.20573		b395	7	70.4636	636.407	0.110721	11.0721	(376.92;174.29)	2.20573		b453	9	82.1668	502.641	0.16347	16.347	(135.25;288.56)	2.20573		b207	4	673.652	545.316	1.23534	123.534	(37.62;347.34)	2.20573		b279	5	41.3238
-0.205036		b324	5	19.9756	478.532	0.0417436	4.17436	(466.10;179.63)	0.794964		b269	6	32.6339	514.148	0.0634718	6.34718	(370.77;452.44)	0.794964		b384	7	283.726	633.257	0.448042	44.8042	(271.37;414.26)	1.79496		b266	5	189.354	492.829	0.384219	38.4219	(34.89;429.10)	1.79496		b104	2	288.62	545.063	0.529517	52.9517	(435.26;419.33)	1.79496		b395	7	31.4354
0.167094		b104	2	55.81	477.333	0.11692	11.692	(332.65;353.60)	1.16709		b11	1	16.2573	512.439	0.0317253	3.17253	(60.32;243.01)	1.16709		b657	10	253.574	632.725	0.400764	40.0764	(86.02;21.78)	2.16709		b353	7	833.966	487.197	1.71176	171.176	(40.54;444.99)	2.16709		b38	1	276.706	544.342	0.50833	50.833	(312.51;377.03)	2.16709		b387	7	38.234
-0.0992056		b121	2	40.5211	476.284	0.0850777	8.50777	(347.57;41.25)	0.900794		b19	1	18.8889	511.066	0.0369598	3.69598	(182.35;194.07)	0.900794		b93	3	255.605	629.412	0.406102	40.6102	(40.26;186.93)	1.90079		b155	3	229.734	486.588	0.472133	47.2133	(26.88;400.26)	1.90079		b408	7	277.639	543.4	0.51093	51.093	(474.29;49.04)	1.90079		b64	1	36.2787
0.0297813		b145	3	31.5174	475.822	0.0662378	6.62378	(104.23;168.05)	1.02978		b31	1	37.1419	509.167	0.0729465	7.29465	(361.76;397.99)	1.02978		b562	9	48.8007	628.357	0.0776639	7.76639	(232.14;214.18)	2.02978		b455	9	66.8816	482.363	0.138654	13.8654	(172.53;163.84)	2.02978		b413	7	358.173	538.663	0.664929	66.4929	(90.95;494.89)	2.02978		b48	1	13.2576
-0.0766201		b298	5	13.1758	474.168	0.0277872	2.77872	(54.78;62.38)	0.92338		b77	2	39.5667	509.112	0.077717	7.7717	(361.47;277.82)	0.92338		b334	6	189.303	614.89	0.307865	30.7865	(289.26;99.06)	1.92338		b94	2	334.523	480.956	0.695539	69.5539	(213.17;427.07)	1.92338		b254	5	408.726	532.676	0.767308	76.7308	(195.16;142.88)	1.92338		b105	2	27.3816
-0.185676		b303	5	5.79456	473.861	0.0122284	1.22284	(101.22;44.93)	0.814324		b84	2	20.9444	505.31	0.0414486	4.14486	(464.21;154.24)	0.814324		b446	8	523.958	610.477	0.858277	85.8277	(190.67;358.49)	1.81432		b361	7	472.251	479.076	0.985755	98.5755	(222.91;66.36)	1.81432		b95	2	32.8939	526.131	0.0625202	6.25202	(413.76;223.37)	1.81432		b221	4	25.2983
0.149593		b55	1	27.1283	472.055	0.0574685	5.74685	(179.04;333.84)	1.14959		b231	5	67.1046	504.002	0.133144	13.3144	(244.75;344.26)	1.14959		b652	10	237.781	605.523	0.392688	39.2688	(14.45;36.11)	2.14959		b357	7	190.817	477.498	0.399617	39.9617	(162.73;130.09)	2.14959		b271	5	366.547	523.302	0.70045	70.045	(62.24;200.35)	2.14959		b390	7	42.3245
-0.0622854		b224	4	34.697	467.075	0.0742858	7.42858	(79.05;234.73)	0.937715		b118	3	38.6311	498.065	0.0775623	7.75623	(186.95;430.39)	0.937715		b655	10	256.214	603.702	0.424405	42.4405	(82.49;360.24)	1.93771		b463	9	415.033	476.548	0.870916	87.0916	(434.55;452.71)	1.93771		b336	6	218.87	520.913	0.420167	42.0167	(329.45;86.78)	1.93771		b109	2	37.4761
-0.160037		b246	4	16.3259	465.964	0.0350368	3.50368	(80.26;297.93)	0.839963		b208	5	46.7236	494.063	0.0945703	9.45703	(242.90;260.43)	0.839963		b254	5	891.189	601.928	1.48056	148.056	(336.16;490.62)	1.83996		b273	5	88.5404	475.339	0.186268	18.6268	(273.41;391.20)	1.83996		b196	4	130.138	516.981	0.251727	25.1727	(324.77;260.02)	1.83996		b404	7	35.3286
0.0211467		b307	5	35.4336	461.283	0.0768154	7.68154	(192.11;53.85)	1.02115		b312	7	11.3369	477.426	0.0237459	2.37459	(75.23;418.87)	1.02115		b187	4	670.643	599.502	1.11867	111.867	(231.67;438.80)	2.02115		b468	9	315.937	474.977	0.665163	66.5163	(281.26;476.87)	2.02115		b322	6	472.743	504.843	0.936415	93.6415	(13.51;218.80)	2.02115		b328	6	29.8097
-0.235061		b369	6	8.5791	461.071	0.0186069	1.86069	(118.84;214.84)	0.764939		b234	5	21.0903	472.29	0.0446555	4.46555	(403.39;478.47)	0.764939		b466	8	327.337	597.72	0.547642	54.7642	(342.36;150.38)	1.76494		b161	3	55.4833	466.693	0.118886	11.8886	(326.95;321.00)	1.76494		b148	3	400.628	501.869	0.798273	79.8273	(492.79;329.14)	1.76494		b405	7	46.5851
0.0421765		b44	1	16.2639	452.734	0.0359237	3.59237	(358.94;29.07)	1.04218		b62	2	14.3348	470.666	0.0304564	3.04564	(113.66;366.05)	1.04218		b59	2	305.633	597.506	0.511514	51.1514	(398.48;243.51)	2.04218		b469	9	334.404	461.727	0.724246	72.4246	(303.75;483.22)	2.04218		b42	1	623.865	497.811	1.25322	125.322	(378.52;351.80)	2.04218		b393	7	54.3
-0.218785		b43	1	33.1105	452.338	0.0731986	7.31986	(365.36;232.12)	0.781215		b149	4	17.0539	465.639	0.0366247	3.66247	(108.41;242.34)	0.781215		b324	6	315.49	596.439	0.528957	52.8957	(409.30;195.73)	1.78121		b49	1	116.783	461.345	0.253137	25.3137	(482.47;300.48)	1.78121		b209	4	242.797	492.781	0.492707	49.2707	(330.50;282.26)	1.78121		b333	6	32.1077
-0.0206348		b47	1	28.6257	447.389	0.0639841	6.39841	(413.63;339.88)	0.979365		b151	4	25.3092	461.378	0.0548557	5.48557	(160.84;384.26)	0.979365		b173	4	311.865	594.231	0.52482	52.482	(269.18;80.76)	1.97937		b402	8	171.819	453.701	0.378706	37.8706	(249.48;177.92)	1.97937		b33	1	152.164	490.654	0.310125	31.0125	(201.17;322.89)	1.97937		b203	4	12.2747
-0.126424		b241	4	21.4604	443.162	0.0484256	4.84256	(423.71;212.03)	0.873576		b110	3	19.9002	453.821	0.0438504	4.38504	(85.47;276.11)	0.873576		b246	5	867.898	593.677	1.4619	146.19	(180.03;315.35)	1.87358		b310	6	122.541	452.9	0.270569	27.0569	(375.91;416.01)	1.87358		b255	5	45.3509	487.331	0.0930597	9.30597	(220.01;235.95)	1.87358		b323	6	9.94226
0.0680172		b250	4	17.4807	438.265	0.039886	3.9886	(129.53;162.15)	1.06802		b280	6	27.3043	452.937	0.0602828	6.02828	(155.90;301.18)	1.06802		b274	5	387.036	592.994	0.652681	65.2681	(270.06;389.33)	2.06802		b46	1	124.447	452.754	0.274867	27.4867	(416.15;383.23)	2.06802		b405	7	41.4864	485.441	0.0854613	8.54613	(382.30;85.06)	2.06802		b42	1	42.807
0.0218853		b364	6	15.0754	434.779	0.0346738	3.46738	(55.60;231.14)	1.02189		b120	3	29.1422	450.703	0.0646593	6.46593	(201.91;388.59)	1.02189		b607	9	326.874	592.141	0.55202	55.202	(220.92;410.47)	2.02189		b404	8	92.0038	451.248	0.203887	20.3887	(378.70;272.33)	2.02189		b198	4	154.402	479.391	0.32208	32.208	(388.41;132.36)	2.02189		b100	2	31.8474
-0.164959		b237	4	24.6564	431.556	0.0571336	5.71336	(359.91;215.17)	0.835041		b279	6	21.5914	449.794	0.0480028	4.80028	(145.80;309.74)	0.835041		b672	10	546.204	587.525	0.929669	92.9669	(297.24;429.81)	1.83504		b358	7	316.142	450.804	0.701285	70.1285	(163.41;50.09)	1.83504		b272	5	768.765	478.766	1.60572	160.572	(76.07;200.32)	1.83504		b287	5	27.7578
-0.144173		b316	5	19.2588	421.206	0.045723	4.5723	(332.04;460.86)	0.855827		b201	5	41.3296	441.243	0.0936663	9.36663	(98.47;265.16)	0.855827		b574	9	136.53	586.113	0.232942	23.2942	(321.35;20.45)	1.85583		b170	3	207.203	446.576	0.463981	46.3981	(83.15;434.40)	1.85583		b328	6	199.92	465.289	0.429669	42.9669	(121.02;222.81)	1.85583		b260	5	1.15594
-0.205621		b259	4	52.6687	419.69	0.125494	12.5494	(351.74;122.83)	0.794379		b319	7	29.1476	438.023	0.0665435	6.65435	(221.86;411.15)	0.794379		b169	4	39.9718	584.963	0.0683321	6.83321	(185.73;173.23)	1.79438		b33	1	108.895	442.751	0.245952	24.5952	(224.61;349.72)	1.79438		b200	4	232.048	457.667	0.507024	50.7024	(425.81;243.87)	1.79438		b383	7	2.37311
-0.105636		b86	2	10.2662	416.843	0.0246286	2.46286	(22.84;403.29)	0.894364		b327	7	4.7179	432.402	0.0109109	1.09109	(474.84;492.48)	0.894364		b243	5	342.366	583.491	0.586754	58.6754	(163.15;190.78)	1.89436		b354	7	559.173	439.684	1.27176	127.176	(51.11;253.46)	1.89436		b178	4	267.162	446.641	0.598159	59.8159	(63.69;326.20)	1.89436		b137	3	22.9857
-0.197262		b320	5	32.8912	409.316	0.0803564	8.03564	(378.65;408.16)	0.802738		b128	3	29.2197	429.074	0.0680994	6.80994	(347.65;121.76)	0.802738		b560	9	142.052	582.033	0.244062	24.4062	(216.00;73.31)	1.80274		b396	8	240.219	436.711	0.550064	55.0064	(128.91;340.20)	1.80274		b44	1	42.0743	444.049	0.0947514	9.47514	(421.85;460.41)	1.80274		b52	1	24.486
-0.069601		b383	6	32.041	407.021	0.0787207	7.87207	(433.72;428.68)	0.930399		b326	7	22.8824	425.336	0.0537983	5.37983	(481.36;422.15)	0.930399		b476	8	583.214	579.1	1.0071	100.71	(424.58;338.82)	1.9304		b28	1	297.301	433.294	0.686142	68.6142	(30.47;301.15)	1.9304		b247	5	163.115	443.907	0.367452	36.7452	(25.10;20.49)	1.9304		b55	1	22.7505
0.174605		b331	5	26.135	404.904	0.0645462	6.45462	(308.29;108.95)	1.1746		b313	7	17.9371	416.146	0.043103	4.3103	(86.99;110.84)	1.1746		b333	6	157.408	578.707	0.271999	27.1999	(284.95;109.53)	2.1746		b231	4	142.153	432.305	0.328827	32.8827	(314.51;108.70)	2.1746		b87	2	86.0909	441.541	0.194978	19.4978	(69.60;173.58)	2.1746		b277	5	33.8782
0.0423045		b142	3	10.7696	403.556	0.0266867	2.66867	(57.05;174.74)	1.0423		b227	5	17.6024	414.921	0.0424235	4.24235	(133.75;462.65)	1.0423		b599	9	170.851	578.522	0.295324	29.5324	(158.18;212.54)	2.0423		b409	8	338.053	430.371	0.785491	78.5491	(99.27;71.35)	2.0423		b273	5	755.136	440.651	1.71368	171.368	(87.77;197.38)	2.0423		b394	7	38.1644
-0.0969779		b58	1	30.6158	403.325	0.0759085	7.59085	(397.34;398.68)	0.903022		b271	6	20.0713	413.454	0.0485455	4.85455	(376.30;485.59)	0.903022		b492	8	181.17	578.014	0.313435	31.3435	(311.79;200.53)	1.90302		b164	3	78.1934	423.155	0.184787	18.4787	(400.00;398.92)	1.90302		b326	6	33.8592	437.034	0.077475	7.7475	(77.15;489.11)	1.90302		b144	3	50.2189
0.0850237		b390	6	57.1069	402.001	0.142057	14.2057	(294.38;421.37)	1.08502		b138	3	3.69342	408.511	0.00904117	0.904117	(22.50;66.78)	1.08502		b605	9	335.208	577.614	0.580332	58.0332	(221.00;423.09)	2.08502		b30	1	162.243	422.014	0.384449	38.4449	(92.19;422.41)	2.08502		b45	1	234.399	436.933	0.536465	53.6465	(479.58;135.03)	2.08502		b219	4	36.1455
-0.105899		b361	6	1.32953	397.893	0.00334142	0.334142	(12.22;125.70)	0.894101		b39	1	24.3329	407.287	0.059744	5.9744	(459.44;196.46)	0.894101		b433	8	422.553	575.147	0.734688	73.4688	(28.53;92.66)	1.8941		b222	4	61.1616	419.229	0.145891	14.5891	(214.88;233.30)	1.8941		b179	4	759.975	431.548	1.76104	176.104	(81.25;423.59)	1.8941		b210	4	33.0403
-0.196268		b256	4	31.7515	396.942	0.0799902	7.99902	(267.36;403.24)	0.803732		b310	7	7.20667	406.246	0.0177397	1.77397	(46.35;305.27)	0.803732		b675	10	190.301	572.139	0.332614	33.2614	(381.04;74.74)	1.80373		b90	2	28.5419	405.009	0.0704723	7.04723	(50.39;400.12)	1.80373		b186	4	404.685	418.071	0.967982	96.7982	(221.34;282.85)	1.80373		b19	1	24.1965
0.121947		b227	4	3.15356	383.574	0.00822154	0.822154	(144.06;108.16)	1.12195		b200	5	18.1807	403.048	0.0451079	4.51079	(100.50;204.46)	1.12195		b453	8	170.596	571.647	0.298428	29.8428	(249.29;177.18)	2.12195		b268	5	198.793	397.701	0.499855	49.9855	(91.40;442.47)	2.12195		b133	3	55.5972	416.421	0.133512	13.3512	(34.48;419.26)	2.12195		b276	5	41.9953
-0.179112		b365	6	3.28815	383.472	0.00857468	0.857468	(59.15;93.50)	0.820888		b320	7	29.5566	397.9	0.0742816	7.42816	(264.92;431.55)	0.820888		b494	8	493.49	566.554	0.871038	87.1038	(325.06;123.38)	1.82089		b401	8	430.911	396.054	1.08801	108.801	(211.87;206.97)	1.82089		b395	7	33.127	415.96	0.0796398	7.96398	(201.09;371.26)	1.82089		b89	2	29.1562
0.114082		b232	4	19.9496	376.454	0.0529934	5.29934	(228.31;147.97)	1.11408		b311	7	0.232422	395.372	0.000587856	0.0587856	(68.08;64.71)	1.11408		b185	4	661.33	564.052	1.17246	117.246	(220.62;444.69)	2.11408		b283	5	356.31	390.131	0.913308	91.3308	(475.29;450.53)	2.11408		b28	1	242.255	414.957	0.583807	58.3807	(57.08;171.49)	2.11408		b94	2	32.2588
0.223101		b93	2	25.8855	370.767	0.0698162	6.98162	(136.41;325.60)	1.2231		b173	4	10.3025	391.266	0.0263312	2.63312	(45.43;225.95)	1.2231		b667	10	246.994	563.09	0.438641	43.8641	(234.92;21.19)	2.2231		b89	2	524.459	379.56	1.38175	138.175	(44.55;445.78)	2.2231		b250	5	39.5739	409.339	0.0966777	9.66777	(99.95;365.74)	2.2231		b382	7	16.4951
-0.182661		b221	4	8.45367	368.94	0.0229134	2.29134	(21.56;310.87)	0.817339		b307	7	10.6518	389.466	0.0273498	2.73498	(13.92;199.40)	0.817339		b278	5	560.342	562.339	0.996448	99.6448	(316.43;447.01)	1.81734		b363	7	154.826	376.914	0.410772	41.0772	(254.20;291.99)	1.81734		b327	6	332.887	408.495	0.814912	81.4912	(99.56;12.04)	1.81734		b266	5	23.0154
-0.219952		b28	1	17.8102	364.717	0.0488329	4.88329	(74.70;452.19)	0.780048		b255	6	7.52557	384.252	0.019585	1.9585	(29.66;361.79)	0.780048		b315	6	55.6859	560.397	0.0993686	9.93686	(227.47;157.28)	1.78005		b225	4	701.933	373.544	1.87912	187.912	(376.92;431.80)	1.78005		b325	6	73.2491	396.709	0.184642	18.4642	(44.60;271.46)	1.78005		b162	3	19.6554
-0.169974		b254	4	33.6396	362.803	0.0927213	9.27213	(193.76;293.79)	0.830026		b166	4	35.3178	381.924	0.0924735	9.24735	(440.44;475.07)	0.830026		b252	5	165.857	559.97	0.296189	29.6189	(296.55;405.13)	1.83003		b171	3	152.03	368.912	0.412104	41.2104	(91.31;444.54)	1.83003		b206	4	107.023	396.544	0.269891	26.9891	(38.04;341.42)	1.83003		b211	4	39.5393
-0.079753		b157	3	20.7324	357.24	0.058035	5.8035	(327.35;487.61)	0.920247		b161	4	41.85	378.275	0.110634	11.0634	(359.35;376.52)	0.920247		b500	8	319.772	557.99	0.573079	57.3079	(349.57;171.34)	1.92025		b356	7	236.476	366.689	0.644895	64.4895	(138.95;218.26)	1.92025		b142	3	292.44	394.817	0.740696	74.0696	(383.60;420.68)	1.92025		b340	6	36.0939
0.152393		b228	4	27.6687	352.318	0.0785334	7.85334	(154.06;423.74)	1.15239		b76	2	55.7208	375.553	0.14837	14.837	(314.25;183.62)	1.15239		b669	10	62.4432	556.754	0.112156	11.2156	(239.95;298.53)	2.15239		b29	1	50.8673	366.47	0.138803	13.8803	(88.40;260.83)	2.15239		b27	1	228.077	394.391	0.578302	57.8302	(46.35;83.32)	2.15239		b148	3	40.8269
-0.109857		b305	5	27.3204	348.647	0.078361	7.8361	(164.83;487.92)	0.890143		b264	6	31.2353	360.941	0.0865386	8.65386	(303.76;100.74)	0.890143		b176	4	419.893	554.449	0.757315	75.7315	(350.27;370.93)	1.89014		b48	1	104.333	363.055	0.287374	28.7374	(456.55;358.03)	1.89014		b249	5	280.529	381.278	0.735761	73.5761	(91.91;156.38)	1.89014		b263	5	1.12671
0.0438754		b300	5	40.4651	338.916	0.119396	11.9396	(80.97;122.35)	1.04388		b256	6	31.9571	349.394	0.0914643	9.14643	(59.63;325.21)	1.04388		b488	8	396.678	554.172	0.715804	71.5804	(186.31;95.85)	2.04388		b87	2	210.952	362.499	0.581936	58.1936	(27.46;241.52)	2.04388		b189	4	63.7292	380.019	0.1677	16.77	(279.13;114.72)	2.04388		b88	2	38.5699
0.0159612		b181	3	41.8639	336.383	0.124453	12.4453	(350.88;470.84)	1.01596		b206	5	3.56799	348.964	0.0102245	1.02245	(196.60;28.84)	1.01596		b434	8	58.6841	550.422	0.106617	10.6617	(28.74;418.90)	2.01596		b112	2	549.568	361.347	1.52089	152.089	(395.44;471.75)	2.01596		b345	6	385.55	375.633	1.0264	102.64	(435.61;474.03)	2.01596		b407	7	59.444
-0.189618		b116	2	17.1824	331.729	0.0517964	5.17964	(105.27;471.04)	0.810382		b275	6	16.769	339.499	0.0493933	4.93933	(495.45;496.52)	0.810382		b450	8	346.476	549.281	0.630782	63.0782	(221.08;339.57)	1.81038		b167	3	93.3072	356.024	0.262081	26.2081	(457.82;352.01)	1.81038		b334	6	617.727	375.478	1.64518	164.518	(291.03;348.79)	1.81038		b322	6	4.7406
0.00862231		b322	5	16.8723	319.837	0.0527526	5.27526	(405.30;490.46)	1.00862		b108	3	10.8963	322.675	0.0337687	3.37687	(17.40;388.69)	1.00862		b513	8	329.135	548.893	0.599635	59.9635	(466.67;286.95)	2.00862		b352	7	89.4531	355.457	0.251656	25.1656	(15.84;366.62)	2.00862		b393	7	36.197	372.451	0.0971859	9.71859	(142.59;405.63)	2.00862		b398	7	50.934
0.216439		b252	4	16.4507	305.594	0.053832	5.3832	(130.20;483.38)	1.21644		b258	6	14.9272	311.36	0.0479421	4.79421	(105.94;455.89)	1.21644		b662	10	583.024	548.076	1.06376	106.376	(181.47;200.22)	2.21644		b217	4	94.1451	354.516	0.265559	26.5559	(46.19;436.90)	2.21644		b39	1	101.392	367.84	0.275643	27.5643	(331.70;353.53)	2.21644		b197	4	28.7146
-0.209876		b373	6	22.2205	292.472	0.0759749	7.59749	(205.41;497.59)	0.790124		b60	2	6.54828	308.772	0.0212075	2.12075	(41.16;445.25)	0.790124		b388	7	324.825	547.833	0.592928	59.2928	(283.50;314.13)	1.79012		b101	2	297.817	348.361	0.854907	85.4907	(403.85;405.63)	1.79012		b352	6	395.522	366.553	1.07903	107.903	(38.48;48.78)	1.79012		b400	7	15.643
0.177035		b149	3	16.9033	290.498	0.0581874	5.81874	(133.91;486.70)	1.17703		b212	5	49.7015	300.536	0.165376	16.5376	(375.13;172.03)	1.17703		b601	9	153.379	545.841	0.280996	28.0996	(169.31;205.93)	2.17703		b365	7	254.254	346.461	0.733861	73.3861	(304.74;493.25)	2.17703		b353	6	382.856	365.128	1.04855	104.855	(50.25;62.24)	2.17703		b154	3	45.5487
-0.0359442		b366	6	20.3199	281.164	0.0722708	7.22708	(106.60;445.86)	0.964056		b24	1	56.7874	297.709	0.190748	19.0748	(278.63;454.85)	0.964056		b464	8	239.454	545.645	0.438846	43.8846	(336.40;316.03)	1.96406		b216	4	554.642	340.362	1.62956	162.956	(21.20;424.10)	1.96406		b88	2	90.729	360.65	0.251571	25.1571	(97.25;84.64)	1.96406		b261	5	7.97705
-0.16495		b388	6	42.0053	273.808	0.153411	15.3411	(234.78;99.68)	0.83505		b12	1	17.354	288.803	0.0600894	6.00894	(69.52;422.94)	0.83505		b30	1	140.419	544.121	0.258067	25.8067	(411.69;173.97)	1.83505		b229	4	135.704	340.088	0.399027	39.9027	(478.47;331.46)	1.83505		b25	1	234.93	359.239	0.653967	65.3967	(24.57;176.45)	1.83505		b327	6	20.0264
0.0957547		b168	3	19.7716	266.629	0.0741539	7.41539	(487.23;452.38)	1.09575		b25	1	40.8086	281.673	0.14488	14.488	(286.31;255.85)	1.09575		b462	8	400.253	538.209	0.743676	74.3676	(312.64;337.97)	2.09575		b270	5	303.294	337.955	0.897438	89.7438	(138.73;446.05)	2.09575		b258	5	474.269	355.285	1.3349	133.49	(292.72;313.73)	2.09575		b138	3	20.3405
0.0156902		b146	3	40.0884	260.777	0.153727	15.3727	(103.27;345.93)	1.01569		b116	3	27.7659	264.446	0.104997	10.4997	(166.86;114.02)	1.01569		b399	7	438.584	536.845	0.816966	81.6966	(470.97;220.10)	2.01569		b351	7	179.945	332.258	0.541581	54.1581	(12.24;240.19)	2.01569		b49	1	197.634	354.776	0.557067	55.7067	(155.94;477.22)	2.01569		b273	5	26.1544
0.188221		b299	5	26.4407	259.588	0.101857	10.1857	(75.01;442.91)	1.18822		b93	2	21.9308	234.246	0.0936228	9.36228	(103.58;131.80)	1.18822		b467	8	276.694	534.904	0.517278	51.7278	(360.06;122.18)	2.18822		b449	9	45.3237	331.464	0.136738	13.6738	(43.06;313.20)	2.18822		b182	4	590.338	354.535	1.66511	166.511	(122.33;491.21)	2.18822		b46	1	28.4303
0.0931025		b387	6	32.3732	215.563	0.15018	15.018	(187.17;87.35)	1.0931		b22	1	43.4792	229.5	0.189452	18.9452	(232.67;78.26)	1.0931		b682	10	237.172	534.705	0.443555	44.3555	(438.02;165.65)	2.0931		b394	8	104.949	328.062	0.319905	31.9905	(8.57;346.97)	2.0931		b402	7	45.6403	351.618	0.129801	12.9801	(301.93;468.70)	2.0931		b377	7	19.0673
0.176827											b163	4	41.4827	228.052	0.1819	18.19	(378.05;419.94)	1.17683		b22	1	309.325	533.463	0.579844	57.9844	(120.59;436.24)	2.17683		b104	2	76.8047	320.253	0.239825	23.9825	(489.31;272.65)	2.17683		b50	1	45.4036	351.127	0.129308	12.9308	(168.73;483.42)	2.17683		b145	3	48.6162
-0.00553014																				b98	3	645.002	530.525	1.21578	121.578	(97.69;505.92)	1.99447		b27	1	309.045	314.113	0.983868	98.3868	(26.54;495.73)	1.99447		b409	7	139.209	350.12	0.397605	39.7605	(493.46;383.96)	1.99447		b51	1	17.1062
-0.195404																				b99	3	573.231	528.657	1.08432	108.432	(90.73;407.96)	1.8046		b451	9	193.087	310.164	0.622531	62.2531	(66.27;334.71)	1.8046		b197	4	532.296	348.41	1.52779	152.779	(355.16;452.85)	1.8046		b288	5	27.9893
-0.11403																				b689	10	256.212	526.408	0.486718	48.6718	(502.89;138.93)	1.88597		b223	4	185.763	304.772	0.609515	60.9515	(228.04;496.02)	1.88597		b246	5	457.706	348.04	1.3151	131.51	(20.45;369.17)	1.88597		b86	2	12.0902
-0.116432																				b247	5	212.842	525.862	0.404748	40.4748	(177.29;427.00)	1.88357		b301	6	248.364	298.191	0.832903	83.2903	(52.85;90.41)	1.88357		b84	2	156.905	344.731	0.455152	45.5152	(43.71;251.72)	1.88357		b202	4	21.4545
0.0570937																				b304	6	17.9277	525.203	0.0341349	3.41349	(19.11;184.57)	2.05709		b156	3	63.8115	288.931	0.220854	22.0854	(110.53;396.56)	2.05709		b105	2	106.473	343.394	0.310061	31.0061	(441.36;429.52)	2.05709		b62	1	34.5957
0.111129																				b271	5	383.526	522.352	0.73423	73.423	(165.55;74.91)	2.11113		b110	2	110.181	270.964	0.406628	40.6628	(143.34;258.69)	2.11113		b337	6	59.8161	342.219	0.174789	17.4789	(326.18;384.08)	2.11113		b92	2	39.0395
-0.0319521																				b565	9	176.343	517.729	0.340609	34.0609	(241.72;419.41)	1.96805											b176	4	105.889	330.168	0.320712	32.0712	(21.69;28.01)	1.96805		b324	6	13.0948
0.0821494																				b102	3	956.973	500.207	1.91315	191.315	(148.23;192.33)	2.08215											b26	1	229.107	309.927	0.739228	73.9228	(39.55;236.10)	2.08215		b401	7	21.6983
-0.12392																				b103	3	357.564	499.28	0.716159	71.6159	(162.93;23.61)	1.87608											b31	1	105.542	307.904	0.342777	34.2777	(127.40;379.23)	1.87608		b331	6	96.5226
-0.110148																				b111	3	80.2454	495.096	0.16208	16.208	(295.76;430.67)	1.88985											b412	7	318.309	303.055	1.05033	105.033	(84.00;496.35)	1.88985		b346	6	25.8756
0.228883																				b543	9	90.7744	476.305	0.19058	19.058	(41.65;36.74)	2.22888											b177	4	137.01	297.927	0.459877	45.9877	(26.38;406.43)	2.22888		b114	2	6.47339
-0.0451725																				b448	8	30.3866	475.447	0.0639117	6.39117	(203.69;460.23)	1.95483											b136	3	316.957	295.819	1.07145	107.145	(115.21;484.54)	1.95483
-0.18594																				b322	6	305.67	475.288	0.643126	64.3126	(400.96;327.17)	1.81406											b253	5	130.146	283.379	0.459267	45.9267	(156.79;447.15)	1.81406
0.118011																				b681	10	180.654	473.811	0.381278	38.1278	(419.47;235.71)	2.11801											b248	5	283.349	279.484	1.01383	101.383	(50.91;272.96)	2.11801
0.202082																				b327	6	101.3	472.103	0.214571	21.4571	(457.73;376.65)	2.20208											b140	3	94.6504	256.727	0.368682	36.8682	(288.72;494.91)	2.20208
0.172821																				b234	5	62.8291	471.73	0.133189	13.3189	(20.81;256.30)	2.17282											b350	6	177.376	253.296	0.700273	70.0273	(492.71;452.68)	2.17282
0.0259431																				b256	5	408.372	468.291	0.872046	87.2046	(357.15;492.56)	2.02594											b266	5	120.331	229.6	0.524091	52.4091	(407.27;401.69)	2.02594
-0.092277																				b694	10	58.447	466.859	0.125192	12.5192	(114.94;76.70)	1.90772											b36	1	280.02	216.251	1.29489	129.489	(239.25;494.22)	1.90772
0.070229																				b184	4	88.2865	460.78	0.191602	19.1602	(164.22;23.73)	2.07023											b29	1	10.2424	214.856	0.0476711	4.76711	(66.19;495.41)	2.07023
-0.184785																				b603	9	330.8	458.139	0.722052	72.2052	(168.25;135.65)	1.81522
-0.0114068																				b306	6	804.225	456.047	1.76347	176.347	(25.02;381.55)	1.98859
0.118613																				b586	9	348.817	452.07	0.7716	77.16	(467.70;140.34)	2.11861
-0.100461																				b441	8	66.6522	451.652	0.147574	14.7574	(137.63;252.09)	1.89954
-0.0283415																				b48	2	329.549	450.313	0.731822	73.1822	(59.98;125.78)	1.97166
-0.116788																				b260	5	156.248	449.077	0.347931	34.7931	(453.10;79.53)	1.88321
0.0916274																				b693	10	58.8871	445.047	0.132316	13.2316	(104.12;68.87)	2.09163
0.218091																				b248	5	163.22	442.652	0.368732	36.8732	(186.08;369.49)	2.21809
0.160379																				b619	9	321.518	440.551	0.729808	72.9808	(458.97;464.52)	2.16038
-0.12172																				b701	10	226.322	438.442	0.516197	51.6197	(294.75;463.12)	1.87828
0.0808706																				b658	10	337.938	437.063	0.773203	77.3203	(102.79;339.37)	2.08087
-0.0233133																				b154	4	195.733	436.8	0.448108	44.8108	(5.83;194.88)	1.97669
-0.0421939																				b163	4	121.703	434.053	0.280388	28.0388	(117.20;94.14)	1.95781
0.151603																				b281	5	102.326	432.257	0.236726	23.6726	(349.92;469.24)	2.1516
-0.12767																				b600	9	169.603	430.851	0.393646	39.3646	(168.33;221.78)	1.87233
0.171656																				b597	9	437.709	430.358	1.01708	101.708	(92.01;495.93)	2.17166
0.186009																				b439	8	383.438	428.981	0.893834	89.3834	(121.77;145.82)	2.18601
-0.0459207																				b572	9	310.658	426.033	0.729187	72.9187	(315.51;65.29)	1.95408
-0.043038																				b604	9	277.557	425.474	0.652348	65.2348	(183.75;136.23)	1.95696
-0.00840647																				b117	3	219.922	420.599	0.522879	52.2879	(402.87;10.41)	1.99159
-0.0748698																				b703	10	200.616	418.118	0.479808	47.9808	(475.60;274.26)	1.92513
-0.161596																				b318	6	111.677	414.226	0.269603	26.9603	(342.31;323.05)	1.8384
-0.174598																				b253	5	324.683	409.135	0.793584	79.3584	(332.43;362.22)	1.8254
0.170115																				b164	4	867.15	405.058	2.14081	214.081	(129.37;439.92)	2.17011
-0.0386622																				b155	4	269.905	401.625	0.672033	67.2033	(11.52;17.15)	1.96134
0.159408																				b569	9	260.3	401.603	0.648153	64.8153	(284.82;440.42)	2.15941
-0.0854736																				b478	8	134.791	400.489	0.336566	33.6566	(447.30;398.41)	1.91453
0.133214																				b374	7	173.856	399.291	0.43541	43.541	(70.22;502.01)	2.13321
-0.170502																				b21	1	45.9479	398.913	0.115183	11.5183	(40.67;244.50)	1.8295
-0.150447																				b249	5	491.999	398.088	1.23591	123.591	(201.95;473.59)	1.84955
0.0804184																				b237	5	17.5233	397.315	0.0441044	4.41044	(43.38;339.82)	2.08042
0.0429743																				b160	4	388.837	387.89	1.00244	100.244	(58.64;404.91)	2.04297
-0.000596415																				b266	5	152.855	386.502	0.395484	39.5484	(482.65;270.73)	1.9994
0.0598238																				b542	9	193.792	384.714	0.503729	50.3729	(22.80;335.49)	2.05982
0.196768																				b555	9	89.7349	384.4	0.233441	23.3441	(153.67;198.99)	2.19677
0.143425																				b581	9	258.227	378.757	0.681776	68.1776	(446.27;426.58)	2.14342
0.161887																				b161	4	194.435	375.5	0.517803	51.7803	(102.53;62.38)	2.16189
-0.198951																				b546	9	720.342	365.953	1.9684	196.84	(40.16;374.72)	1.80105
0.0202092																				b312	6	234.607	354.954	0.660951	66.0951	(97.20;175.05)	2.02021
-0.226859																				b107	3	153.441	345.49	0.444125	44.4125	(222.13;496.76)	1.77314
-0.0194037																				b311	6	116.525	343.617	0.339114	33.9114	(56.76;435.57)	1.9806
-0.176976																				b95	3	221.769	343.58	0.645465	64.5465	(54.30;412.47)	1.82302
0.000737583																				b235	5	237.321	341.65	0.694632	69.4632	(34.29;291.42)	2.00074
-0.191406																				b265	5	160.388	334.061	0.480116	48.0116	(477.60;459.61)	1.80859
0.0302265																				b556	9	158.9	331.678	0.479077	47.9077	(170.17;370.63)	2.03023
-0.0226615																				b596	9	270.179	329.577	0.819776	81.9776	(80.84;492.37)	1.97734
-0.0646616																				b566	9	13.2184	328.763	0.0402064	4.02064	(256.69;44.27)	1.93534
0.14582																				b401	7	43.4258	304.82	0.142464	14.2464	(483.43;124.13)	2.14582
-0.229539																				b167	4	214.603	300.674	0.713739	71.3739	(168.32;495.14)	1.77046
-0.176967																				b552	9	75.3837	258.73	0.291361	29.1361	(111.86;130.47)	1.82303
-0.216624																				b553	9	57.1029	242.791	0.235194	23.5194	(114.54;471.46)	1.78338
-0.212974																				b283	5	157.105	235.152	0.668102	66.8102	(368.76;90.95)	1.78703
-0.241781																				b590	9	166.802	224.65	0.7425	74.25	(496.07;500.44)	1.75822
-0.0197569
0.245383
-0.153925
0.166762
-0.128196
0.145386
-0.0241942
-0.085784
0.24873
-0.198513
-0.13178
-0.131108
0.207292
-0.122014
-0.0164701
0.243204
-0.0525805
-0.164098
0.0496984
-0.184509
-0.138595
0.094556
-0.0863934
0.0470167
-0.0243399
0.0326168
-0.172096
0.23473
0.0770794
0.244616
-0.157338
-0.139548
0.0785312
-0.142904
0.147571
-0.122667
-0.0204866
0.140835
-0.213852
-0.084924
-0.182092
-0.0259434
-0.0567689
-0.0687384
0.192177
-0.00537756
0.0499259
-0.204268
0.0876381
0.08485
0.000371181
-0.156704
-0.227309
0.193038
0.0208989
0.0719119
0.00680967
-0.0836499
0.215946
-0.1879
-0.0184714
-0.195392
0.0922722
-0.238153
0.199243
0.22828
0.0982704
0.196121
0.0379814
-0.108726
-0.183221
0.105273
0.0881128
0.0594629
0.21078
0.064412
0.127761
0.0194013
-0.222386
-0.0867588
-0.00766263
0.179213
-0.121445
-0.105617
-0.112515
0.0999031
-0.224456
0.192681
-0.0288383
0.107535
0.163401
-0.0962989
0.189292
0.248487
0.240479
0.0510773
-0.00878473
0.19964
-0.190626
0.232748
0.0516358
-0.0990155
0.0921129
-0.0444166
-0.0964986
0.174387
-0.174432
-0.0344681
0.162669
-0.158795
-0.0389069
-0.0887775
0.0970576
0.227499
0.0267984
0.176413
-0.246502
-0.0934875
-0.136662
-0.00530596
0.00668111
0.22401
-0.163198
0.13081
0.0309283
0.00417018
0.127024
0.241055
0.116974
0.192101
-0.229491
0.227135
-0.0578761
-0.0160457
-0.0314931
0.23514
0.23223
0.13205
-0.249125
-0.245986
0.0141725
-0.155412
0.0451739
-0.0263235
0.0772093
0.170665
0.0673996
-0.159985
-0.10816
-0.199718
0.17462
-0.230831
-0.0400001
0.0266214
-0.0833555
0.120393
0.200106
-0.0921221
0.0559785
-0.230387
0.178796
0.0834141
0.115761
0.0766672
-0.114981
0.126955
0.0972243
-0.130217
-0.0300818
0.120946
-0.200864
-0.123751
-0.0895692
0.162865
-0.219631
0.068315
-0.162127
0.1245
0.044125
-0.104451
0.0804261
-0.00095774
0.24885
-0.047077
-0.0290811
0.223497
0.195638
0.191517
0.147983
-0.115737
-0.187553
-0.138338
0.151755
0.0605142
0.0866941
-0.153443
-0.188722
-0.215398
0.149975
0.20691
0.154258
-0.0531355
0.0899562
-0.0358512
-0.0653748
0.128537
-0.157639
-0.238952
0.12519
-0.0329546
-0.05634
0.0796174
0.178152
0.197557
-0.0569125
0.140639
-0.188336
-0.226381
0.19307
0.0433638
0.0395892
-0.246109
-0.184677
-0.205774
0.137358
0.236279
0.207142
0.246552
-0.150365
-0.209968
[truncated: 85 more columns]

## Sheet: Charts
EPB47 +O2 A			MMR8 +O2 A			DFE12 +O2 A			EPB47 -O2 A			MMR8 -O2 A			DFE12 -O2 A			3sd	876.364
	YFP / CFP			YFP / CFP			YFP / CFP			YFP / CFP			YFP / CFP			YFP / CFP		2sd	730.906
Mean	5.44565		Mean	56.7826		Mean	6.24795		Mean	4.14124		Mean	47.9531		Mean	42.2883		1sd	585.448
Std dev	3.1689		Std dev	37.7374		Std dev	3.84636		Std dev	2.26168		Std dev	18.3221		Std dev	18.4254		mean	439.99
CoV	0.581915		CoV	0.664594		CoV	0.61562		CoV	0.546136		CoV	0.382084		CoV	0.43571		1sd	294.532
																		2sd	149.074
																		3sd	3.61656
EPB47 +O2 A			MMR8 +O2 B			DFE12 +O2 B			EPB47 -O2 B			MMR8 -O2 B			DFE12 -O2 B
	YFP / CFP			YFP / CFP			YFP / CFP			YFP / CFP			YFP / CFP			YFP / CFP		sd	145.458
Mean	5.31525		Mean	58.5661		Mean	6.87116		Mean	4.03456		Mean	45.8482		Mean	41.441		use same CFP cutoff for all samples: 207.7
Std dev	3.83145		Std dev	42.1595		Std dev	4.63677		Std dev	2.29944		Std dev	18.3481		Std dev	17.5128
CoV	0.720841		CoV	0.719862		CoV	0.674817		CoV	0.569937		CoV	0.400192		CoV	0.422597
			MMR8 +O2 C			DFE12 +O2 C						MMR8 -O2 C			DFE12 -O2 C
				YFP / CFP			YFP / CFP						YFP / CFP			YFP / CFP
			Mean	61.6211		Mean	7.77088					Mean	51.8637		Mean	44.1084
			Std dev	43.2479		Std dev	4.85209					Std dev	19.7186		Std dev	19.2852
			CoV	0.701835		CoV	0.624394					CoV	0.3802		CoV	0.437221
0.6	1.4		1.6	2.4		2.6	3.4		3.6	4.4		4.6	5.4		5.6	6.4
Mean of reps	5.38045								Mean of reps	4.0879

## Sheet: Background subtract
MMR8 +O2	MMR8 +O2 - bkgd	DFE12 +O2	DFE12 +O2 - bkgd	MMR8 -O2	MMR8 -O2 - bkgd	DFE12 -O2	DFE12 -O2 - bkgd				Mean	Mean - bkgd
18.252	12.8716	4.84556	-0.534888	38.856	34.7681	63.7603	59.6724		MMR8 +O2	A	56.7826	51.4022
74.9314	69.551	2.81698	-2.56347	36.4691	32.3812	53.4362	49.3483			B	58.5661	53.1856
41.1105	35.73	2.57854	-2.8019	89.8543	85.7664	18.5199	14.432			C	61.6211	56.2406
70.9063	65.5259	5.75163	0.371184	47.8125	43.7246	75.0053	70.9174		DFE12 +O2	A	6.24795	0.867499
93.3128	87.9323	4.48959	-0.890862	22.1961	18.1082	65.5603	61.4724			B	6.87116	1.49071
164.69	159.31	4.07831	-1.30214	32.5552	28.4673	37.9254	33.8375			C	7.77088	2.39043
75.0737	69.6933	2.47876	-2.90169	26.0169	21.929	11.8424	7.75454		MMR8 -O2	A	47.9531	43.8652
75.8192	70.4387	0.771632	-4.60882	49.8841	45.7962	38.5748	34.4869			B	45.8482	41.7603
4.86967	-0.510776	1.13277	-4.24768	57.0899	53.002	63.0293	58.9414			C	51.8637	47.7758
10.9147	5.53421	6.41688	1.03643	30.842	26.7541	30.3151	26.2272		DFE12 -O2	A	42.2883	38.2004
25.5053	20.1248	6.21932	0.838871	38.2393	34.1514	7.13049	3.04259			B	41.441	37.3531
57.6789	52.2984	11.7255	6.34507	29.127	25.0391	34.2516	30.1637			C	44.1084	40.0205
80.094	74.7136	9.11141	3.73096	22.6266	18.5387	29.1236	25.0357
12.7275	7.34709	5.22794	-0.152506	30.9765	26.8886	39.994	35.9061
51.2942	45.9138	2.94208	-2.43837	51.5969	47.509	31.795	27.7071
55.7583	50.3778	3.68149	-1.69896	43.8663	39.7784	42.6101	38.5222
37.4929	32.1124	8.22856	2.84812	30.8652	26.7773	40.1895	36.1016
137.322	131.942	6.96778	1.58733	23.1828	19.0949	22.434	18.3461
48.946	43.5655	4.78645	-0.593995	25.0651	20.9772	31.9027	27.8148
33.2188	27.8383	5.98726	0.606806	52.2811	48.1932	16.5272	12.4393
45.6146	40.2342	10.4099	5.02941	51.5427	47.4548	41.0585	36.9706
63.0019	57.6215	5.42361	0.0431618	55.0234	50.9355	51.3624	47.2745
94.5502	89.1697	4.38611	-0.994338	55.726	51.6381	10.4795	6.39161
92.6117	87.2313	3.93681	-1.44364	79.3744	75.2865	22.5068	18.4189
57.6254	52.2449	14.5334	9.15296	19.2107	15.1228	15.9346	11.8467
14.6493	9.26884	7.99343	2.61298	26.7486	22.6607	45.3295	41.2416
39.3428	33.9623	4.1541	-1.22635	45.8057	41.7178	42.5804	38.4925
40.4228	35.0423	2.91136	-2.46909	19.8437	15.7558	34.4309	30.343
69.9166	64.5361	6.32988	0.949427	40.8524	36.7645	44.0947	40.0068
38.6365	33.256	0.98691	-4.39354	24.9145	20.8266	16.8338	12.7459
40.6003	35.2198	3.86065	-1.5198	42.264	38.1761	38.945	34.8571
102.36	96.9791	7.5469	2.16645	25.6955	21.6076	55.7226	51.6347
88.0273	82.6468	7.52704	2.14659	46.1904	42.1025	47.8218	43.7339
25.9932	20.6128	1.90092	-3.47953	52.4474	48.3595	43.1257	39.0378
77.4335	72.0531	6.68477	1.30432	39.2225	35.1346	17.2756	13.1877
50.5822	45.2017	1.71135	-3.6691	24.7756	20.6877	72.7868	68.6989
130.952	125.572	7.39118	2.01073	54.5612	50.4733	36.9209	32.833
18.899	13.5186	3.71038	-1.67007	37.3307	33.2428	63.2722	59.1843
38.3581	32.9777	4.68083	-0.699623	35.1642	31.0763	23.1479	19.06
117.069	111.688	9.09625	3.7158	57.3302	53.2423	37.0939	33.006
82.4831	77.1026	3.04793	-2.33252	34.2996	30.2117	37.8355	33.7476
89.5075	84.127	7.2313	1.85085	42.3553	38.2674	55.6568	51.5689
45.4088	40.0283	5.026	-0.354454	40.0726	35.9847	31.4963	27.4084
61.7014	56.321	6.78182	1.40137	39.4522	35.3643	33.7967	29.7088
13.2269	7.84649	7.59751	2.21706	48.1915	44.1036	31.5821	27.4942
43.1631	37.7827	6.03953	0.659075	41.2767	37.1888	71.5037	67.4158
24.4638	19.0833	6.58491	1.20446	20.4981	16.4102	53.9422	49.8543
13.8883	8.50787	12.4167	7.0362	50.1392	46.0513	38.7163	34.6284
18.7795	13.3991	3.81708	-1.56337	30.0114	25.9235	16.611	12.5231
29.2871	23.9067	5.75747	0.377018	45.9689	41.881	32.186	28.0981
48.4216	43.0411	4.90047	-0.479984	30.5533	26.4654	25.6532	21.5653
80.3459	74.9654	3.85827	-1.52218	30.8356	26.7477	30.4194	26.3315
19.72	14.3395	7.38995	2.0095	51.0785	46.9906	32.7613	28.6734
46.7003	41.3199	3.47753	-1.90292	27.788	23.7001	53.2028	49.1149
31.2086	25.8282	1.97357	-3.40688	34.0133	29.9254	60.6152	56.5273
44.2922	38.9117	10.4793	5.09888	35.0827	30.9948	28.3451	24.2572
101.762	96.3813	10.7837	5.40323	92.2676	88.1797	21.2269	17.139
18.4898	13.1094	5.34577	-0.0346835	29.0075	24.9196	28.0646	23.9767
136.548	131.167	3.51453	-1.86592	52.883	48.7951	34.9616	30.8737
21.7036	16.3232	5.4299	0.0494512	39.7751	35.6872	45.6855	41.5976
60.9534	55.573	1.96147	-3.41898	35.7213	31.6334	32.213	28.1251
87.361	81.9806	4.20775	-1.17269	35.9929	31.905	52.2123	48.1244
38.5945	33.2141	8.43165	3.0512	51.3479	47.26	52.1754	48.0875
59.8489	54.4685	4.85977	-0.520676	50.817	46.7291	75.6964	71.6085
60.5064	55.1259	10.8001	5.41962	46.2975	42.2096	24.9744	20.8865
52.6912	47.3107	10.1368	4.75632	39.7696	35.6817	24.5722	20.4843
35.0481	29.6676	9.48633	4.10588	60.8722	56.7843	32.4926	28.4047
11.0721	5.69165	7.49325	2.1128	45.618	41.5301	55.2367	51.1488
44.8042	39.4238	5.74792	0.367473	48.1646	44.0767	27.0532	22.9653
40.0764	34.696	7.06097	1.68052	123.829	119.741	18.168	14.0801
40.6102	35.2297	6.70938	1.32893	36.4458	32.3579	65.9296	61.8417
7.76639	2.38594	2.47355	-2.9069	21.7947	17.7068	54.9156	50.8277
30.7865	25.406	5.11971	-0.260739	38.0212	33.9333	37.2242	33.1363
85.8277	80.4473	4.75283	-0.627623	37.7605	33.6726	16.7118	12.6239
39.2688	33.8883	8.05938	2.67893	45.0348	40.9469	40.5616	36.4737
42.4405	37.0601	7.16682	1.78637	73.2505	69.1626	24.899	20.8111
148.056	142.675	6.81512	1.43467	31.0049	26.917	27.1907	23.1028
111.867	106.486	5.78188	0.401435	62.5385	58.4506	37.8962	33.8083
54.7642	49.3837	9.05042	3.66998	39.9575	35.8696	18.0971	14.0092
51.1514	45.7709	10.5577	5.1773	29.8202	25.7323	47.7585	43.6706
52.8957	47.5152	6.2769	0.896453	37.0361	32.9482	63.0441	58.9562
52.482	47.1016	2.40605	-2.9744	26.9271	22.8392	34.4646	30.3767
146.19	140.81	1.95438	-3.42607	48.4413	44.3534	74.5426	70.4547
65.2681	59.8876	8.42923	3.04878	35.5754	31.4875	27.3759	23.288
55.202	49.8215	6.28245	0.902001	43.127	39.0391	24.9877	20.8998
92.9669	87.5864	5.48977	0.109319	49.6007	45.5128	38.6508	34.5629
23.2942	17.9137	0.229138	-5.15131	62.3288	58.2409	61.9223	57.8344
6.83321	1.45276	0.472349	-4.9081	60.5353	56.4474	45.557	41.4691
58.6754	53.295	4.59906	-0.781385	65.7365	61.6486	56.3438	52.2559
24.4062	19.0258	4.89932	-0.48113	85.3318	81.2439	32.5985	28.5106
100.71	95.33	4.55698	-0.82347	29.4598	25.3719	50.2508	46.1629
27.1999	21.8195	6.81307	1.43262	46.3429	42.255	41.5541	37.4662
29.5324	24.1519	7.68861	2.30816	27.7603	23.6724	65.9771	61.8892
31.3435	25.9631	10.1811	4.80067	29.7568	25.6689	48.1468	44.0589
58.0332	52.6528	7.36799	1.98754	49.814	45.7261	45.537	41.4491
73.4688	68.0883	6.77829	1.39784	43.3885	39.3006	30.5856	26.4977
33.2614	27.881	5.04769	-0.33276	45.8141	41.7262	123.66	119.572
29.8428	24.4624	8.81914	3.43869	52.2441	48.1562	42.997	38.9091
87.1038	81.7233	6.13053	0.750076	68.8891	64.8012	59.184	55.0961
117.246	111.866	6.83491	1.45446	27.7042	23.6163	47.2197	43.1318
43.8641	38.4836	3.50033	-1.88012	32.3021	28.2142	26.6812	22.5933
99.6448	94.2643	4.89933	-0.481124	35.8553	31.7674	46.5535	42.4656
9.93686	4.55641	4.28066	-1.09979	39.7972	35.7093	49.0678	44.9799
29.6189	24.2384	8.61319	3.23274	45.3958	41.3079	13.5065	9.41856
57.3079	51.9275	7.87091	2.49046	42.2964	38.2085	34.6901	30.6022
11.2156	5.83514	9.03336	3.65291	32.955	28.8671	31.1647	27.0768
75.7315	70.3511	0.251957	-5.12849	62.7672	58.6793	76.2087	72.1208
71.5804	66.1999	8.76935	3.3889	55.9636	51.8757	71.5106	67.4227
10.6617	5.28121	13.6595	8.27903	38.7926	34.7047	39.696	35.6081
63.0782	57.6977	1.09019	-4.29026	19.8219	15.734	45.7646	41.6767
59.9635	54.583	11.7434	6.36296	46.098	42.0101	41.4938	37.4059
106.376	100.996	6.6324	1.25195	27.1175	23.0296	48.2039	44.116
59.2928	53.9123	3.61857	-1.76188	48.7989	44.711	58.2755	54.1876
28.0996	22.7191	10.6507	5.2702	30.1733	26.0854	51.0337	46.9458
43.8846	38.5041	1.91043	-3.47002	69.3182	65.2303	31.7513	27.6634
25.8067	20.4262	4.83733	-0.543121	34.5129	30.425	32.9933	28.9054
74.3676	68.9871	4.95545	-0.425003	66.9448	62.8569	29.5418	25.4539
81.6966	76.3161	6.43384	1.05339	30.23	26.1421	35.0564	30.9685
51.7278	46.3474	6.99884	1.61839	31.2538	27.1659	23.4953	19.4074
44.3555	38.9751	4.70123	-0.679221	33.8151	29.7272	11.6882	7.60026
57.9844	52.6039	12.5016	7.12111	35.1439	31.056	29.6119	25.524
121.578	116.198	4.6574	-0.723053	70.2277	66.1398	22.7482	18.6603
108.432	103.051	7.65832	2.27787	41.0727	36.9848	53.5987	49.5108
48.6718	43.2914	3.33185	-2.0486	44.8599	40.772	38.7783	34.6904
40.4748	35.0944	5.97482	0.594375	41.6577	37.5698	46.5403	42.4524
3.41349	-1.96696	10.1496	4.76914	30.5639	26.476	33.6225	29.5346
73.423	68.0425	12.0831	6.70268	78.6955	74.6076	61.1581	57.0702
34.0609	28.6805	4.06229	-1.31816	42.5046	38.4167	35.2669	31.179
191.315	185.935	6.84358	1.46313	41.3687	37.2808	59.9486	55.8607
71.6159	66.2354	34.0479	28.6675	52.6761	48.5882	35.2795	31.1916
16.208	10.8276	11.1172	5.73672	45.8008	41.7129	26.8882	22.8003
19.058	13.6776	3.05348	-2.32697	29.0612	24.9733	47.6743	43.5864
6.39117	1.01072	2.49363	-2.88682	19.4157	15.3278	39.1851	35.0972
64.3126	58.9322	5.32414	-0.0563072	67.3324	63.2445	27.9782	23.8903
38.1278	32.7474	2.26672	-3.11373	38.1131	34.0252	66.1727	62.0848
21.4571	16.0767	2.28139	-3.09906	50.7833	46.6954	72.4758	68.3879
13.3189	7.93843	4.4713	-0.909147	36.2288	32.1409	25.4095	21.3216
87.2046	81.8242	2.59457	-2.78588	47.5286	43.4407	19.4791	15.3912
12.5192	7.13876	5.39772	0.017274	51.0119	46.924	72.1791	68.0912
19.1602	13.7798	4.60175	-0.778703	58.8862	54.7983	37.2692	33.1813
72.2052	66.8247	34.4835	29.1031	48.7878	44.6999	44.3162	40.2283
176.347	170.966	13.6233	8.24284	32.9393	28.8514	39.1182	35.0303
77.16	71.7796	5.6121	0.23165	30.1051	26.0172	77.6553	73.5674
14.7574	9.37698	9.8716	4.49115	30.3333	26.2454	14.0148	9.9269
73.1822	67.8017	2.85258	-2.52787	66.739	62.6511	42.8355	38.7476
34.7931	29.4126	3.5015	-1.87895	42.7012	38.6133	32.8354	28.7475
13.2316	7.85119	4.42756	-0.952887	12.4626	8.37468	29.4329	25.345
36.8732	31.4928	1.52879	-3.85166	75.7793	71.6914	65.4509	61.363
72.9808	67.6004	6.06685	0.686396	49.4407	45.3528	67.8242	63.7363
51.6197	46.2392	6.46186	1.08141	47.6486	43.5607	38.8225	34.7346
77.3203	71.9399	8.22691	2.84646	48.0608	43.9729	58.9368	54.8489
44.8108	39.4303	10.9572	5.57675	39.1969	35.109	38.5856	34.4977
28.0388	22.6583	8.4955	3.11505	65.5021	61.4142	37.3284	33.2405
23.6726	18.2921	2.86779	-2.51266	28.253	24.1651	43.5962	39.5083
39.3646	33.9842	2.98582	-2.39463	39.7122	35.6243	49.5898	45.5019
101.708	96.3278	4.52256	-0.857889	48.4311	44.3432	37.054	32.9661
89.3834	84.003	3.79899	-1.58146	59.1836	55.0957	74.8536	70.7657
72.9187	67.5383	5.31797	-0.0624792	42.4295	38.3416	21.2385	17.1506
65.2348	59.8543	9.15056	3.77011	43.5456	39.4577	50.2435	46.1556
52.2879	46.9074	7.26636	1.88591	25.8618	21.7739	78.3777	74.2898
47.9808	42.6003	11.2207	5.84029	32.2502	28.1623	72.0554	67.9675
26.9603	21.5799	19.9675	14.587	41.0388	36.9509	17.3374	13.2495
79.3584	73.9779	9.03634	3.65589	74.1373	70.0494	80.7243	76.6364
214.081	208.7	9.00765	3.6272	48.4324	44.3445	59.8174	55.7295
67.2033	61.8228	10.0758	4.69538	66.0724	61.9845	21.4048	17.3169
64.8153	59.4349	8.30127	2.92082	58.6919	54.604	47.7045	43.6166
33.6566	28.2762	4.06053	-1.31992	66.0069	61.919	67.5526	63.4647
43.541	38.1606	5.85958	0.479128	43.8375	39.7496	28.4571	24.3692
11.5183	6.13782	7.1637	1.78325	24.6003	20.5124	29.4756	25.3877
123.591	118.21	3.46026	-1.92019	27.7228	23.6349	63.4904	59.4025
4.41044	-0.970013	4.51203	-0.868422	41.7632	37.6753	17.0842	12.9963
100.244	94.8638	6.12988	0.749429	27.8532	23.7653	35.974	31.8861
39.5484	34.1679	4.57214	-0.808305	63.4226	59.3347	32.905	28.8171
50.3729	44.9924	6.12683	0.746384	30.4373	26.3494	60.2213	56.1334
23.3441	17.9637	2.17292	-3.20753	53.237	49.1491	61.1616	57.0737
68.1776	62.7972	4.30297	-1.07747	90.7832	86.6953	54.8966	50.8087
51.7803	46.3998	5.30402	-0.0764298	63.1784	59.0905	10.0306	5.94269
196.84	191.459	1.55555	-3.8249	53.1197	49.0318	35.3888	31.3009
66.0951	60.7146	9.25355	3.8731	49.088	45.0001	83.5304	79.4425
44.4125	39.032	7.31276	1.93231	51.6073	47.5193	30.0453	25.9574
33.9114	28.531	3.1132	-2.26724	53.203	49.1151	40.7412	36.6533
64.5465	59.166	7.64105	2.2606	16.6016	12.5137	22.831	18.7431
69.4632	64.0827	4.21212	-1.16833	42.9183	38.8304	42.3811	38.2932
48.0116	42.6311	3.04454	-2.33591	33.6329	29.545	70.1618	66.0739
47.9077	42.5273	2.18523	-3.19522	46.1127	42.0248	81.7737	77.6858
81.9776	76.5971	6.76656	1.38611	43.6285	39.5406	47.2395	43.1516
4.02064	-1.35981	16.7589	11.3784	36.8368	32.7489	71.9506	67.8627
14.2464	8.86594	5.39081	0.0103614	34.8526	30.7647	26.2384	22.1505
71.3739	65.9935	14.1411	8.76064	44.7158	40.6279	20.9691	16.8812
29.1361	23.7556	4.58993	-0.790521	36.1703	32.0824	63.149	59.0611
23.5194	18.139	9.78244	4.40199	53.6737	49.5858	29.4579	25.37
66.8102	61.4298	5.06443	-0.316019	34.4195	30.3316	26.973	22.8851
74.25	68.8695	8.74184	3.36139	52.0415	47.9536	31.0207	26.9328
57.9063	52.5259	5.68208	0.30163	53.2783	49.1904	50.5818	46.4939
52.094	46.7135	11.1356	5.75514	48.2431	44.1552	24.9477	20.8598
61.4358	56.0553	9.32265	3.9422	48.2554	44.1675	17.9128	13.8249
219.144	213.763	8.25979	2.87934	49.1686	45.0807	40.7844	36.6965
103.745	98.3645	1.38049	-3.99996	51.0475	46.9596	27.1789	23.091
16.964	11.5835	4.36795	-1.0125	39.9282	35.8403	25.4103	21.3224
45.1147	39.7342	7.56717	2.18672	41.5074	37.4195	39.5241	35.4362
42.5625	37.1821	0.485914	-4.89454	64.4972	60.4093	45.6795	41.5916
61.5466	56.1661	3.19489	-2.18555	61.5129	57.425	32.1136	28.0257
82.5109	77.1305	9.15781	3.77736	47.1525	43.0646	31.7033	27.6154
76.5167	71.1362	3.41654	-1.96391	102.195	98.107	14.5702	10.4823
14.3521	8.97168	6.02856	0.648111	34.7129	30.625	24.3281	20.2402
68.3876	63.0072	5.0104	-0.370047	55.4821	51.3942	21.9206	17.8327
123.973	118.593	3.91643	-1.46402	54.2851	50.1972	68.8149	64.727
75.5609	70.1804	6.08013	0.699681	51.7714	47.6835	29.3348	25.2469
67.8568	62.4763	4.01729	-1.36316	54.9753	50.8874	25.5954	21.5075
14.5654	9.18497	0.166849	-5.2136	52.59	48.5021	29.7438	25.6559
81.1313	75.7508	4.34254	-1.03791	56.8543	52.7664	27.8854	23.7975
45.9128	40.5323	3.09747	-2.28298	64.0349	59.947	26.9384	22.8505
21.8704	16.4899	4.30791	-1.07254	33.6803	29.5924	42.6694	38.5815
30.2022	24.8217	7.70263	2.32218	40.9132	36.8253	38.3103	34.2224
42.9441	37.5636	13.2376	7.85716	38.1102	34.0223	40.4652	36.3773
72.4114	67.031	7.2531	1.87265	112.706	108.618	44.4279	40.34
29.7458	24.3654	6.13505	0.754602	65.9135	61.8256	23.3919	19.304
75.3739	69.9935	1.56083	-3.81962	51.4062	47.3183	32.8141	28.7262
40.319	34.9386	2.50468	-2.87577	60.5053	56.4174	31.1345	27.0466
63.2219	57.8414	3.60099	-1.77946	28.1736	24.0857	42.3525	38.2646
71.3514	65.9709	2.53523	-2.84522	35.8749	31.787	27.9114	23.8235
25.4889	20.1085	5.76294	0.382489	35.2175	31.1296	24.6168	20.5289
111.923	106.543	7.29426	1.91381	39.0917	35.0038	34.0133	29.9254
79.8921	74.5117	6.84199	1.46154	35.9756	31.8877	33.4758	29.3879
4.38236	-0.998092	8.84393	3.46348	87.5882	83.5002	30.8682	26.7803
59.2543	53.8739	8.17492	2.79447	70.1019	66.014	37.2301	33.1422
13.9086	8.52818	12.1488	6.76835	56.1307	52.0428	35.5092	31.4213
22.7086	17.3282	1.11267	-4.26778	52.309	48.2211	22.2284	18.1405
58.2377	52.8573	3.69988	-1.68057	47.9696	43.8817	37.6989	33.611
210.684	205.304	5.27731	-0.103142	39.0194	34.9315	23.4163	19.3284
48.3863	43.0059	4.97406	-0.406394	43.3257	39.2378	29.01	24.9221
107.945	102.564	4.32695	-1.0535	44.0441	39.9562	38.8278	34.7399
39.0362	33.6558	7.96579	2.58534	55.6314	51.5435	81.6111	77.5232
52.1173	46.7368	4.90803	-0.472419	54.6084	50.5205	33.3655	29.2776
10.5638	5.18331	7.6173	2.23685	58.458	54.3701	32.7621	28.6742
55.1404	49.7599	5.81392	0.433467	64.3237	60.2358	47.3915	43.3036
146.508	141.127	6.25549	0.875045	33.5098	29.4219	35.3774	31.2895
5.24169	-0.138755	5.4434	0.0629554	33.399	29.3111	31.4428	27.3549
29.656	24.2755	11.509	6.12858	28.9088	24.8209	62.964	58.8761
20.1084	14.728	6.72596	1.34551	59.5609	55.473	23.0515	18.9636
78.9752	73.5947	1.71594	-3.66451	43.5826	39.4947	18.3882	14.3003
44.3525	38.972	5.23527	-0.145178	24.5332	20.4453	34.929	30.8411
50.0369	44.6564	10.0361	4.65562	35.3174	31.2295	41.9357	37.8478
93.9786	88.5981	10.8799	5.49943	65.0051	60.9172	33.6284	29.5405
16.274	10.8935	10.3047	4.92427	47.5265	43.4386	41.0524	36.9645
39.6378	34.2573	9.71283	4.33238	22.9316	18.8437	28.3458	24.2579
24.1113	18.7309	10.3049	4.9244	24.9577	20.8698	19.4964	15.4085
65.5944	60.214	15.5636	10.1832	40.7934	36.7055	35.5054	31.4175
101.264	95.8831	16.9229	11.5424	66.6432	62.5553	79.7136	75.6257
62.9813	57.6009	7.6802	2.29975	84.6689	80.581	37.7407	33.6528
29.4159	24.0355	5.39292	0.0124655	26.0841	21.9962	33.3395	29.2516
5.9961	0.615653	6.67856	1.29811	48.3732	44.2853	17.4653	13.3774
92.8067	87.4262	6.96989	1.58944	71.8134	67.7255	43.6893	39.6014
51.2783	45.8978	9.85525	4.4748	37.0364	32.9485	39.4825	35.3946
101.789	96.4081	7.56301	2.18256	26.9859	22.898	28.8103	24.7224
10.0359	4.65547	6.6014	1.22095	70.5029	66.415	52.2477	48.1598
116.043	110.663	3.52554	-1.85491	26.0583	21.9704	25.9015	21.8136
37.7276	32.3471	3.45577	-1.92468	38.2045	34.1166	33.3027	29.2148
68.0793	62.6989	1.94476	-3.43569	112.515	108.427	40.4871	36.3992
19.198	13.8175	8.12887	2.74842	34.2191	30.1312	50.6963	46.6084
16.347	10.9666	6.25487	0.874424	57.6035	53.5156	23.3215	19.2336
38.4219	33.0414	6.48437	1.10392	34.7299	30.642	22.4574	18.3695
171.176	165.796	25.9591	20.5787	36.1922	32.1043	32.6357	28.5478
47.2133	41.8328	2.71989	-2.66056	54.9064	50.8185	28.3323	24.2444
13.8654	8.48496	1.6615	-3.71895	28.8042	24.7163	17.3179	13.23
69.5539	64.1735	3.63785	-1.7426	34.5349	30.447	58.0789	53.991
98.5755	93.1951	8.0487	2.66825	47.8192	43.7313	33.2132	29.1253
39.9617	34.5813	15.1448	9.76436	101.663	97.5752	18.6232	14.5353
87.0916	81.7111	11.879	6.49851	89.6952	85.6073	38.0224	33.9345
18.6268	13.2463	5.97193	0.591479	47.1503	43.0624	29.1735	25.0856
66.5163	61.1358	5.56538	0.184933	85.1316	81.0437	19.1455	15.0576
11.8886	6.50815	15.8191	10.4387	59.3559	55.268	27.7978	23.7099
72.4246	67.0442	4.28659	-1.09386	51.6619	47.574	26.9395	22.8516
25.3137	19.9333	10.7395	5.35907	48.1204	44.0325	17.6587	13.5708
37.8706	32.4902	9.75869	4.37824	55.8154	51.7275	25.3576	21.2697
27.0569	21.6765	14.5993	9.21889	62.6559	58.568	35.1653	31.0774
27.4867	22.1063	4.04882	-1.33163	26.265	22.1771	25.2106	21.1227
20.3887	15.0083	5.70719	0.326741	37.2597	33.1718	46.3558	42.2679
70.1285	64.7481	3.82457	-1.55588	94.8645	90.7766	32.4495	28.3616
46.3981	41.0177	5.09082	-0.289632	78.7331	74.6452	61.0637	56.9758
24.5952	19.2148	3.70942	-1.67103	71.8125	67.7246	35.525	31.4371
127.176	121.796	7.1947	1.81425	61.4314	57.3435	25.6824	21.5945
55.0064	49.626	5.12529	-0.255159	40.7687	36.6808	33.1741	29.0862
68.6142	63.2338	9.17074	3.79029	79.5729	75.485	38.1509	34.063
32.8827	27.5022	7.4197	2.03925	31.673	27.5851	26.6897	22.6018
78.5491	73.1687	6.78842	1.40797	65.6377	61.5498	47.2786	43.1907
18.4787	13.0982	7.67947	2.29902	42.2348	38.1469	35.219	31.1311
38.4449	33.0645	4.75093	-0.629521	66.283	62.1951	48.5186	44.4307
14.5891	9.20861	5.89404	0.513595	66.8632	62.7753	40.0012	35.9133
7.04723	1.66678	6.41453	1.03408	61.3085	57.2206	46.8009	42.713
49.9855	44.605	4.1323	-1.24815	38.1651	34.0772	30.2245	26.1366
108.801	103.42	6.4969	1.11645	44.3969	40.309	25.8098	21.7219
91.3308	85.9503	4.24404	-1.13641	44.8547	40.7668	30.9215	26.8336
138.175	132.795	4.35987	-1.02058	26.6111	22.5232	87.57	83.4821
41.0772	35.6967	15.6175	10.2371	78.2776	74.1897	41.6685	37.5806
187.912	182.531	4.08821	-1.29224	58.3442	54.2563	50.449	46.3611
41.2104	35.83	5.83208	0.451628	41.895	37.8071	57.0295	52.9416
64.4895	59.109	2.39568	-2.98477	30.0899	26.002	34.3618	30.2739
13.8803	8.49988	7.12081	1.74036	80.9743	76.8864	45.0444	40.9565
28.7374	23.357	4.26583	-1.11462	76.353	72.2651	69.1838	65.0959
58.1936	52.8132	4.66756	-0.712894	48.295	44.2071	36.7958	32.7079
152.089	146.708	15.9841	10.6037	62.602	58.5141	40.1511	36.0632
26.2081	20.8277	4.75856	-0.621894	79.908	75.8201	71.9189	67.831
25.1656	19.7852	5.26236	-0.118093	84.4076	80.3197	74.3068	70.2189
26.5559	21.1755	7.1481	1.76765	36.2	32.1121	48.0309	43.943
85.4907	80.1103	5.91542	0.53497	70.0818	65.9939	67.2642	63.1763
73.3861	68.0057	8.75828	3.37783	54.1153	50.0274	42.9218	38.8339
162.956	157.576	7.86422	2.48377	81.462	77.3741	81.0546	76.9667
39.9027	34.5223	3.73606	-1.64439	71.0304	66.9425	105.697	101.609
89.7438	84.3634	4.65659	-0.723858	80.0518	75.9639	55.8104	51.7225
54.1581	48.7777	10.5367	5.15627	49.1589	45.0709	31.3022	27.2143
13.6738	8.29335	12.8356	7.45512	105.898	101.81	37.8199	33.732
31.9905	26.6101	11.9486	6.56814	52.9814	48.8935	32.7744	28.6865
23.9825	18.6021	4.24671	-1.13374	75.6896	71.6017	65.5405	61.4526
98.3868	93.0064	9.80823	4.42778	6.27463	2.18673	74.3851	70.2972
62.2531	56.8726	5.58092	0.200475	61.1486	57.0607	30.9522	26.8643
60.9515	55.5711	8.32412	2.94367	57.3888	53.3009	81.8807	77.7928
83.2903	77.9098	6.62828	1.24783	32.7989	28.711	64.5672	60.4793
22.0854	16.7049	6.61506	1.23461	49.7759	45.688	44.1066	40.0187
40.6628	35.2823	2.7483	-2.63215	40.4551	36.3672	28.7715	24.6836
89.3185	83.9381	7.63722	2.25677	79.6952	75.6073	37.4636	33.3757
21.6254	16.245	18.8719	13.4915	21.7098	17.6219	43.4946	39.4067
89.3138	83.9334	6.56284	1.1824	21.5649	17.477	33.3484	29.2605
104.271	98.8907	8.17035	2.7899	74.8014	70.7135	42.5827	38.4948
121.172	115.791	8.80107	3.42062	39.8751	35.7872	49.693	45.6051
36.227	30.8465	9.52153	4.14108	38.934	34.8461	46.0635	41.9756
43.7076	38.3271	6.30444	0.923989	75.0349	70.947	30.7221	26.6342
42.482	37.1016	10.1825	4.80207	39.1824	35.0945	35.802	31.7141
54.1954	48.8149	5.99036	0.609911	43.0956	39.0077	44.1009	40.013
107.335	101.955	5.71941	0.338963	27.6319	23.544	54.4316	50.3437
15.9	10.5195	3.24674	-2.13371	43.8874	39.7995	24.3127	20.2248
94.8111	89.4307	6.98714	1.60669	85.021	80.9331	42.2103	38.1224
30.8145	25.434	6.83551	1.45506	26.7822	22.6943	21.7191	17.6312
35.6695	30.289	5.10167	-0.278775	54.7907	50.7028	37.2487	33.1608
40.1065	34.7261	5.17532	-0.205125	36.782	32.6941	54.8579	50.77
67.3888	62.0084	2.3546	-3.02585	54.2348	50.1469	31.4571	27.3692
8.87318	3.49273	7.51544	2.13499	40.903	36.8151	18.2623	14.1744
80.5789	75.1985	5.73908	0.358626	35.052	30.9641	59.5844	55.4965
9.91162	4.53117	0.808863	-4.57159	40.0488	35.9609	52.2512	48.1633
52.2815	46.901	8.21159	2.83114	81.2871	77.1992	44.4527	40.3648
58.9214	53.541	7.2195	1.83905	38.0362	33.9483	37.0718	32.9839
10.0406	4.66017	7.76948	2.38903	21.8871	17.7992	30.6944	26.6065
9.58139	4.20094	6.55265	1.1722	34.0479	29.96	24.9169	20.8289
86.8007	81.4203	21.204	15.8236	25.4209	21.333	55.4029	51.315
8.92398	3.54353	7.28108	1.90063	44.4673	40.3794	55.6275	51.5396
97.6106	92.2301	7.44952	2.06907	38.4761	34.3882	29.0036	24.9157
54.3904	49.01	9.0271	3.64665	41.5265	37.4386	45.978	41.8901
153.033	147.652	6.98605	1.6056	41.8754	37.7875	13.7333	9.64541
48.7389	43.3584	3.4861	-1.89435	19.9759	15.888	68.9146	64.8267
64.3779	58.9974	7.99369	2.61324	40.9605	36.8726	22.5773	18.4894
51.5057	46.1252	5.54466	0.164207	54.3588	50.2709	55.6828	51.5949
6.1827	0.802254	7.44408	2.06363	35.9805	31.8926	56.7331	52.6452
67.8847	62.5042	6.5431	1.16265	33.4581	29.3702	37.8049	33.717
36.8071	31.4267	12.2282	6.8478	18.0439	13.956	47.4424	43.3545
77.8729	72.4925	4.88001	-0.500443	31.1819	27.094	4.09826	0.0103617
106.313	100.932	6.49531	1.11486	54.1667	50.0788	60.0241	55.9362
113.476	108.095	22.6802	17.2998	24.1721	20.0842	62.3218	58.2339
15.9631	10.5826	11.9799	6.5994	35.6892	31.6013	32.5167	28.4288
27.3572	21.9767	11.8002	6.4197	15.2785	11.1906	55.3577	51.2698
107.42	102.04	11.5049	6.12444	41.6309	37.543	72.9934	68.9055
10.3066	4.92619	5.77877	0.398322	40.3059	36.218	65.7197	61.6318
63.161	57.7805	0.169933	-5.21052	41.2843	37.1964	50.9641	46.8762
45.868	40.4876	4.63552	-0.744931	52.2772	48.1893	23.6652	19.5773
71.7691	66.3886	4.81683	-0.563624	32.2839	28.196	47.8688	43.7809
196.379	190.999	9.36116	3.98071	31.4742	27.3863	49.0334	44.9455
60.4477	55.0672	23.4944	18.1139	30.9548	26.8669	63.5229	59.435
143.6	138.22	6.14514	0.764688	21.6636	17.5757	26.437	22.3491
20.4109	15.0305	5.99439	0.613943	71.5951	67.5072	29.3465	25.2586
117.985	112.604	5.7289	0.348446	50.0234	45.9355	26.8751	22.7872
105.231	99.8505	6.34048	0.960029	49.8496	45.7617	42.4813	38.3934
82.5666	77.1862	6.69053	1.31008	39.0167	34.9288	21.1468	17.0589
54.1196	48.7392	11.4266	6.04614	41.6462	37.5583	16.8984	12.8105
97.2834	91.903	27.6901	22.3096	41.4726	37.3847	28.4154	24.3275
62.1507	56.7703	12.3956	7.0151	42.7779	38.69	52.0334	47.9455
54.7746	49.3941	6.17351	0.793056	34.2503	30.1624	46.8996	42.8117
7.27641	1.89596	5.43875	0.0583033	40.8393	36.7514	61.297	57.2091
35.1825	29.802	6.34826	0.967809	29.8291	25.7412	44.9098	40.8219
37.2761	31.8956	1.51424	-3.86621	19.1666	15.0787	75.7079	71.62
23.8686	18.4882	7.6356	2.25515	36.3457	32.2578	53.0992	49.0113
39.9403	34.5598	11.3832	6.00275	40.6101	36.5222	39.2216	35.1337
33.3602	27.9798	4.47815	-0.902296	53.459	49.3711	45.2462	41.1583
90.0065	84.626	15.748	10.3675	19.3247	15.2368	39.9866	35.8987
26.0548	20.6744	8.37967	2.99922	54.8698	50.7819	42.8262	38.7383
85.3005	79.9201	6.54925	1.1688	45.9049	41.817	31.3308	27.2429
73.8724	68.4919	7.65954	2.27909	57.4288	53.3409	63.8108	59.7229
51.4106	46.0301	2.58199	-2.79846	44.7264	40.6385	103.937	99.8493
23.1869	17.8064	7.09637	1.71592	36.2081	32.1202	60.3233	56.2354
123.534	118.154	3.63223	-1.74822	46.9449	42.857	25.632	21.5441
52.9517	47.5713	3.45308	-1.92737	28.1627	24.0748	50.8581	46.7702
50.833	45.4526	9.62424	4.24379	44.5834	40.4955	34.711	30.6231
51.093	45.7125	24.4227	19.0423	28.9409	24.853	32.9812	28.8933
66.4929	61.1125	11.9435	6.56301	52.9781	48.8902	51.7328	47.6449
76.7308	71.3503	8.82941	3.44896	22.2768	18.1889	50.8448	46.7569
6.25202	0.871574	9.50117	4.12072	42.205	38.1171	89.9616	85.8737
70.045	64.6646	4.78302	-0.597425	51.9564	47.8685	49.0607	44.9728
42.0167	36.6362	6.0874	0.706955	33.5385	29.4506	51.677	47.5891
25.1727	19.7922	5.56486	0.184411	64.5858	60.4979	30.7521	26.6642
93.6415	88.261	4.98847	-0.391976	41.6706	37.5827	97.1411	93.0532
79.8273	74.4468	5.27489	-0.105556	57.5627	53.4748	49.5562	45.4683
125.322	119.941	4.39181	-0.988641	67.0616	62.9737	38.1183	34.0304
49.2707	43.8903	6.92677	1.54632	35.8306	31.7427	38.9271	34.8392
31.0125	25.6321	6.19894	0.818495	37.3123	33.2244	74.2923	70.2044
9.30597	3.92552	8.03758	2.65713	40.5683	36.4804	59.232	55.1441
8.54613	3.16568	6.09351	0.713063	93.1067	89.0188	34.2928	30.2049
32.208	26.8275	0.982886	-4.39756	43.5771	39.4892	34.9825	30.8946
160.572	155.192	6.77774	1.39729	39.6838	35.5959	46.0652	41.9773
42.9669	37.5865	5.92561	0.545159	39.5953	35.5074	83.3425	79.2546
50.7024	45.3219	9.038	3.65755	41.8103	37.7224	36.8794	32.7915
59.8159	54.4355	3.35946	-2.02099	67.0861	62.9982	44.3694	40.2815
9.47514	4.09469	16.6274	11.2469	43.748	39.6601	47.9493	43.8614
36.7452	31.3648	8.57918	3.19873	69.8392	65.7513	55.9267	51.8388
19.4978	14.1174	7.25135	1.8709	30.849	26.7611	15.2427	11.1548
171.368	165.988	4.67222	-0.708234	74.4219	70.334	41.5245	37.4366
7.7475	2.36705	12.7568	7.37634	35.1026	31.0147	18.5218	14.4339
53.6465	48.266	4.78233	-0.598115	57.8174	53.7295	18.2644	14.1765
176.104	170.724	8.15529	2.77484	13.18	9.09207	41.454	37.3661
96.7982	91.4177	11.7926	6.4122	40.6842	36.5963	20.7946	16.7067
13.3512	7.97077	12.5986	7.21819	45.8713	41.7834	53.5075	49.4196
7.96398	2.58353	2.87665	-2.5038	29.7561	25.6682	11.618	7.5301
58.3807	53.0002	5.29212	-0.0883248	26.3306	22.2427	36.4303	32.3424
9.66777	4.28732	11.4198	6.03939	75.4259	71.338	26.3128	22.2249
81.4912	76.1108	1.93829	-3.44215	24.555	20.4671	35.1339	31.046
18.4642	13.0838	9.37107	3.99062	62.0222	57.9343	36.8909	32.803
26.9891	21.6086	5.19807	-0.182383	56.5731	52.4852	26.3586	22.2707
74.0696	68.6892	3.18934	-2.19111	76.8028	72.7149	24.5195	20.4316
57.8302	52.4497	14.868	9.48757	58.7388	54.6509	35.6256	31.5377
73.5761	68.1956	1.78326	-3.59719	53.2978	49.2099	23.5207	19.4328
16.77	11.3895	5.50741	0.126958	18.228	14.1401	35.1821	31.0942
102.64	97.2596	13.296	7.9156	60.7838	56.6959	40.286	36.1981
164.518	159.137	4.03854	-1.34191	64.1946	60.1067	40.7648	36.6769
9.71859	4.33814	4.63752	-0.74293	30.6959	26.608	43.7176	39.6297
27.5643	22.1839	6.20742	0.826967	75.7986	71.7107	13.783	9.69511
107.903	102.523	14.1282	8.74774	84.4527	80.3648	42.9119	38.824
104.855	99.4748	5.48493	0.104483	58.9282	54.8403	43.7515	39.6636
25.1571	19.7767	5.86454	0.484095	40.1092	36.0213	52.5697	48.4818
65.3967	60.0163	6.79395	1.4135	84.0291	79.9412	11.3629	7.27502
133.49	128.11	6.35262	0.972174	36.5014	32.4135	51.509	47.4211
55.7067	50.3263	13.2864	7.90592	64.5512	60.4633	12.4039	8.31599
166.511	161.13	5.35364	-0.0268123	26.7752	22.6873	42.8781	38.7902
12.9801	7.59963	5.57283	0.192382	70.5009	66.413	75.9776	71.8897
12.9308	7.55036	4.56976	-0.810694	12.3878	8.29992	34.8488	30.7609
39.7605	34.3801	12.4286	7.0481	68.4286	64.3407	32.2757	28.1878
152.779	147.398	15.6329	10.2525	96.7311	92.6432	37.3738	33.2859
131.51	126.129	11.5657	6.18529	53.728	49.6401	53.7497	49.6618
45.5152	40.1348	0.380849	-4.9996	68.1938	64.1059	40.5805	36.4926
31.0061	25.6257	7.64988	2.26943	16.8018	12.7139	32.8089	28.721
17.4789	12.0984	1.48364	-3.89681	47.69	43.6021	38.2478	34.1599
32.0712	26.6908	18.5917	13.2113	62.6578	58.5699	51.1807	47.0928
73.9228	68.5423	1.75351	-3.62694	90.8806	86.7927	35.8829	31.795
34.2777	28.8973	11.2474	5.86692	41.3537	37.2658	18.7854	14.6975
105.033	99.653	0.630445	-4.75	56.9319	52.844	36.7148	32.6269
45.9877	40.6072	20.7891	15.4086	28.2011	24.1132	37.623	33.5351
107.145	101.765	25.4819	20.1015	43.2743	39.1864	25.0339	20.946
45.9267	40.5462	18.6406	13.2602	64.8018	60.7139	21.2778	17.1899
101.383	96.0024			69.3608	65.2729	26.8017	22.7138
36.8682	31.4877			73.1296	69.0417	21.0474	16.9595
70.0273	64.6469			51.158	47.0701	41.3334	37.2455
52.4091	47.0286			52.0413	47.9534	23.4488	19.3609
129.489	124.108			40.2505	36.1626	17.6912	13.6033
4.76711	-0.613339			35.1485	31.0606	48.771	44.6831
				70.9361	66.8482	37.0304	32.9425
				55.3815	51.2936	43.4385	39.3506
				57.0018	52.9139	24.6868	20.5989
				12.6379	8.54996	24.4579	20.37
				67.1397	63.0518	25.2355	21.1476
				44.9273	40.8394	76.8946	72.8067
				35.2369	31.149	39.6987	35.6108
				36.0653	31.9774	25.6053	21.5174
				36.7752	32.6873	5.03568	0.947783
				36.2958	32.2079	39.5399	35.452
				25.9281	21.8402	67.9805	63.8926
				14.0994	10.0115	37.6444	33.5565
				43.2421	39.1542	46.7254	42.6375
				32.7662	28.6783	79.9646	75.8767
				38.2389	34.151	22.7364	18.6485
				26.4251	22.3372	32.9212	28.8333
				32.1869	28.099	44.3629	40.275
				71.4272	67.3393	26.4914	22.4035
				69.8102	65.7223	44.0458	39.9579
				56.8675	52.7796	35.6942	31.6063
				64.8222	60.7343	51.3608	47.2729
				31.4255	27.3376	40.7768	36.6889
				47.1789	43.091	21.0956	17.0077
				47.1141	43.0262	37.9016	33.8137
				69.8699	65.782	21.7818	17.6939
				32.4712	28.3833	26.805	22.7171
				30.8303	26.7424	27.3102	23.2223
				20.1692	16.0813	43.0295	38.9416
				36.748	32.6601	56.2625	52.1746
				29.3324	25.2445	41.5626	37.4747
				28.4709	24.383	56.3234	52.2355
				38.747	34.6591	38.8895	34.8016
				40.7593	36.6714	26.0703	21.9824
				48.022	43.9341	44.4585	40.3706
				55.9339	51.846	47.7973	43.7094
				38.5345	34.4466	19.9974	15.9095
				20.1118	16.0239	42.7769	38.689
				62.7396	58.6517	31.3432	27.2553
				78.6835	74.5956	36.8942	32.8063
				46.9993	42.9114	21.6766	17.5887
				87.728	83.6401	41.6699	37.582
				62.613	58.5251	60.4682	56.3803
				29.1868	25.0989	81.8695	77.7816
				37.1013	33.0134	34.5518	30.4639
				28.4383	24.3504	39.4136	35.3257
				22.2889	18.201	39.2091	35.1212
				27.7266	23.6387	21.3948	17.3069
				45.4926	41.4047	27.9211	23.8332
				25.6961	21.6082	27.7325	23.6446
				89.0648	84.9769	83.7347	79.6468
				88.4548	84.3669	19.2532	15.1653
				58.0167	53.9288	18.8404	14.7525
				33.1971	29.1092	20.0417	15.9538
				33.1148	29.0269	37.9864	33.8985
				59.0886	55.0007	23.0289	18.941
				56.5439	52.456	40.3555	36.2676
				35.6024	31.5145	35.1829	31.095
				53.7072	49.6193	41.4394	37.3515
				71.4142	67.3263	46.8755	42.7876
				30.2663	26.1784	41.6632	37.5753
				27.6985	23.6106	53.1569	49.069
				82.8245	78.7366	16.6147	12.5268
				40.2518	36.1639	36.8038	32.7159
				27.1886	23.1007	30.7696	26.6817
				31.9969	27.909	25.5956	21.5077
				42.7259	38.638	55.006	50.9181
				60.7826	56.6947	65.1326	61.0447
				81.0933	77.0054	79.9428	75.8549
				52.7783	48.6904	42.9581	38.8702
				69.9611	65.8732	72.9747	68.8868
				42.4733	38.3854	30.8072	26.7193
				126.856	122.768	26.5607	22.4728
				38.6143	34.5264	54.7766	50.6886
				34.3433	30.2554	49.6155	45.5276
				53.7016	49.6137	33.1576	29.0697
				45.6454	41.5575	27.2328	23.1449
				45.2988	41.2109	39.5395	35.4516
				50.713	46.6251	30.2463	26.1584
				15.9282	11.8403	55.2345	51.1466
				30.6445	26.5566	67.9757	63.8878
				54.6883	50.6004	55.1627	51.0748
				14.6887	10.6008	68.9177	64.8298
				39.0755	34.9876	41.974	37.8861
				76.6896	72.6017	51.6394	47.5515
				25.3586	21.2707	47.6667	43.5788
				46.7304	42.6425	39.8414	35.7535
				58.0992	54.0113	66.4535	62.3656
				57.8441	53.7562	14.526	10.4381
				61.1647	57.0768	50.7239	46.636
				47.9045	43.8166	89.2218	85.1339
				46.5602	42.4723	19.1162	15.0283
				55.6143	51.5264	41.5834	37.4955
				66.0934	62.0055	55.8999	51.812
				54.2225	50.1346	26.108	22.0201
				41.8251	37.7372	42.5519	38.464
				33.3412	29.2533	54.9429	50.855
				63.4885	59.4006	68.9068	64.8189
				65.1412	61.0533	43.3036	39.2157
				53.7698	49.6819	32.5427	28.4548
				35.2229	31.135	44.466	40.3781
				42.8617	38.7738	51.5568	47.4689
				52.7069	48.619	42.6061	38.5182
				43.2268	39.1389	36.3933	32.3054
				80.1309	76.043	33.1896	29.1017
				43.305	39.2171	79.4945	75.4066
				36.7439	32.656	16.6527	12.5648
				50.876	46.7881	33.3805	29.2926
				50.9329	46.845	45.6961	41.6082
				41.7611	37.6732	28.316	24.2281
				45.2686	41.1807	26.7254	22.6375
				33.5549	29.467	58.0478	53.9599
				63.7723	59.6844	55.0665	50.9786
				104.212	100.124	43.7185	39.6306
				40.7006	36.6127	29.1565	25.0686
				34.8706	30.7827	41.9408	37.8529
				59.1597	55.0718	44.0176	39.9297
				60.1644	56.0765	34.3055	30.2176
				40.9758	36.8879	50.5411	46.4532
				45.3558	41.2679	47.7961	43.7082
				47.4504	43.3625	100.549	96.4608
				30.1064	26.0185	70.3207	66.2328
				59.3453	55.2574	58.7883	54.7004
				28.1752	24.0873	44.8886	40.8007
				54.3556	50.2677	64.4679	60.38
				42.4098	38.3219	57.0994	53.0115
				54.3531	50.2652	56.7867	52.6988
				49.2441	45.1562	52.3658	48.2779
				46.4894	42.4015	29.8136	25.7257
				52.3608	48.2729	35.7524	31.6645
				30.7983	26.7104	52.8466	48.7587
				38.5533	34.4654	56.796	52.7081
				27.788	23.7001	47.3953	43.3074
				43.5952	39.5073	84.6118	80.5239
				51.0651	46.9772	43.2884	39.2005
				59.2128	55.1249	81.2141	77.1262
				26.4134	22.3255	33.7244	29.6365
				60.2518	56.1639	48.0846	43.9967
				37.028	32.9401	46.5678	42.4799
				48.3343	44.2464	15.3966	11.3087
				48.3929	44.305	88.5959	84.508
				36.9959	32.908	51.4433	47.3554
				59.2504	55.1625	55.8376	51.7497
				41.9553	37.8674	40.7351	36.6472
				43.5437	39.4558	29.2156	25.1277
				34.2369	30.149	37.3151	33.2272
				44.3433	40.2554	70.3683	66.2804
				98.7927	94.7048	55.6301	51.5422
				48.1706	44.0827	26.0884	22.0005
				69.5213	65.4334	41.329	37.2411
				32.8726	28.7847	34.2441	30.1562
				50.5564	46.4685	34.1241	30.0362
				34.0465	29.9586	9.57935	5.49145
				27.3	23.2121	74.5211	70.4332
				60.8557	56.7678	37.2961	33.2082
				40.2422	36.1543	31.0091	26.9212
				59.432	55.3441	34.1846	30.0967
				41.3881	37.3002	78.292	74.2041
				37.8673	33.7794	46.3974	42.3095
				31.9105	27.8226	22.2625	18.1746
				29.9187	25.8308	42.6792	38.5913
				49.5665	45.4786	70.0581	65.9702
				36.4076	32.3197	39.4368	35.3489
				55.5899	51.502	55.576	51.4881
				48.9665	44.8786	39.0489	34.961
				70.5292	66.4413	60.7623	56.6744
				36.7712	32.6833	38.8213	34.7334
				56.7924	52.7045	76.8047	72.7168
				27.6242	23.5363	29.59	25.5021
				54.6667	50.5788	56.2213	52.1334
				39.561	35.4731	82.7609	78.673
				69.1113	65.0234	104.539	100.451
				72.2952	68.2073	71.4516	67.3637
				50.2896	46.2017	78.8538	74.7659
				55.5039	51.416	55.0854	50.9975
				63.5248	59.4369	59.1884	55.1005
				56.4752	52.3873	70.9963	66.9084
				35.0814	30.9935	23.8507	19.7628
				45.761	41.6731	102.579	98.4911
				83.0454	78.9575	66.0336	61.9457
				44.6857	40.5978	37.3061	33.2182
				42.1522	38.0643	73.6321	69.5442
				67.3835	63.2956	26.2139	22.126
				44.2514	40.1635	97.8026	93.7147
				71.3935	67.3056	36.3152	32.2273
				35.0214	30.9335	74.0318	69.9439
				46.3915	42.3036	48.1596	44.0717
				33.2346	29.1467	38.2754	34.1875
				33.2969	29.209	36.932	32.8441
				51.6768	47.5889	53.5305	49.4426
				45.0516	40.9637	31.8109	27.723
				41.5103	37.4224	44.3041	40.2162
				51.9705	47.8826	47.0789	42.991
				68.9262	64.8383	56.0366	51.9487
				50.0741	45.9862	60.8706	56.7827
				48.5341	44.4462	38.0677	33.9798
				117.313	113.225	108.552	104.464
				43.5232	39.4353	44.1	40.0121
				67.6751	63.5872	61.3703	57.2824
				64.0198	59.9319	95.2992	91.2113
				77.0802	72.9923	24.0061	19.9182
				81.8709	77.783	44.3868	40.2989
				41.8114	37.7235	39.491	35.4031
				40.0035	35.9156	81.4199	77.332
				64.0063	59.9184	47.474	43.3861
				45.7422	41.6543
				57.7009	53.613
				30.0266	25.9387
				54.5714	50.4835
				31.0264	26.9385
				25.6854	21.5975
				58.7104	54.6225
				40.7315	36.6436
				81.4555	77.3676
				35.9129	31.825
				61.9769	57.889
				66.6334	62.5455
				39.1208	35.0329
				52.85	48.7621
				58.2014	54.1135
				42.3666	38.2787
				27.0845	22.9966
				34.6763	30.5884
				39.1074	35.0195
				95.032	90.9441
				75.1113	71.0234
				44.4401	40.3522
				38.216	34.1281
				45.0602	40.9723
				89.8338	85.7459
				30.9927	26.9048
				62.8979	58.81
				64.4323	60.3444
				71.0767	66.9888
				108.418	104.33
				42.9996	38.9117
				50.9831	46.8952
				68.8846	64.7967
				49.0902	45.0023
				48.324	44.2361
				32.8497	28.7618
				59.7182	55.6303
				49.7835	45.6956
				61.4445	57.3566
				73.0471	68.9592
				83.5833	79.4954
				95.6383	91.5504
				72.4713	68.3834
				81.7457	77.6578
				50.7093	46.6214
				61.5486	57.4607
				68.2153	64.1274
				54.6187	50.5308
				45.6967	41.6088
				51.0153	46.9274
				63.3151	59.2272
				53.6378	49.5499
				92.9368	88.8489
				70.9806	66.8927
				52.5755	48.4876
				59.6548	55.5669
				74.5711	70.4832
				46.2765	42.1886
				75.456	71.3681
				40.5689	36.481
				57.6298	53.5419
				46.5346	42.4467
				69.1847	65.0968
				45.5658	41.4779
				113.701	109.613
				88.8464	84.7585
				69.907	65.8191
				56.2959	52.208
				26.3001	22.2122
				62.0264	57.9385
				82.6033	78.5154
				76.0611	71.9732
				112.766	108.679
				62.5989	58.511
				73.06	68.9721
				129.915	125.827
				59.9143	55.8264

## Sheet: Data for R
Strain	Fluorescence
MMR8 +O2	12.8716
MMR8 +O2	69.551
MMR8 +O2	35.73
MMR8 +O2	65.5259
MMR8 +O2	87.9323
MMR8 +O2	159.31
MMR8 +O2	69.6933
MMR8 +O2	70.4387
MMR8 +O2	-0.510776
MMR8 +O2	5.53421
MMR8 +O2	20.1248
MMR8 +O2	52.2984
MMR8 +O2	74.7136
MMR8 +O2	7.34709
MMR8 +O2	45.9138
MMR8 +O2	50.3778
MMR8 +O2	32.1124
MMR8 +O2	131.942
MMR8 +O2	43.5655
MMR8 +O2	27.8383
MMR8 +O2	40.2342
MMR8 +O2	57.6215
MMR8 +O2	89.1697
MMR8 +O2	87.2313
MMR8 +O2	52.2449
MMR8 +O2	9.26884
MMR8 +O2	33.9623
MMR8 +O2	35.0423
MMR8 +O2	64.5361
MMR8 +O2	33.256
MMR8 +O2	35.2198
MMR8 +O2	96.9791
MMR8 +O2	82.6468
MMR8 +O2	20.6128
MMR8 +O2	72.0531
MMR8 +O2	45.2017
MMR8 +O2	125.572
MMR8 +O2	13.5186
MMR8 +O2	32.9777
MMR8 +O2	111.688
MMR8 +O2	77.1026
MMR8 +O2	84.127
MMR8 +O2	40.0283
MMR8 +O2	56.321
MMR8 +O2	7.84649
MMR8 +O2	37.7827
MMR8 +O2	19.0833
MMR8 +O2	8.50787
MMR8 +O2	13.3991
MMR8 +O2	23.9067
MMR8 +O2	43.0411
MMR8 +O2	74.9654
MMR8 +O2	14.3395
MMR8 +O2	41.3199
MMR8 +O2	25.8282
MMR8 +O2	38.9117
MMR8 +O2	96.3813
MMR8 +O2	13.1094
MMR8 +O2	131.167
MMR8 +O2	16.3232
MMR8 +O2	55.573
MMR8 +O2	81.9806
MMR8 +O2	33.2141
MMR8 +O2	54.4685
MMR8 +O2	55.1259
MMR8 +O2	47.3107
MMR8 +O2	29.6676
MMR8 +O2	5.69165
MMR8 +O2	39.4238
MMR8 +O2	34.696
MMR8 +O2	35.2297
MMR8 +O2	2.38594
MMR8 +O2	25.406
MMR8 +O2	80.4473
MMR8 +O2	33.8883
MMR8 +O2	37.0601
MMR8 +O2	142.675
MMR8 +O2	106.486
MMR8 +O2	49.3837
MMR8 +O2	45.7709
MMR8 +O2	47.5152
MMR8 +O2	47.1016
MMR8 +O2	140.81
MMR8 +O2	59.8876
MMR8 +O2	49.8215
MMR8 +O2	87.5864
MMR8 +O2	17.9137
MMR8 +O2	1.45276
MMR8 +O2	53.295
MMR8 +O2	19.0258
MMR8 +O2	95.33
MMR8 +O2	21.8195
MMR8 +O2	24.1519
MMR8 +O2	25.9631
MMR8 +O2	52.6528
MMR8 +O2	68.0883
MMR8 +O2	27.881
MMR8 +O2	24.4624
MMR8 +O2	81.7233
MMR8 +O2	111.866
MMR8 +O2	38.4836
MMR8 +O2	94.2643
MMR8 +O2	4.55641
MMR8 +O2	24.2384
MMR8 +O2	51.9275
MMR8 +O2	5.83514
MMR8 +O2	70.3511
MMR8 +O2	66.1999
MMR8 +O2	5.28121
MMR8 +O2	57.6977
MMR8 +O2	54.583
MMR8 +O2	100.996
MMR8 +O2	53.9123
MMR8 +O2	22.7191
MMR8 +O2	38.5041
MMR8 +O2	20.4262
MMR8 +O2	68.9871
MMR8 +O2	76.3161
MMR8 +O2	46.3474
MMR8 +O2	38.9751
MMR8 +O2	52.6039
MMR8 +O2	116.198
MMR8 +O2	103.051
MMR8 +O2	43.2914
MMR8 +O2	35.0944
MMR8 +O2	-1.96696
MMR8 +O2	68.0425
MMR8 +O2	28.6805
MMR8 +O2	185.935
MMR8 +O2	66.2354
MMR8 +O2	10.8276
MMR8 +O2	13.6776
MMR8 +O2	1.01072
MMR8 +O2	58.9322
MMR8 +O2	32.7474
MMR8 +O2	16.0767
MMR8 +O2	7.93843
MMR8 +O2	81.8242
MMR8 +O2	7.13876
MMR8 +O2	13.7798
MMR8 +O2	66.8247
MMR8 +O2	170.966
MMR8 +O2	71.7796
MMR8 +O2	9.37698
MMR8 +O2	67.8017
MMR8 +O2	29.4126
MMR8 +O2	7.85119
MMR8 +O2	31.4928
MMR8 +O2	67.6004
MMR8 +O2	46.2392
MMR8 +O2	71.9399
MMR8 +O2	39.4303
MMR8 +O2	22.6583
MMR8 +O2	18.2921
MMR8 +O2	33.9842
MMR8 +O2	96.3278
MMR8 +O2	84.003
MMR8 +O2	67.5383
MMR8 +O2	59.8543
MMR8 +O2	46.9074
MMR8 +O2	42.6003
MMR8 +O2	21.5799
MMR8 +O2	73.9779
MMR8 +O2	208.7
MMR8 +O2	61.8228
MMR8 +O2	59.4349
MMR8 +O2	28.2762
MMR8 +O2	38.1606
MMR8 +O2	6.13782
MMR8 +O2	118.21
MMR8 +O2	-0.970013
MMR8 +O2	94.8638
MMR8 +O2	34.1679
MMR8 +O2	44.9924
MMR8 +O2	17.9637
MMR8 +O2	62.7972
MMR8 +O2	46.3998
MMR8 +O2	191.459
MMR8 +O2	60.7146
MMR8 +O2	39.032
MMR8 +O2	28.531
MMR8 +O2	59.166
MMR8 +O2	64.0827
MMR8 +O2	42.6311
MMR8 +O2	42.5273
MMR8 +O2	76.5971
MMR8 +O2	-1.35981
MMR8 +O2	8.86594
MMR8 +O2	65.9935
MMR8 +O2	23.7556
MMR8 +O2	18.139
MMR8 +O2	61.4298
MMR8 +O2	68.8695
MMR8 +O2	52.5259
MMR8 +O2	46.7135
MMR8 +O2	56.0553
MMR8 +O2	213.763
MMR8 +O2	98.3645
MMR8 +O2	11.5835
MMR8 +O2	39.7342
MMR8 +O2	37.1821
MMR8 +O2	56.1661
MMR8 +O2	77.1305
MMR8 +O2	71.1362
MMR8 +O2	8.97168
MMR8 +O2	63.0072
MMR8 +O2	118.593
MMR8 +O2	70.1804
MMR8 +O2	62.4763
MMR8 +O2	9.18497
MMR8 +O2	75.7508
MMR8 +O2	40.5323
MMR8 +O2	16.4899
MMR8 +O2	24.8217
MMR8 +O2	37.5636
MMR8 +O2	67.031
MMR8 +O2	24.3654
MMR8 +O2	69.9935
MMR8 +O2	34.9386
MMR8 +O2	57.8414
MMR8 +O2	65.9709
MMR8 +O2	20.1085
MMR8 +O2	106.543
MMR8 +O2	74.5117
MMR8 +O2	-0.998092
MMR8 +O2	53.8739
MMR8 +O2	8.52818
MMR8 +O2	17.3282
MMR8 +O2	52.8573
MMR8 +O2	205.304
MMR8 +O2	43.0059
MMR8 +O2	102.564
MMR8 +O2	33.6558
MMR8 +O2	46.7368
MMR8 +O2	5.18331
MMR8 +O2	49.7599
MMR8 +O2	141.127
MMR8 +O2	-0.138755
MMR8 +O2	24.2755
MMR8 +O2	14.728
MMR8 +O2	73.5947
MMR8 +O2	38.972
MMR8 +O2	44.6564
MMR8 +O2	88.5981
MMR8 +O2	10.8935
MMR8 +O2	34.2573
MMR8 +O2	18.7309
MMR8 +O2	60.214
MMR8 +O2	95.8831
MMR8 +O2	57.6009
MMR8 +O2	24.0355
MMR8 +O2	0.615653
MMR8 +O2	87.4262
MMR8 +O2	45.8978
MMR8 +O2	96.4081
MMR8 +O2	4.65547
MMR8 +O2	110.663
MMR8 +O2	32.3471
MMR8 +O2	62.6989
MMR8 +O2	13.8175
MMR8 +O2	10.9666
MMR8 +O2	33.0414
MMR8 +O2	165.796
MMR8 +O2	41.8328
MMR8 +O2	8.48496
MMR8 +O2	64.1735
MMR8 +O2	93.1951
MMR8 +O2	34.5813
MMR8 +O2	81.7111
MMR8 +O2	13.2463
MMR8 +O2	61.1358
MMR8 +O2	6.50815
MMR8 +O2	67.0442
MMR8 +O2	19.9333
MMR8 +O2	32.4902
MMR8 +O2	21.6765
MMR8 +O2	22.1063
MMR8 +O2	15.0083
MMR8 +O2	64.7481
MMR8 +O2	41.0177
MMR8 +O2	19.2148
MMR8 +O2	121.796
MMR8 +O2	49.626
MMR8 +O2	63.2338
MMR8 +O2	27.5022
MMR8 +O2	73.1687
MMR8 +O2	13.0982
MMR8 +O2	33.0645
MMR8 +O2	9.20861
MMR8 +O2	1.66678
MMR8 +O2	44.605
MMR8 +O2	103.42
MMR8 +O2	85.9503
MMR8 +O2	132.795
MMR8 +O2	35.6967
MMR8 +O2	182.531
MMR8 +O2	35.83
MMR8 +O2	59.109
MMR8 +O2	8.49988
MMR8 +O2	23.357
MMR8 +O2	52.8132
MMR8 +O2	146.708
MMR8 +O2	20.8277
MMR8 +O2	19.7852
MMR8 +O2	21.1755
MMR8 +O2	80.1103
MMR8 +O2	68.0057
MMR8 +O2	157.576
MMR8 +O2	34.5223
MMR8 +O2	84.3634
MMR8 +O2	48.7777
MMR8 +O2	8.29335
MMR8 +O2	26.6101
MMR8 +O2	18.6021
MMR8 +O2	93.0064
MMR8 +O2	56.8726
MMR8 +O2	55.5711
MMR8 +O2	77.9098
MMR8 +O2	16.7049
MMR8 +O2	35.2823
MMR8 +O2	83.9381
MMR8 +O2	16.245
MMR8 +O2	83.9334
MMR8 +O2	98.8907
MMR8 +O2	115.791
MMR8 +O2	30.8465
MMR8 +O2	38.3271
MMR8 +O2	37.1016
MMR8 +O2	48.8149
MMR8 +O2	101.955
MMR8 +O2	10.5195
MMR8 +O2	89.4307
MMR8 +O2	25.434
MMR8 +O2	30.289
MMR8 +O2	34.7261
MMR8 +O2	62.0084
MMR8 +O2	3.49273
MMR8 +O2	75.1985
MMR8 +O2	4.53117
MMR8 +O2	46.901
MMR8 +O2	53.541
MMR8 +O2	4.66017
MMR8 +O2	4.20094
MMR8 +O2	81.4203
MMR8 +O2	3.54353
MMR8 +O2	92.2301
MMR8 +O2	49.01
MMR8 +O2	147.652
MMR8 +O2	43.3584
MMR8 +O2	58.9974
MMR8 +O2	46.1252
MMR8 +O2	0.802254
MMR8 +O2	62.5042
MMR8 +O2	31.4267
MMR8 +O2	72.4925
MMR8 +O2	100.932
MMR8 +O2	108.095
MMR8 +O2	10.5826
MMR8 +O2	21.9767
MMR8 +O2	102.04
MMR8 +O2	4.92619
MMR8 +O2	57.7805
MMR8 +O2	40.4876
MMR8 +O2	66.3886
MMR8 +O2	190.999
MMR8 +O2	55.0672
MMR8 +O2	138.22
MMR8 +O2	15.0305
MMR8 +O2	112.604
MMR8 +O2	99.8505
MMR8 +O2	77.1862
MMR8 +O2	48.7392
MMR8 +O2	91.903
MMR8 +O2	56.7703
MMR8 +O2	49.3941
MMR8 +O2	1.89596
MMR8 +O2	29.802
MMR8 +O2	31.8956
MMR8 +O2	18.4882
MMR8 +O2	34.5598
MMR8 +O2	27.9798
MMR8 +O2	84.626
MMR8 +O2	20.6744
MMR8 +O2	79.9201
MMR8 +O2	68.4919
MMR8 +O2	46.0301
MMR8 +O2	17.8064
MMR8 +O2	118.154
MMR8 +O2	47.5713
MMR8 +O2	45.4526
MMR8 +O2	45.7125
MMR8 +O2	61.1125
MMR8 +O2	71.3503
MMR8 +O2	0.871574
MMR8 +O2	64.6646
MMR8 +O2	36.6362
MMR8 +O2	19.7922
MMR8 +O2	88.261
MMR8 +O2	74.4468
MMR8 +O2	119.941
MMR8 +O2	43.8903
MMR8 +O2	25.6321
MMR8 +O2	3.92552
MMR8 +O2	3.16568
MMR8 +O2	26.8275
MMR8 +O2	155.192
MMR8 +O2	37.5865
MMR8 +O2	45.3219
MMR8 +O2	54.4355
MMR8 +O2	4.09469
MMR8 +O2	31.3648
MMR8 +O2	14.1174
MMR8 +O2	165.988
MMR8 +O2	2.36705
MMR8 +O2	48.266
MMR8 +O2	170.724
MMR8 +O2	91.4177
MMR8 +O2	7.97077
MMR8 +O2	2.58353
MMR8 +O2	53.0002
MMR8 +O2	4.28732
MMR8 +O2	76.1108
MMR8 +O2	13.0838
MMR8 +O2	21.6086
MMR8 +O2	68.6892
MMR8 +O2	52.4497
MMR8 +O2	68.1956
MMR8 +O2	11.3895
MMR8 +O2	97.2596
MMR8 +O2	159.137
MMR8 +O2	4.33814
MMR8 +O2	22.1839
MMR8 +O2	102.523
MMR8 +O2	99.4748
MMR8 +O2	19.7767
MMR8 +O2	60.0163
MMR8 +O2	128.11
MMR8 +O2	50.3263
MMR8 +O2	161.13
MMR8 +O2	7.59963
MMR8 +O2	7.55036
MMR8 +O2	34.3801
MMR8 +O2	147.398
MMR8 +O2	126.129
MMR8 +O2	40.1348
MMR8 +O2	25.6257
MMR8 +O2	12.0984
MMR8 +O2	26.6908
MMR8 +O2	68.5423
MMR8 +O2	28.8973
MMR8 +O2	99.653
MMR8 +O2	40.6072
MMR8 +O2	101.765
MMR8 +O2	40.5462
MMR8 +O2	96.0024
MMR8 +O2	31.4877
MMR8 +O2	64.6469
MMR8 +O2	47.0286
MMR8 +O2	124.108
MMR8 +O2	-0.613339
DFE12 +O2	-0.534888
DFE12 +O2	-2.56347
DFE12 +O2	-2.8019
DFE12 +O2	0.371184
DFE12 +O2	-0.890862
DFE12 +O2	-1.30214
DFE12 +O2	-2.90169
DFE12 +O2	-4.60882
DFE12 +O2	-4.24768
DFE12 +O2	1.03643
DFE12 +O2	0.838871
DFE12 +O2	6.34507
DFE12 +O2	3.73096
DFE12 +O2	-0.152506
DFE12 +O2	-2.43837
DFE12 +O2	-1.69896
DFE12 +O2	2.84812
DFE12 +O2	1.58733
DFE12 +O2	-0.593995
DFE12 +O2	0.606806
DFE12 +O2	5.02941
DFE12 +O2	0.0431618
DFE12 +O2	-0.994338
DFE12 +O2	-1.44364
DFE12 +O2	9.15296
DFE12 +O2	2.61298
DFE12 +O2	-1.22635
DFE12 +O2	-2.46909
DFE12 +O2	0.949427
DFE12 +O2	-4.39354
DFE12 +O2	-1.5198
DFE12 +O2	2.16645
DFE12 +O2	2.14659
DFE12 +O2	-3.47953
DFE12 +O2	1.30432
DFE12 +O2	-3.6691
DFE12 +O2	2.01073
DFE12 +O2	-1.67007
DFE12 +O2	-0.699623
DFE12 +O2	3.7158
DFE12 +O2	-2.33252
DFE12 +O2	1.85085
DFE12 +O2	-0.354454
DFE12 +O2	1.40137
DFE12 +O2	2.21706
DFE12 +O2	0.659075
DFE12 +O2	1.20446
DFE12 +O2	7.0362
DFE12 +O2	-1.56337
DFE12 +O2	0.377018
DFE12 +O2	-0.479984
DFE12 +O2	-1.52218
DFE12 +O2	2.0095
DFE12 +O2	-1.90292
DFE12 +O2	-3.40688
DFE12 +O2	5.09888
DFE12 +O2	5.40323
DFE12 +O2	-0.0346835
DFE12 +O2	-1.86592
DFE12 +O2	0.0494512
DFE12 +O2	-3.41898
DFE12 +O2	-1.17269
DFE12 +O2	3.0512
DFE12 +O2	-0.520676
DFE12 +O2	5.41962
DFE12 +O2	4.75632
DFE12 +O2	4.10588
DFE12 +O2	2.1128
DFE12 +O2	0.367473
DFE12 +O2	1.68052
DFE12 +O2	1.32893
DFE12 +O2	-2.9069
DFE12 +O2	-0.260739
DFE12 +O2	-0.627623
DFE12 +O2	2.67893
DFE12 +O2	1.78637
DFE12 +O2	1.43467
DFE12 +O2	0.401435
DFE12 +O2	3.66998
DFE12 +O2	5.1773
DFE12 +O2	0.896453
DFE12 +O2	-2.9744
DFE12 +O2	-3.42607
DFE12 +O2	3.04878
DFE12 +O2	0.902001
DFE12 +O2	0.109319
DFE12 +O2	-5.15131
DFE12 +O2	-4.9081
DFE12 +O2	-0.781385
DFE12 +O2	-0.48113
DFE12 +O2	-0.82347
DFE12 +O2	1.43262
DFE12 +O2	2.30816
DFE12 +O2	4.80067
DFE12 +O2	1.98754
DFE12 +O2	1.39784
DFE12 +O2	-0.33276
DFE12 +O2	3.43869
DFE12 +O2	0.750076
DFE12 +O2	1.45446
DFE12 +O2	-1.88012
DFE12 +O2	-0.481124
DFE12 +O2	-1.09979
DFE12 +O2	3.23274
DFE12 +O2	2.49046
DFE12 +O2	3.65291
DFE12 +O2	-5.12849
DFE12 +O2	3.3889
DFE12 +O2	8.27903
DFE12 +O2	-4.29026
DFE12 +O2	6.36296
DFE12 +O2	1.25195
DFE12 +O2	-1.76188
DFE12 +O2	5.2702
DFE12 +O2	-3.47002
DFE12 +O2	-0.543121
DFE12 +O2	-0.425003
DFE12 +O2	1.05339
DFE12 +O2	1.61839
DFE12 +O2	-0.679221
DFE12 +O2	7.12111
DFE12 +O2	-0.723053
DFE12 +O2	2.27787
DFE12 +O2	-2.0486
DFE12 +O2	0.594375
DFE12 +O2	4.76914
DFE12 +O2	6.70268
DFE12 +O2	-1.31816
DFE12 +O2	1.46313
DFE12 +O2	28.6675
DFE12 +O2	5.73672
DFE12 +O2	-2.32697
DFE12 +O2	-2.88682
DFE12 +O2	-0.0563072
DFE12 +O2	-3.11373
DFE12 +O2	-3.09906
DFE12 +O2	-0.909147
DFE12 +O2	-2.78588
DFE12 +O2	0.017274
DFE12 +O2	-0.778703
DFE12 +O2	29.1031
DFE12 +O2	8.24284
DFE12 +O2	0.23165
DFE12 +O2	4.49115
DFE12 +O2	-2.52787
DFE12 +O2	-1.87895
DFE12 +O2	-0.952887
DFE12 +O2	-3.85166
DFE12 +O2	0.686396
DFE12 +O2	1.08141
DFE12 +O2	2.84646
DFE12 +O2	5.57675
DFE12 +O2	3.11505
DFE12 +O2	-2.51266
DFE12 +O2	-2.39463
DFE12 +O2	-0.857889
DFE12 +O2	-1.58146
DFE12 +O2	-0.0624792
DFE12 +O2	3.77011
DFE12 +O2	1.88591
DFE12 +O2	5.84029
DFE12 +O2	14.587
DFE12 +O2	3.65589
DFE12 +O2	3.6272
DFE12 +O2	4.69538
DFE12 +O2	2.92082
DFE12 +O2	-1.31992
DFE12 +O2	0.479128
DFE12 +O2	1.78325
DFE12 +O2	-1.92019
DFE12 +O2	-0.868422
DFE12 +O2	0.749429
DFE12 +O2	-0.808305
DFE12 +O2	0.746384
DFE12 +O2	-3.20753
DFE12 +O2	-1.07747
DFE12 +O2	-0.0764298
DFE12 +O2	-3.8249
DFE12 +O2	3.8731
DFE12 +O2	1.93231
DFE12 +O2	-2.26724
DFE12 +O2	2.2606
DFE12 +O2	-1.16833
DFE12 +O2	-2.33591
DFE12 +O2	-3.19522
DFE12 +O2	1.38611
DFE12 +O2	11.3784
DFE12 +O2	0.0103614
DFE12 +O2	8.76064
DFE12 +O2	-0.790521
DFE12 +O2	4.40199
DFE12 +O2	-0.316019
DFE12 +O2	3.36139
DFE12 +O2	0.30163
DFE12 +O2	5.75514
DFE12 +O2	3.9422
DFE12 +O2	2.87934
DFE12 +O2	-3.99996
DFE12 +O2	-1.0125
DFE12 +O2	2.18672
DFE12 +O2	-4.89454
DFE12 +O2	-2.18555
DFE12 +O2	3.77736
DFE12 +O2	-1.96391
DFE12 +O2	0.648111
DFE12 +O2	-0.370047
DFE12 +O2	-1.46402
DFE12 +O2	0.699681
DFE12 +O2	-1.36316
DFE12 +O2	-5.2136
DFE12 +O2	-1.03791
DFE12 +O2	-2.28298
DFE12 +O2	-1.07254
DFE12 +O2	2.32218
DFE12 +O2	7.85716
DFE12 +O2	1.87265
DFE12 +O2	0.754602
DFE12 +O2	-3.81962
DFE12 +O2	-2.87577
DFE12 +O2	-1.77946
DFE12 +O2	-2.84522
DFE12 +O2	0.382489
DFE12 +O2	1.91381
DFE12 +O2	1.46154
DFE12 +O2	3.46348
DFE12 +O2	2.79447
DFE12 +O2	6.76835
DFE12 +O2	-4.26778
DFE12 +O2	-1.68057
DFE12 +O2	-0.103142
DFE12 +O2	-0.406394
DFE12 +O2	-1.0535
DFE12 +O2	2.58534
DFE12 +O2	-0.472419
DFE12 +O2	2.23685
DFE12 +O2	0.433467
DFE12 +O2	0.875045
DFE12 +O2	0.0629554
DFE12 +O2	6.12858
DFE12 +O2	1.34551
DFE12 +O2	-3.66451
DFE12 +O2	-0.145178
DFE12 +O2	4.65562
DFE12 +O2	5.49943
DFE12 +O2	4.92427
DFE12 +O2	4.33238
DFE12 +O2	4.9244
DFE12 +O2	10.1832
DFE12 +O2	11.5424
DFE12 +O2	2.29975
DFE12 +O2	0.0124655
DFE12 +O2	1.29811
DFE12 +O2	1.58944
DFE12 +O2	4.4748
DFE12 +O2	2.18256
DFE12 +O2	1.22095
DFE12 +O2	-1.85491
DFE12 +O2	-1.92468
DFE12 +O2	-3.43569
DFE12 +O2	2.74842
DFE12 +O2	0.874424
DFE12 +O2	1.10392
DFE12 +O2	20.5787
DFE12 +O2	-2.66056
DFE12 +O2	-3.71895
DFE12 +O2	-1.7426
DFE12 +O2	2.66825
DFE12 +O2	9.76436
DFE12 +O2	6.49851
DFE12 +O2	0.591479
DFE12 +O2	0.184933
DFE12 +O2	10.4387
DFE12 +O2	-1.09386
DFE12 +O2	5.35907
DFE12 +O2	4.37824
DFE12 +O2	9.21889
DFE12 +O2	-1.33163
DFE12 +O2	0.326741
DFE12 +O2	-1.55588
DFE12 +O2	-0.289632
DFE12 +O2	-1.67103
DFE12 +O2	1.81425
DFE12 +O2	-0.255159
DFE12 +O2	3.79029
DFE12 +O2	2.03925
DFE12 +O2	1.40797
DFE12 +O2	2.29902
DFE12 +O2	-0.629521
DFE12 +O2	0.513595
DFE12 +O2	1.03408
DFE12 +O2	-1.24815
DFE12 +O2	1.11645
DFE12 +O2	-1.13641
DFE12 +O2	-1.02058
DFE12 +O2	10.2371
DFE12 +O2	-1.29224
DFE12 +O2	0.451628
DFE12 +O2	-2.98477
DFE12 +O2	1.74036
DFE12 +O2	-1.11462
DFE12 +O2	-0.712894
DFE12 +O2	10.6037
DFE12 +O2	-0.621894
DFE12 +O2	-0.118093
DFE12 +O2	1.76765
DFE12 +O2	0.53497
DFE12 +O2	3.37783
DFE12 +O2	2.48377
DFE12 +O2	-1.64439
DFE12 +O2	-0.723858
DFE12 +O2	5.15627
DFE12 +O2	7.45512
DFE12 +O2	6.56814
DFE12 +O2	-1.13374
DFE12 +O2	4.42778
DFE12 +O2	0.200475
DFE12 +O2	2.94367
DFE12 +O2	1.24783
DFE12 +O2	1.23461
DFE12 +O2	-2.63215
DFE12 +O2	2.25677
DFE12 +O2	13.4915
DFE12 +O2	1.1824
DFE12 +O2	2.7899
DFE12 +O2	3.42062
DFE12 +O2	4.14108
DFE12 +O2	0.923989
DFE12 +O2	4.80207
DFE12 +O2	0.609911
DFE12 +O2	0.338963
DFE12 +O2	-2.13371
DFE12 +O2	1.60669
DFE12 +O2	1.45506
DFE12 +O2	-0.278775
DFE12 +O2	-0.205125
DFE12 +O2	-3.02585
DFE12 +O2	2.13499
DFE12 +O2	0.358626
DFE12 +O2	-4.57159
DFE12 +O2	2.83114
DFE12 +O2	1.83905
DFE12 +O2	2.38903
DFE12 +O2	1.1722
DFE12 +O2	15.8236
DFE12 +O2	1.90063
DFE12 +O2	2.06907
DFE12 +O2	3.64665
DFE12 +O2	1.6056
DFE12 +O2	-1.89435
DFE12 +O2	2.61324
DFE12 +O2	0.164207
DFE12 +O2	2.06363
DFE12 +O2	1.16265
DFE12 +O2	6.8478
DFE12 +O2	-0.500443
DFE12 +O2	1.11486
DFE12 +O2	17.2998
DFE12 +O2	6.5994
DFE12 +O2	6.4197
DFE12 +O2	6.12444
DFE12 +O2	0.398322
DFE12 +O2	-5.21052
DFE12 +O2	-0.744931
DFE12 +O2	-0.563624
DFE12 +O2	3.98071
DFE12 +O2	18.1139
DFE12 +O2	0.764688
DFE12 +O2	0.613943
DFE12 +O2	0.348446
DFE12 +O2	0.960029
DFE12 +O2	1.31008
DFE12 +O2	6.04614
DFE12 +O2	22.3096
DFE12 +O2	7.0151
DFE12 +O2	0.793056
DFE12 +O2	0.0583033
DFE12 +O2	0.967809
DFE12 +O2	-3.86621
DFE12 +O2	2.25515
DFE12 +O2	6.00275
DFE12 +O2	-0.902296
DFE12 +O2	10.3675
DFE12 +O2	2.99922
DFE12 +O2	1.1688
DFE12 +O2	2.27909
DFE12 +O2	-2.79846
DFE12 +O2	1.71592
DFE12 +O2	-1.74822
DFE12 +O2	-1.92737
DFE12 +O2	4.24379
DFE12 +O2	19.0423
DFE12 +O2	6.56301
DFE12 +O2	3.44896
DFE12 +O2	4.12072
DFE12 +O2	-0.597425
DFE12 +O2	0.706955
DFE12 +O2	0.184411
DFE12 +O2	-0.391976
DFE12 +O2	-0.105556
DFE12 +O2	-0.988641
DFE12 +O2	1.54632
DFE12 +O2	0.818495
DFE12 +O2	2.65713
DFE12 +O2	0.713063
DFE12 +O2	-4.39756
DFE12 +O2	1.39729
DFE12 +O2	0.545159
DFE12 +O2	3.65755
DFE12 +O2	-2.02099
DFE12 +O2	11.2469
DFE12 +O2	3.19873
DFE12 +O2	1.8709
DFE12 +O2	-0.708234
DFE12 +O2	7.37634
DFE12 +O2	-0.598115
DFE12 +O2	2.77484
DFE12 +O2	6.4122
DFE12 +O2	7.21819
DFE12 +O2	-2.5038
DFE12 +O2	-0.0883248
DFE12 +O2	6.03939
DFE12 +O2	-3.44215
DFE12 +O2	3.99062
DFE12 +O2	-0.182383
DFE12 +O2	-2.19111
DFE12 +O2	9.48757
DFE12 +O2	-3.59719
DFE12 +O2	0.126958
DFE12 +O2	7.9156
DFE12 +O2	-1.34191
DFE12 +O2	-0.74293
DFE12 +O2	0.826967
DFE12 +O2	8.74774
DFE12 +O2	0.104483
DFE12 +O2	0.484095
DFE12 +O2	1.4135
DFE12 +O2	0.972174
DFE12 +O2	7.90592
DFE12 +O2	-0.0268123
DFE12 +O2	0.192382
DFE12 +O2	-0.810694
DFE12 +O2	7.0481
DFE12 +O2	10.2525
DFE12 +O2	6.18529
DFE12 +O2	-4.9996
DFE12 +O2	2.26943
DFE12 +O2	-3.89681
DFE12 +O2	13.2113
DFE12 +O2	-3.62694
DFE12 +O2	5.86692
DFE12 +O2	-4.75
DFE12 +O2	15.4086
DFE12 +O2	20.1015
DFE12 +O2	13.2602
MMR8 -O2	34.7681
MMR8 -O2	32.3812
MMR8 -O2	85.7664
MMR8 -O2	43.7246
MMR8 -O2	18.1082
MMR8 -O2	28.4673
MMR8 -O2	21.929
MMR8 -O2	45.7962
MMR8 -O2	53.002
MMR8 -O2	26.7541
MMR8 -O2	34.1514
MMR8 -O2	25.0391
MMR8 -O2	18.5387
MMR8 -O2	26.8886
MMR8 -O2	47.509
MMR8 -O2	39.7784
MMR8 -O2	26.7773
MMR8 -O2	19.0949
MMR8 -O2	20.9772
MMR8 -O2	48.1932
MMR8 -O2	47.4548
MMR8 -O2	50.9355
MMR8 -O2	51.6381
MMR8 -O2	75.2865
MMR8 -O2	15.1228
MMR8 -O2	22.6607
MMR8 -O2	41.7178
MMR8 -O2	15.7558
MMR8 -O2	36.7645
MMR8 -O2	20.8266
MMR8 -O2	38.1761
MMR8 -O2	21.6076
MMR8 -O2	42.1025
MMR8 -O2	48.3595
MMR8 -O2	35.1346
MMR8 -O2	20.6877
MMR8 -O2	50.4733
MMR8 -O2	33.2428
MMR8 -O2	31.0763
MMR8 -O2	53.2423
MMR8 -O2	30.2117
MMR8 -O2	38.2674
MMR8 -O2	35.9847
MMR8 -O2	35.3643
MMR8 -O2	44.1036
MMR8 -O2	37.1888
MMR8 -O2	16.4102
MMR8 -O2	46.0513
MMR8 -O2	25.9235
MMR8 -O2	41.881
MMR8 -O2	26.4654
MMR8 -O2	26.7477
MMR8 -O2	46.9906
MMR8 -O2	23.7001
MMR8 -O2	29.9254
MMR8 -O2	30.9948
MMR8 -O2	88.1797
MMR8 -O2	24.9196
MMR8 -O2	48.7951
MMR8 -O2	35.6872
MMR8 -O2	31.6334
MMR8 -O2	31.905
MMR8 -O2	47.26
MMR8 -O2	46.7291
MMR8 -O2	42.2096
MMR8 -O2	35.6817
MMR8 -O2	56.7843
MMR8 -O2	41.5301
MMR8 -O2	44.0767
MMR8 -O2	119.741
MMR8 -O2	32.3579
MMR8 -O2	17.7068
MMR8 -O2	33.9333
MMR8 -O2	33.6726
MMR8 -O2	40.9469
MMR8 -O2	69.1626
MMR8 -O2	26.917
MMR8 -O2	58.4506
MMR8 -O2	35.8696
MMR8 -O2	25.7323
MMR8 -O2	32.9482
MMR8 -O2	22.8392
MMR8 -O2	44.3534
MMR8 -O2	31.4875
MMR8 -O2	39.0391
MMR8 -O2	45.5128
MMR8 -O2	58.2409
MMR8 -O2	56.4474
MMR8 -O2	61.6486
MMR8 -O2	81.2439
MMR8 -O2	25.3719
MMR8 -O2	42.255
MMR8 -O2	23.6724
MMR8 -O2	25.6689
MMR8 -O2	45.7261
MMR8 -O2	39.3006
MMR8 -O2	41.7262
MMR8 -O2	48.1562
MMR8 -O2	64.8012
MMR8 -O2	23.6163
MMR8 -O2	28.2142
MMR8 -O2	31.7674
MMR8 -O2	35.7093
MMR8 -O2	41.3079
MMR8 -O2	38.2085
MMR8 -O2	28.8671
MMR8 -O2	58.6793
MMR8 -O2	51.8757
MMR8 -O2	34.7047
MMR8 -O2	15.734
MMR8 -O2	42.0101
MMR8 -O2	23.0296
MMR8 -O2	44.711
MMR8 -O2	26.0854
MMR8 -O2	65.2303
MMR8 -O2	30.425
MMR8 -O2	62.8569
MMR8 -O2	26.1421
MMR8 -O2	27.1659
MMR8 -O2	29.7272
MMR8 -O2	31.056
MMR8 -O2	66.1398
MMR8 -O2	36.9848
MMR8 -O2	40.772
MMR8 -O2	37.5698
MMR8 -O2	26.476
MMR8 -O2	74.6076
MMR8 -O2	38.4167
MMR8 -O2	37.2808
MMR8 -O2	48.5882
MMR8 -O2	41.7129
MMR8 -O2	24.9733
MMR8 -O2	15.3278
MMR8 -O2	63.2445
MMR8 -O2	34.0252
MMR8 -O2	46.6954
MMR8 -O2	32.1409
MMR8 -O2	43.4407
MMR8 -O2	46.924
MMR8 -O2	54.7983
MMR8 -O2	44.6999
MMR8 -O2	28.8514
MMR8 -O2	26.0172
MMR8 -O2	26.2454
MMR8 -O2	62.6511
MMR8 -O2	38.6133
MMR8 -O2	8.37468
MMR8 -O2	71.6914
MMR8 -O2	45.3528
MMR8 -O2	43.5607
MMR8 -O2	43.9729
MMR8 -O2	35.109
MMR8 -O2	61.4142
MMR8 -O2	24.1651
MMR8 -O2	35.6243
MMR8 -O2	44.3432
MMR8 -O2	55.0957
MMR8 -O2	38.3416
MMR8 -O2	39.4577
MMR8 -O2	21.7739
MMR8 -O2	28.1623
MMR8 -O2	36.9509
MMR8 -O2	70.0494
MMR8 -O2	44.3445
MMR8 -O2	61.9845
MMR8 -O2	54.604
MMR8 -O2	61.919
MMR8 -O2	39.7496
MMR8 -O2	20.5124
MMR8 -O2	23.6349
MMR8 -O2	37.6753
MMR8 -O2	23.7653
MMR8 -O2	59.3347
MMR8 -O2	26.3494
MMR8 -O2	49.1491
MMR8 -O2	86.6953
MMR8 -O2	59.0905
MMR8 -O2	49.0318
MMR8 -O2	45.0001
MMR8 -O2	47.5193
MMR8 -O2	49.1151
MMR8 -O2	12.5137
MMR8 -O2	38.8304
MMR8 -O2	29.545
MMR8 -O2	42.0248
MMR8 -O2	39.5406
MMR8 -O2	32.7489
MMR8 -O2	30.7647
MMR8 -O2	40.6279
MMR8 -O2	32.0824
MMR8 -O2	49.5858
MMR8 -O2	30.3316
MMR8 -O2	47.9536
MMR8 -O2	49.1904
MMR8 -O2	44.1552
MMR8 -O2	44.1675
MMR8 -O2	45.0807
MMR8 -O2	46.9596
MMR8 -O2	35.8403
MMR8 -O2	37.4195
MMR8 -O2	60.4093
MMR8 -O2	57.425
MMR8 -O2	43.0646
MMR8 -O2	98.107
MMR8 -O2	30.625
MMR8 -O2	51.3942
MMR8 -O2	50.1972
MMR8 -O2	47.6835
MMR8 -O2	50.8874
MMR8 -O2	48.5021
MMR8 -O2	52.7664
MMR8 -O2	59.947
MMR8 -O2	29.5924
MMR8 -O2	36.8253
MMR8 -O2	34.0223
MMR8 -O2	108.618
MMR8 -O2	61.8256
MMR8 -O2	47.3183
MMR8 -O2	56.4174
MMR8 -O2	24.0857
MMR8 -O2	31.787
MMR8 -O2	31.1296
MMR8 -O2	35.0038
MMR8 -O2	31.8877
MMR8 -O2	83.5002
MMR8 -O2	66.014
MMR8 -O2	52.0428
MMR8 -O2	48.2211
MMR8 -O2	43.8817
MMR8 -O2	34.9315
MMR8 -O2	39.2378
MMR8 -O2	39.9562
MMR8 -O2	51.5435
MMR8 -O2	50.5205
MMR8 -O2	54.3701
MMR8 -O2	60.2358
MMR8 -O2	29.4219
MMR8 -O2	29.3111
MMR8 -O2	24.8209
MMR8 -O2	55.473
MMR8 -O2	39.4947
MMR8 -O2	20.4453
MMR8 -O2	31.2295
MMR8 -O2	60.9172
MMR8 -O2	43.4386
MMR8 -O2	18.8437
MMR8 -O2	20.8698
MMR8 -O2	36.7055
MMR8 -O2	62.5553
MMR8 -O2	80.581
MMR8 -O2	21.9962
MMR8 -O2	44.2853
MMR8 -O2	67.7255
MMR8 -O2	32.9485
MMR8 -O2	22.898
MMR8 -O2	66.415
MMR8 -O2	21.9704
MMR8 -O2	34.1166
MMR8 -O2	108.427
MMR8 -O2	30.1312
MMR8 -O2	53.5156
MMR8 -O2	30.642
MMR8 -O2	32.1043
MMR8 -O2	50.8185
MMR8 -O2	24.7163
MMR8 -O2	30.447
MMR8 -O2	43.7313
MMR8 -O2	97.5752
MMR8 -O2	85.6073
MMR8 -O2	43.0624
MMR8 -O2	81.0437
MMR8 -O2	55.268
MMR8 -O2	47.574
MMR8 -O2	44.0325
MMR8 -O2	51.7275
MMR8 -O2	58.568
MMR8 -O2	22.1771
MMR8 -O2	33.1718
MMR8 -O2	90.7766
MMR8 -O2	74.6452
MMR8 -O2	67.7246
MMR8 -O2	57.3435
MMR8 -O2	36.6808
MMR8 -O2	75.485
MMR8 -O2	27.5851
MMR8 -O2	61.5498
MMR8 -O2	38.1469
MMR8 -O2	62.1951
MMR8 -O2	62.7753
MMR8 -O2	57.2206
MMR8 -O2	34.0772
MMR8 -O2	40.309
MMR8 -O2	40.7668
MMR8 -O2	22.5232
MMR8 -O2	74.1897
MMR8 -O2	54.2563
MMR8 -O2	37.8071
MMR8 -O2	26.002
MMR8 -O2	76.8864
MMR8 -O2	72.2651
MMR8 -O2	44.2071
MMR8 -O2	58.5141
MMR8 -O2	75.8201
MMR8 -O2	80.3197
MMR8 -O2	32.1121
MMR8 -O2	65.9939
MMR8 -O2	50.0274
MMR8 -O2	77.3741
MMR8 -O2	66.9425
MMR8 -O2	75.9639
MMR8 -O2	45.0709
MMR8 -O2	101.81
MMR8 -O2	48.8935
MMR8 -O2	71.6017
MMR8 -O2	2.18673
MMR8 -O2	57.0607
MMR8 -O2	53.3009
MMR8 -O2	28.711
MMR8 -O2	45.688
MMR8 -O2	36.3672
MMR8 -O2	75.6073
MMR8 -O2	17.6219
MMR8 -O2	17.477
MMR8 -O2	70.7135
MMR8 -O2	35.7872
MMR8 -O2	34.8461
MMR8 -O2	70.947
MMR8 -O2	35.0945
MMR8 -O2	39.0077
MMR8 -O2	23.544
MMR8 -O2	39.7995
MMR8 -O2	80.9331
MMR8 -O2	22.6943
MMR8 -O2	50.7028
MMR8 -O2	32.6941
MMR8 -O2	50.1469
MMR8 -O2	36.8151
MMR8 -O2	30.9641
MMR8 -O2	35.9609
MMR8 -O2	77.1992
MMR8 -O2	33.9483
MMR8 -O2	17.7992
MMR8 -O2	29.96
MMR8 -O2	21.333
MMR8 -O2	40.3794
MMR8 -O2	34.3882
MMR8 -O2	37.4386
MMR8 -O2	37.7875
MMR8 -O2	15.888
MMR8 -O2	36.8726
MMR8 -O2	50.2709
MMR8 -O2	31.8926
MMR8 -O2	29.3702
MMR8 -O2	13.956
MMR8 -O2	27.094
MMR8 -O2	50.0788
MMR8 -O2	20.0842
MMR8 -O2	31.6013
MMR8 -O2	11.1906
MMR8 -O2	37.543
MMR8 -O2	36.218
MMR8 -O2	37.1964
MMR8 -O2	48.1893
MMR8 -O2	28.196
MMR8 -O2	27.3863
MMR8 -O2	26.8669
MMR8 -O2	17.5757
MMR8 -O2	67.5072
MMR8 -O2	45.9355
MMR8 -O2	45.7617
MMR8 -O2	34.9288
MMR8 -O2	37.5583
MMR8 -O2	37.3847
MMR8 -O2	38.69
MMR8 -O2	30.1624
MMR8 -O2	36.7514
MMR8 -O2	25.7412
MMR8 -O2	15.0787
MMR8 -O2	32.2578
MMR8 -O2	36.5222
MMR8 -O2	49.3711
MMR8 -O2	15.2368
MMR8 -O2	50.7819
MMR8 -O2	41.817
MMR8 -O2	53.3409
MMR8 -O2	40.6385
MMR8 -O2	32.1202
MMR8 -O2	42.857
MMR8 -O2	24.0748
MMR8 -O2	40.4955
MMR8 -O2	24.853
MMR8 -O2	48.8902
MMR8 -O2	18.1889
MMR8 -O2	38.1171
MMR8 -O2	47.8685
MMR8 -O2	29.4506
MMR8 -O2	60.4979
MMR8 -O2	37.5827
MMR8 -O2	53.4748
MMR8 -O2	62.9737
MMR8 -O2	31.7427
MMR8 -O2	33.2244
MMR8 -O2	36.4804
MMR8 -O2	89.0188
MMR8 -O2	39.4892
MMR8 -O2	35.5959
MMR8 -O2	35.5074
MMR8 -O2	37.7224
MMR8 -O2	62.9982
MMR8 -O2	39.6601
MMR8 -O2	65.7513
MMR8 -O2	26.7611
MMR8 -O2	70.334
MMR8 -O2	31.0147
MMR8 -O2	53.7295
MMR8 -O2	9.09207
MMR8 -O2	36.5963
MMR8 -O2	41.7834
MMR8 -O2	25.6682
MMR8 -O2	22.2427
MMR8 -O2	71.338
MMR8 -O2	20.4671
MMR8 -O2	57.9343
MMR8 -O2	52.4852
MMR8 -O2	72.7149
MMR8 -O2	54.6509
MMR8 -O2	49.2099
MMR8 -O2	14.1401
MMR8 -O2	56.6959
MMR8 -O2	60.1067
MMR8 -O2	26.608
MMR8 -O2	71.7107
MMR8 -O2	80.3648
MMR8 -O2	54.8403
MMR8 -O2	36.0213
MMR8 -O2	79.9412
MMR8 -O2	32.4135
MMR8 -O2	60.4633
MMR8 -O2	22.6873
MMR8 -O2	66.413
MMR8 -O2	8.29992
MMR8 -O2	64.3407
MMR8 -O2	92.6432
MMR8 -O2	49.6401
MMR8 -O2	64.1059
MMR8 -O2	12.7139
MMR8 -O2	43.6021
MMR8 -O2	58.5699
MMR8 -O2	86.7927
MMR8 -O2	37.2658
MMR8 -O2	52.844
MMR8 -O2	24.1132
MMR8 -O2	39.1864
MMR8 -O2	60.7139
MMR8 -O2	65.2729
MMR8 -O2	69.0417
MMR8 -O2	47.0701
MMR8 -O2	47.9534
MMR8 -O2	36.1626
MMR8 -O2	31.0606
MMR8 -O2	66.8482
MMR8 -O2	51.2936
MMR8 -O2	52.9139
MMR8 -O2	8.54996
MMR8 -O2	63.0518
MMR8 -O2	40.8394
MMR8 -O2	31.149
MMR8 -O2	31.9774
MMR8 -O2	32.6873
MMR8 -O2	32.2079
MMR8 -O2	21.8402
MMR8 -O2	10.0115
MMR8 -O2	39.1542
MMR8 -O2	28.6783
MMR8 -O2	34.151
MMR8 -O2	22.3372
MMR8 -O2	28.099
MMR8 -O2	67.3393
MMR8 -O2	65.7223
MMR8 -O2	52.7796
MMR8 -O2	60.7343
MMR8 -O2	27.3376
MMR8 -O2	43.091
MMR8 -O2	43.0262
MMR8 -O2	65.782
MMR8 -O2	28.3833
MMR8 -O2	26.7424
MMR8 -O2	16.0813
MMR8 -O2	32.6601
MMR8 -O2	25.2445
MMR8 -O2	24.383
MMR8 -O2	34.6591
MMR8 -O2	36.6714
MMR8 -O2	43.9341
MMR8 -O2	51.846
MMR8 -O2	34.4466
MMR8 -O2	16.0239
MMR8 -O2	58.6517
MMR8 -O2	74.5956
MMR8 -O2	42.9114
MMR8 -O2	83.6401
MMR8 -O2	58.5251
MMR8 -O2	25.0989
MMR8 -O2	33.0134
MMR8 -O2	24.3504
MMR8 -O2	18.201
MMR8 -O2	23.6387
MMR8 -O2	41.4047
MMR8 -O2	21.6082
MMR8 -O2	84.9769
MMR8 -O2	84.3669
MMR8 -O2	53.9288
MMR8 -O2	29.1092
MMR8 -O2	29.0269
MMR8 -O2	55.0007
MMR8 -O2	52.456
MMR8 -O2	31.5145
MMR8 -O2	49.6193
MMR8 -O2	67.3263
MMR8 -O2	26.1784
MMR8 -O2	23.6106
MMR8 -O2	78.7366
MMR8 -O2	36.1639
MMR8 -O2	23.1007
MMR8 -O2	27.909
MMR8 -O2	38.638
MMR8 -O2	56.6947
MMR8 -O2	77.0054
MMR8 -O2	48.6904
MMR8 -O2	65.8732
MMR8 -O2	38.3854
MMR8 -O2	122.768
MMR8 -O2	34.5264
MMR8 -O2	30.2554
MMR8 -O2	49.6137
MMR8 -O2	41.5575
MMR8 -O2	41.2109
MMR8 -O2	46.6251
MMR8 -O2	11.8403
MMR8 -O2	26.5566
MMR8 -O2	50.6004
MMR8 -O2	10.6008
MMR8 -O2	34.9876
MMR8 -O2	72.6017
MMR8 -O2	21.2707
MMR8 -O2	42.6425
MMR8 -O2	54.0113
MMR8 -O2	53.7562
MMR8 -O2	57.0768
MMR8 -O2	43.8166
MMR8 -O2	42.4723
MMR8 -O2	51.5264
MMR8 -O2	62.0055
MMR8 -O2	50.1346
MMR8 -O2	37.7372
MMR8 -O2	29.2533
MMR8 -O2	59.4006
MMR8 -O2	61.0533
MMR8 -O2	49.6819
MMR8 -O2	31.135
MMR8 -O2	38.7738
MMR8 -O2	48.619
MMR8 -O2	39.1389
MMR8 -O2	76.043
MMR8 -O2	39.2171
MMR8 -O2	32.656
MMR8 -O2	46.7881
MMR8 -O2	46.845
MMR8 -O2	37.6732
MMR8 -O2	41.1807
MMR8 -O2	29.467
MMR8 -O2	59.6844
MMR8 -O2	100.124
MMR8 -O2	36.6127
MMR8 -O2	30.7827
MMR8 -O2	55.0718
MMR8 -O2	56.0765
MMR8 -O2	36.8879
MMR8 -O2	41.2679
MMR8 -O2	43.3625
MMR8 -O2	26.0185
MMR8 -O2	55.2574
MMR8 -O2	24.0873
MMR8 -O2	50.2677
MMR8 -O2	38.3219
MMR8 -O2	50.2652
MMR8 -O2	45.1562
MMR8 -O2	42.4015
MMR8 -O2	48.2729
MMR8 -O2	26.7104
MMR8 -O2	34.4654
MMR8 -O2	23.7001
MMR8 -O2	39.5073
MMR8 -O2	46.9772
MMR8 -O2	55.1249
MMR8 -O2	22.3255
MMR8 -O2	56.1639
MMR8 -O2	32.9401
MMR8 -O2	44.2464
MMR8 -O2	44.305
MMR8 -O2	32.908
MMR8 -O2	55.1625
MMR8 -O2	37.8674
MMR8 -O2	39.4558
MMR8 -O2	30.149
MMR8 -O2	40.2554
MMR8 -O2	94.7048
MMR8 -O2	44.0827
MMR8 -O2	65.4334
MMR8 -O2	28.7847
MMR8 -O2	46.4685
MMR8 -O2	29.9586
MMR8 -O2	23.2121
MMR8 -O2	56.7678
MMR8 -O2	36.1543
MMR8 -O2	55.3441
MMR8 -O2	37.3002
MMR8 -O2	33.7794
MMR8 -O2	27.8226
MMR8 -O2	25.8308
MMR8 -O2	45.4786
MMR8 -O2	32.3197
MMR8 -O2	51.502
MMR8 -O2	44.8786
MMR8 -O2	66.4413
MMR8 -O2	32.6833
MMR8 -O2	52.7045
MMR8 -O2	23.5363
MMR8 -O2	50.5788
MMR8 -O2	35.4731
MMR8 -O2	65.0234
MMR8 -O2	68.2073
MMR8 -O2	46.2017
MMR8 -O2	51.416
MMR8 -O2	59.4369
MMR8 -O2	52.3873
MMR8 -O2	30.9935
MMR8 -O2	41.6731
MMR8 -O2	78.9575
MMR8 -O2	40.5978
MMR8 -O2	38.0643
MMR8 -O2	63.2956
MMR8 -O2	40.1635
MMR8 -O2	67.3056
MMR8 -O2	30.9335
MMR8 -O2	42.3036
MMR8 -O2	29.1467
MMR8 -O2	29.209
MMR8 -O2	47.5889
MMR8 -O2	40.9637
MMR8 -O2	37.4224
MMR8 -O2	47.8826
MMR8 -O2	64.8383
MMR8 -O2	45.9862
MMR8 -O2	44.4462
MMR8 -O2	113.225
MMR8 -O2	39.4353
MMR8 -O2	63.5872
MMR8 -O2	59.9319
MMR8 -O2	72.9923
MMR8 -O2	77.783
MMR8 -O2	37.7235
MMR8 -O2	35.9156
MMR8 -O2	59.9184
MMR8 -O2	41.6543
MMR8 -O2	53.613
MMR8 -O2	25.9387
MMR8 -O2	50.4835
MMR8 -O2	26.9385
MMR8 -O2	21.5975
MMR8 -O2	54.6225
MMR8 -O2	36.6436
MMR8 -O2	77.3676
MMR8 -O2	31.825
MMR8 -O2	57.889
MMR8 -O2	62.5455
MMR8 -O2	35.0329
MMR8 -O2	48.7621
MMR8 -O2	54.1135
MMR8 -O2	38.2787
MMR8 -O2	22.9966
MMR8 -O2	30.5884
MMR8 -O2	35.0195
MMR8 -O2	90.9441
MMR8 -O2	71.0234
MMR8 -O2	40.3522
MMR8 -O2	34.1281
MMR8 -O2	40.9723
MMR8 -O2	85.7459
MMR8 -O2	26.9048
MMR8 -O2	58.81
MMR8 -O2	60.3444
MMR8 -O2	66.9888
MMR8 -O2	104.33
MMR8 -O2	38.9117
MMR8 -O2	46.8952
MMR8 -O2	64.7967
MMR8 -O2	45.0023
MMR8 -O2	44.2361
MMR8 -O2	28.7618
MMR8 -O2	55.6303
MMR8 -O2	45.6956
MMR8 -O2	57.3566
MMR8 -O2	68.9592
MMR8 -O2	79.4954
MMR8 -O2	91.5504
MMR8 -O2	68.3834
MMR8 -O2	77.6578
MMR8 -O2	46.6214
MMR8 -O2	57.4607
MMR8 -O2	64.1274
MMR8 -O2	50.5308
MMR8 -O2	41.6088
MMR8 -O2	46.9274
MMR8 -O2	59.2272
MMR8 -O2	49.5499
MMR8 -O2	88.8489
MMR8 -O2	66.8927
MMR8 -O2	48.4876
MMR8 -O2	55.5669
MMR8 -O2	70.4832
MMR8 -O2	42.1886
MMR8 -O2	71.3681
MMR8 -O2	36.481
MMR8 -O2	53.5419
MMR8 -O2	42.4467
MMR8 -O2	65.0968
MMR8 -O2	41.4779
MMR8 -O2	109.613
MMR8 -O2	84.7585
MMR8 -O2	65.8191
MMR8 -O2	52.208
MMR8 -O2	22.2122
MMR8 -O2	57.9385
MMR8 -O2	78.5154
MMR8 -O2	71.9732
MMR8 -O2	108.679
MMR8 -O2	58.511
MMR8 -O2	68.9721
MMR8 -O2	125.827
MMR8 -O2	55.8264
DFE12 -O2	59.6724
DFE12 -O2	49.3483
DFE12 -O2	14.432
DFE12 -O2	70.9174
DFE12 -O2	61.4724
DFE12 -O2	33.8375
DFE12 -O2	7.75454
DFE12 -O2	34.4869
DFE12 -O2	58.9414
DFE12 -O2	26.2272
DFE12 -O2	3.04259
DFE12 -O2	30.1637
DFE12 -O2	25.0357
DFE12 -O2	35.9061
DFE12 -O2	27.7071
DFE12 -O2	38.5222
DFE12 -O2	36.1016
DFE12 -O2	18.3461
DFE12 -O2	27.8148
DFE12 -O2	12.4393
DFE12 -O2	36.9706
DFE12 -O2	47.2745
DFE12 -O2	6.39161
DFE12 -O2	18.4189
DFE12 -O2	11.8467
DFE12 -O2	41.2416
DFE12 -O2	38.4925
DFE12 -O2	30.343
DFE12 -O2	40.0068
DFE12 -O2	12.7459
DFE12 -O2	34.8571
DFE12 -O2	51.6347
DFE12 -O2	43.7339
DFE12 -O2	39.0378
DFE12 -O2	13.1877
DFE12 -O2	68.6989
DFE12 -O2	32.833
DFE12 -O2	59.1843
DFE12 -O2	19.06
DFE12 -O2	33.006
DFE12 -O2	33.7476
DFE12 -O2	51.5689
DFE12 -O2	27.4084
DFE12 -O2	29.7088
DFE12 -O2	27.4942
DFE12 -O2	67.4158
DFE12 -O2	49.8543
DFE12 -O2	34.6284
DFE12 -O2	12.5231
DFE12 -O2	28.0981
DFE12 -O2	21.5653
DFE12 -O2	26.3315
DFE12 -O2	28.6734
DFE12 -O2	49.1149
DFE12 -O2	56.5273
DFE12 -O2	24.2572
DFE12 -O2	17.139
DFE12 -O2	23.9767
DFE12 -O2	30.8737
DFE12 -O2	41.5976
DFE12 -O2	28.1251
DFE12 -O2	48.1244
DFE12 -O2	48.0875
DFE12 -O2	71.6085
DFE12 -O2	20.8865
DFE12 -O2	20.4843
DFE12 -O2	28.4047
DFE12 -O2	51.1488
DFE12 -O2	22.9653
DFE12 -O2	14.0801
DFE12 -O2	61.8417
DFE12 -O2	50.8277
DFE12 -O2	33.1363
DFE12 -O2	12.6239
DFE12 -O2	36.4737
DFE12 -O2	20.8111
DFE12 -O2	23.1028
DFE12 -O2	33.8083
DFE12 -O2	14.0092
DFE12 -O2	43.6706
DFE12 -O2	58.9562
DFE12 -O2	30.3767
DFE12 -O2	70.4547
DFE12 -O2	23.288
DFE12 -O2	20.8998
DFE12 -O2	34.5629
DFE12 -O2	57.8344
DFE12 -O2	41.4691
DFE12 -O2	52.2559
DFE12 -O2	28.5106
DFE12 -O2	46.1629
DFE12 -O2	37.4662
DFE12 -O2	61.8892
DFE12 -O2	44.0589
DFE12 -O2	41.4491
DFE12 -O2	26.4977
DFE12 -O2	119.572
DFE12 -O2	38.9091
DFE12 -O2	55.0961
DFE12 -O2	43.1318
DFE12 -O2	22.5933
DFE12 -O2	42.4656
DFE12 -O2	44.9799
DFE12 -O2	9.41856
DFE12 -O2	30.6022
DFE12 -O2	27.0768
DFE12 -O2	72.1208
DFE12 -O2	67.4227
DFE12 -O2	35.6081
DFE12 -O2	41.6767
DFE12 -O2	37.4059
DFE12 -O2	44.116
DFE12 -O2	54.1876
DFE12 -O2	46.9458
DFE12 -O2	27.6634
DFE12 -O2	28.9054
DFE12 -O2	25.4539
DFE12 -O2	30.9685
DFE12 -O2	19.4074
DFE12 -O2	7.60026
DFE12 -O2	25.524
DFE12 -O2	18.6603
DFE12 -O2	49.5108
DFE12 -O2	34.6904
DFE12 -O2	42.4524
DFE12 -O2	29.5346
DFE12 -O2	57.0702
DFE12 -O2	31.179
DFE12 -O2	55.8607
DFE12 -O2	31.1916
DFE12 -O2	22.8003
DFE12 -O2	43.5864
DFE12 -O2	35.0972
DFE12 -O2	23.8903
DFE12 -O2	62.0848
DFE12 -O2	68.3879
DFE12 -O2	21.3216
DFE12 -O2	15.3912
DFE12 -O2	68.0912
DFE12 -O2	33.1813
DFE12 -O2	40.2283
DFE12 -O2	35.0303
DFE12 -O2	73.5674
DFE12 -O2	9.9269
DFE12 -O2	38.7476
DFE12 -O2	28.7475
DFE12 -O2	25.345
DFE12 -O2	61.363
DFE12 -O2	63.7363
DFE12 -O2	34.7346
DFE12 -O2	54.8489
DFE12 -O2	34.4977
DFE12 -O2	33.2405
DFE12 -O2	39.5083
DFE12 -O2	45.5019
DFE12 -O2	32.9661
DFE12 -O2	70.7657
DFE12 -O2	17.1506
DFE12 -O2	46.1556
DFE12 -O2	74.2898
DFE12 -O2	67.9675
DFE12 -O2	13.2495
DFE12 -O2	76.6364
DFE12 -O2	55.7295
DFE12 -O2	17.3169
DFE12 -O2	43.6166
DFE12 -O2	63.4647
DFE12 -O2	24.3692
DFE12 -O2	25.3877
DFE12 -O2	59.4025
DFE12 -O2	12.9963
DFE12 -O2	31.8861
DFE12 -O2	28.8171
DFE12 -O2	56.1334
DFE12 -O2	57.0737
DFE12 -O2	50.8087
DFE12 -O2	5.94269
DFE12 -O2	31.3009
DFE12 -O2	79.4425
DFE12 -O2	25.9574
DFE12 -O2	36.6533
DFE12 -O2	18.7431
DFE12 -O2	38.2932
DFE12 -O2	66.0739
DFE12 -O2	77.6858
DFE12 -O2	43.1516
DFE12 -O2	67.8627
DFE12 -O2	22.1505
DFE12 -O2	16.8812
DFE12 -O2	59.0611
DFE12 -O2	25.37
DFE12 -O2	22.8851
DFE12 -O2	26.9328
DFE12 -O2	46.4939
DFE12 -O2	20.8598
DFE12 -O2	13.8249
DFE12 -O2	36.6965
DFE12 -O2	23.091
DFE12 -O2	21.3224
DFE12 -O2	35.4362
DFE12 -O2	41.5916
DFE12 -O2	28.0257
DFE12 -O2	27.6154
DFE12 -O2	10.4823
DFE12 -O2	20.2402
DFE12 -O2	17.8327
DFE12 -O2	64.727
DFE12 -O2	25.2469
DFE12 -O2	21.5075
DFE12 -O2	25.6559
DFE12 -O2	23.7975
DFE12 -O2	22.8505
DFE12 -O2	38.5815
DFE12 -O2	34.2224
DFE12 -O2	36.3773
DFE12 -O2	40.34
DFE12 -O2	19.304
DFE12 -O2	28.7262
DFE12 -O2	27.0466
DFE12 -O2	38.2646
DFE12 -O2	23.8235
DFE12 -O2	20.5289
DFE12 -O2	29.9254
DFE12 -O2	29.3879
DFE12 -O2	26.7803
DFE12 -O2	33.1422
DFE12 -O2	31.4213
DFE12 -O2	18.1405
DFE12 -O2	33.611
DFE12 -O2	19.3284
DFE12 -O2	24.9221
DFE12 -O2	34.7399
DFE12 -O2	77.5232
DFE12 -O2	29.2776
DFE12 -O2	28.6742
DFE12 -O2	43.3036
DFE12 -O2	31.2895
DFE12 -O2	27.3549
DFE12 -O2	58.8761
DFE12 -O2	18.9636
DFE12 -O2	14.3003
DFE12 -O2	30.8411
DFE12 -O2	37.8478
DFE12 -O2	29.5405
DFE12 -O2	36.9645
DFE12 -O2	24.2579
DFE12 -O2	15.4085
DFE12 -O2	31.4175
DFE12 -O2	75.6257
DFE12 -O2	33.6528
DFE12 -O2	29.2516
DFE12 -O2	13.3774
DFE12 -O2	39.6014
DFE12 -O2	35.3946
DFE12 -O2	24.7224
DFE12 -O2	48.1598
DFE12 -O2	21.8136
DFE12 -O2	29.2148
DFE12 -O2	36.3992
DFE12 -O2	46.6084
DFE12 -O2	19.2336
DFE12 -O2	18.3695
DFE12 -O2	28.5478
DFE12 -O2	24.2444
DFE12 -O2	13.23
DFE12 -O2	53.991
DFE12 -O2	29.1253
DFE12 -O2	14.5353
DFE12 -O2	33.9345
DFE12 -O2	25.0856
DFE12 -O2	15.0576
DFE12 -O2	23.7099
DFE12 -O2	22.8516
DFE12 -O2	13.5708
DFE12 -O2	21.2697
DFE12 -O2	31.0774
DFE12 -O2	21.1227
DFE12 -O2	42.2679
DFE12 -O2	28.3616
DFE12 -O2	56.9758
DFE12 -O2	31.4371
DFE12 -O2	21.5945
DFE12 -O2	29.0862
DFE12 -O2	34.063
DFE12 -O2	22.6018
DFE12 -O2	43.1907
DFE12 -O2	31.1311
DFE12 -O2	44.4307
DFE12 -O2	35.9133
DFE12 -O2	42.713
DFE12 -O2	26.1366
DFE12 -O2	21.7219
DFE12 -O2	26.8336
DFE12 -O2	83.4821
DFE12 -O2	37.5806
DFE12 -O2	46.3611
DFE12 -O2	52.9416
DFE12 -O2	30.2739
DFE12 -O2	40.9565
DFE12 -O2	65.0959
DFE12 -O2	32.7079
DFE12 -O2	36.0632
DFE12 -O2	67.831
DFE12 -O2	70.2189
DFE12 -O2	43.943
DFE12 -O2	63.1763
DFE12 -O2	38.8339
DFE12 -O2	76.9667
DFE12 -O2	101.609
DFE12 -O2	51.7225
DFE12 -O2	27.2143
DFE12 -O2	33.732
DFE12 -O2	28.6865
DFE12 -O2	61.4526
DFE12 -O2	70.2972
DFE12 -O2	26.8643
DFE12 -O2	77.7928
DFE12 -O2	60.4793
DFE12 -O2	40.0187
DFE12 -O2	24.6836
DFE12 -O2	33.3757
DFE12 -O2	39.4067
DFE12 -O2	29.2605
DFE12 -O2	38.4948
DFE12 -O2	45.6051
DFE12 -O2	41.9756
DFE12 -O2	26.6342
DFE12 -O2	31.7141
DFE12 -O2	40.013
DFE12 -O2	50.3437
DFE12 -O2	20.2248
DFE12 -O2	38.1224
DFE12 -O2	17.6312
DFE12 -O2	33.1608
DFE12 -O2	50.77
DFE12 -O2	27.3692
DFE12 -O2	14.1744
DFE12 -O2	55.4965
DFE12 -O2	48.1633
DFE12 -O2	40.3648
DFE12 -O2	32.9839
DFE12 -O2	26.6065
DFE12 -O2	20.8289
DFE12 -O2	51.315
[truncated: 320 more rows]
