# Supplementary material for: Phage integration alters the respiratory strategy of its host
Source: eLife. 2019 Oct 25;8:e49081. doi: 10.7554/eLife.49081 (PMC6814406; doi:10.7554/eLife.49081)
Supplement: Figure 1—source data 2. [file elife-49081-fig1-data2.xlsx]

## Sheet: Sheet1
0 h								5 h
Frame	Cell	Location	Length	YFP / area	CFP / area	mCherry / area	Strain	Descendent 1 length	Descendent 2 length	Descendent 3 length	Descendent 4 length	Descendent 5 length	Descendent 6 length	Descendent 7 length	Descendent 8 length	Descendent 9 length	Descendent 10 length	Total length	Length fold change
0	b18	(154.76;236.94)	20.8999	18.0656	711.859	19.4126	JNC173	21.5403										21.5403	1.03064
0	b20	(312.99;228.25)	19.2729	10.1752	820.47	18.9205	JNC173	18.9681										18.9681	0.984185
0	b21	(520.90;296.09)	20.4417	36.6817	1066.01	1.9126	JNC173	19.2131										19.2131	0.939897
1	b303	(329.62;126.96)	17.397	15.8416	651.533	8.83588	JNC173	14.8437										14.8437	0.853235
2	b14	(493.94;458.74)	33.8302	5.94998	1362.87	2.63715	JNC173	28.2646										28.2646	0.835487
3	b1	(64.75;142.04)	37.3927	0.360535	676.606	3.17322	JNC173	31.1068										31.1068	0.831895
3	b11	(519.84;200.63)	14.1523	1.32581	438.222	6.40076	JNC173	12.5019										12.5019	0.88338
3	b15	(614.44;284.17)	22.7083	1.46156	589.998	1.74042	JNC173	20.579										20.579	0.906233
3	b6	(303.09;398.65)	20.2948	4.26369	643.474	16.1331	JNC173	18.2785										18.2785	0.900647
4	b1	(135.31;120.62)	29.3201	0.126114	382.757	0.405823	JNC173	27.8329										27.8329	0.949275
4	b4	(315.18;398.16)	28.0337	2.16669	759.324	12.7607	JNC173	9.95683	11.2485									21.2054	0.756423
4	b9	(597.71;324.36)	20.7554	70.9707	306.888	1.25873	JNC173	19.2953										19.2953	0.929655
5	b12	(356.92;121.71)	22.3736	1.73892	494.15	8.0835	JNC173	19.1524										19.1524	0.856028
5	b4	(224.92;455.65)	14.6288	9.32925	670.779	2.32452	JNC173	12.3774										12.3774	0.846095
5	b8	(296.35;355.83)	15.5003	19.9848	695.461	15.7136	JNC173	12.8068										12.8068	0.826225
5	b9	(303.28;456.50)	19.1011	8.95108	702.963	4.7431	JNC173	14.5458	17.8277									32.3735	1.69484
6	b1	(73.73;344.17)	19.256	4.60031	643.856	8.84375	JNC173	16.3437										16.3437	0.848762
6	b15	(546.47;14.03)	31.8945	2.16959	453.291	15.519	JNC173	29.2048										29.2048	0.915668
6	b32	(639.18;445.92)	27.4043	0.586166	805.18	11.6611	JNC173	23.784										23.784	0.867892
6	b5	(116.28;167.72)	28.3601	10.6371	574.557	4.53741	JNC173	15.1126	9.41336									24.526	0.864805
6	b6	(170.22;79.58)	26.2067	6.472	476.926	3.12042	JNC173	20.3823										20.3823	0.777751
7	b17	(408.58;191.38)	17.8203	78.1372	780.496	10.5518	JNC173	16.4613										16.4613	0.923742
7	b7	(98.26;376.92)	19.0015	22.8402	743.826	6.47015	JNC173	18.188										18.188	0.957186
8	b4	(328.87;413.36)	22.0117	11.4366	902.539	13.7784	JNC173	21.2554										21.2554	0.965639
9	b1	(77.14;276.00)	25.0654	32.6912	595.726	1.65625	JNC173	21.0782										21.0782	0.840927
9	b12	(461.34;268.33)	28.6509	3.81746	836.708	12.7641	JNC173	27.8628										27.8628	0.972495
9	b14	(497.03;37.62)	20.8489	7.24727	404.883	9.71912	JNC173	20.5203										20.5203	0.98424
9	b8	(321.84;487.49)	18.1878	0.914948	785.911	1.0564	JNC173	13.7457										13.7457	0.755768
9	b9	(363.60;416.79)	24.5793	5.39078	681.885	10.6862	JNC173	22.7013										22.7013	0.923594
10	b14	(606.67;471.00)	22.1047	3.36548	949.077	6.21722	JNC173	14.0555	19.1548									33.2102	1.5024
11	b1	(48.86;306.04)	13.846	2.0475	568.216	1.26129	JNC173	10.6085										10.6085	0.766178
11	b13	(543.30;325.05)	18.3335	3.60655	389.263	7.02216	JNC173	17.6056										17.6056	0.960298
11	b5	(199.62;308.41)	21.025	14.9585	1110.57	7.68085	JNC173	20.0953										20.0953	0.955779
12	b17	(616.50;274.80)	25.1345	3.33356	540.342	1.00562	JNC173	21.1177	26.1162									47.2339	1.87925
15	b7	(306.80;346.57)	13.0773	30.6788	752.313	22.1127	JNC173	12.2326										12.2326	0.93541
16	b5	(312.78;276.32)	17.3425	6.55933	852.21	18.0485	JNC173	14.4552										14.4552	0.833516
17	b8	(291.22;418.08)	25.9232	5.58713	781.253	9.57251	JNC173	25.2222										25.2222	0.972956
18	b6	(182.80;480.23)	16.9963	13.1586	610.68	2.45514	JNC173	16.4851										16.4851	0.969924
22	b680	(514.69;100.00)	21.8292	29.4653	618.033	1.14148	JNC173	21.143										21.143	0.968562
23	b10	(558.38;194.29)	17.8991	3.87039	425.307	0.54718	JNC173	16.2672										16.2672	0.908827
24	b1	(71.37;443.18)	13.9147	0.209686	774.469	0.701172	JNC173	16.5384										16.5384	1.18855
24	b4	(229.64;125.57)	20.2438	3.10603	406.904	6.03552	JNC173	21.0013										21.0013	1.03742
25	b1	(49.54;202.85)	17.1199	1.25485	554.012	1.95538	JNC173	16.8281										16.8281	0.982957
25	b16	(87.24;411.26)	38.4537	1.39803	568.806	6.68689	JNC173	37.904										37.904	0.985705
26	b1	(55.09;459.63)	19.0455	56.119	559.094	1.15979	JNC173	15.0213										15.0213	0.788707
26	b2	(143.85;330.28)	20.2863	9.56648	681.041	7.3316	JNC173	17.2763										17.2763	0.851623
26	b4	(210.22;234.67)	24.6031	11.0597	692.076	10.2076	JNC173	22.0195										22.0195	0.894989
26	b5	(273.80;306.70)	14.7073	7.39514	574.135	14.3128	JNC173	14.3872										14.3872	0.978237
27	b6	(299.60;173.91)	16.0623	8.24013	1050.04	12.6801	JNC173	14.7136	17.0569									31.7705	1.97796
27	b9	(414.65;390.06)	14.6109	2.7986	423.187	12.9183	JNC173	16.2571										16.2571	1.11267
1	b269	(197.70;365.87)	22.9817	294.816	28.6117	100.035	JNC174	12.5925	11.8624	12.118	12.8115	12.6243	13.4069	13.1966	13.4163			102.029	4.43955
2	b5	(273.45;437.37)	20.7275	57.3007	27.2455	211.965	JNC174	20.2266	18.2206									38.4472	1.85488
4	b2	(172.26;92.87)	19.2542	0.668167	6.12109	110.555	JNC174	15.363										15.363	0.797903
4	b33b	(509.53;89.14)	16.4768	76.6177	9.76599	210.803	JNC174	25.1908										25.1908	1.52887
6	b11	(275.51;271.24)	20.3624	63.431	20.4255	175.153	JNC174	11.1152	11.2199	10.8831	17.1912							50.4094	2.47562
6	b9	(209.27;156.03)	14.9515	44.7986	9.11572	173.545	JNC174	12.7342										12.7342	0.851701
7	b8	(183.00;94.14)	22.2009	0.124146	8.28809	97.1263	JNC174	17.0443										17.0443	0.767727
8	b32	(614.87;110.29)	23.5217	25.7339	0.511353	22.0153	JNC174	21.3335										21.3335	0.906974
8	b80	(661.33;514.09)	18.974	206.266	31.5338	104.317	JNC174	14.7055	16.9052	15.0929	15.4206							62.1243	3.27418
9	b17	(581.10;372.04)	25.7767	50.9888	9.01074	183.499	JNC174	24.5571										24.5571	0.952687
10	b10	(515.53;141.69)	16.9691	169.972	26.1698	301.876	JNC174	14.8233										14.8233	0.873549
10	b12	(567.77;42.03)	18.7597	0.640823	12.4786	221.122	JNC174	16.9275										16.9275	0.90233
14	b8	(562.45;161.29)	19.2777	70.6628	37.6451	124.042	JNC174	17.4331	17.4305									34.8636	1.80849
16	b3	(176.24;76.79)	19.3923	13.6653	13.9178	198.672	JNC174	16.7407										16.7407	0.863266
17	b14	(489.00;252.64)	19.8269	3.96771	33.5349	329.294	JNC174	18.1571										18.1571	0.91578
18	b12	(351.55;299.46)	15.6163	98.3273	33.1676	248.056	JNC174	16.1583										16.1583	1.0347
18	b27	(601.14;215.63)	24.8603	0.406219	21.7124	239.693	JNC174	23.0943										23.0943	0.928962
18	b8	(310.28;51.27)	17.458	67.0024	4.11169	234.487	JNC174	20.292										20.292	1.16233
20	b561	(476.89;143.08)	16.0766	91.8477	30.3403	183.3	JNC174	21.0488	17.9223									38.9711	2.42409
20	b74	(85.92;447.29)	14.8128	119.876	2.31445	135.493	JNC174	16.1369										16.1369	1.08939
20	b752	(607.87;351.78)	20.9773	1.14601	0.340332	206.387	JNC174	17.9757										17.9757	0.856914
22	b398	(303.54;65.44)	14.3705	174.172	14.0068	177.184	JNC174	30.4882	32.5733									63.0615	4.38827
22	b624	(458.54;421.31)	19.684	159.835	27.8213	164.361	JNC174	28.35	26.6536									55.0036	2.79433
22	b841	(616.83;419.18)	19.5565	11.4522	7.67566	198.74	JNC174	15.8469										15.8469	0.810315
23	b8	(486.01;172.96)	18.8137	11.035	23.6519	111.748	JNC174	18.3279	16.7344									35.0623	1.86365
23	b9	(558.15;71.58)	14.8269	20.5418	0.287231	59.7375	JNC174	21.8925										21.8925	1.47654
24	b8	(398.62;326.89)	23.6797	190.157	46.5569	103.632	JNC174	17.8085	14.7288	17.4576	18.8473	15.4337	19.3184	18.0791	17.2423			138.916	5.86646
25	b2	(82.51;142.47)	16.551	43.6492	15.5376	46.1347	JNC174	26.4848										26.4848	1.60019
25	b3	(325.61;195.15)	20.618	112.772	39.1362	71.7733	JNC174	32.6587	35.0217									67.6804	3.2826
26	b6	(288.12;250.04)	14.2055	201.031	25.949	79.3517	JNC174	18.469	20.2634									38.7324	2.72658
27	b13	(562.35;325.38)	19.4124	171.259	35.4178	54.5121	JNC174	11.3217	14.6606	18.5316	17.8047	16.0183	18.7391	18.896	13.5201	9.56693	15.3337	154.393	7.9533
27	b20a	(93.55;158.23)	21.6547	143.283	2.80005	137.746	JNC174	13.5135	14.793									28.3065	1.30718
27	b20b	(96.91;154.27)	17.5543	69.5397	9.4939	143.314	JNC174	19.4692										19.4692	1.10908
27	b3	(71.14;466.50)	26.3651	108.661	11.4515	99.1771	JNC174	12.9949	11.5473	11.4304								35.9726	1.3644
27	b4	(133.20;126.13)	15.9635	209.847	1.30847	69.3206	JNC174	18.0319	16.227	14.1307	16.6514							65.041	4.07435
28	b10	(569.76;454.69)	23.4277	1.42497	10.01	140.724	JNC174	21.1616										21.1616	0.903273
28	b4	(246.62;134.31)	19.5192	119.625	21.4597	67.2493	JNC174	11.6873	17.3095	12.341	19.3969							60.7346	3.11153
29	b2	(129.74;240.04)	32.9645	190.153	32.5021	141.858	JNC174	30.4738										30.4738	0.924443
30	b17	(559.78;107.53)	25.0931	93.5179	15.1764	77.0469	JNC174	9.0223	12.2493	11.5162	21.6129	10.7066	15.5968	15.9572				96.6614	3.85211
30	b20b	(494.74;354.99)	15.5865	140.767	86.6268	84.7598	JNC174	32.0686	14.4216	11.6662								58.1564	3.7312
30	b21a	(491.30;368.59)	12.6583	25.8217	240.613	117.923	JNC174	12.3301										12.3301	0.974074
30	b5	(215.12;293.13)	12.5714	174.896	46.0277	35.1123	JNC174	42.2022										42.2022	3.35701
30	b6	(220.44;325.04)	18.3852	63.1092	29.261	66.8964	JNC174	16.9676										16.9676	0.922896
31	b10	(390.19;342.35)	35.845	8.87924	269.891	31.1462	JNC174	26.3533										26.3533	0.735204
31	b2	(51.03;103.75)	18.1029	46.4217	25.8302	26.9623	JNC174	25.5506										25.5506	1.41141
31	b3	(96.99;309.94)	12.4235	178.765	23.1606	55.4328	JNC174	12.0576	12.9042	13.9477	16.2479							55.1574	4.43978
32	b14	(578.36;420.68)	15.8825	256.909	16.5823	57.863	JNC174	20.0416	18.6805									38.7221	2.43803
32	b8	(180.07;409.65)	26.6751	1.77831	17.8871	110.749	JNC174	23.6656										23.6656	0.88718
33	b3	(232.09;127.27)	25.4083	141.528	23.8752	37.2343	JNC174	19.0236	38.1883	18.9497								76.1615	2.99751
34	b7	(277.29;145.60)	15.0802	132.388	26.4457	106.375	JNC174	16.4164	14.3852									30.8016	2.04251
