# Supplementary material for: Phage integration alters the respiratory strategy of its host
Source: eLife. 2019 Oct 25;8:e49081. doi: 10.7554/eLife.49081 (PMC6814406; doi:10.7554/eLife.49081)
Supplement: Figure 2—source data 1. [file elife-49081-fig2-data1.xlsx]

## Sheet: Sheet1
Strain	Replicate	OD600	Start time	End time	Reaction time (min)	OD420	β-gal units	Mean	Std dev		Jitter		bkgd subtract
JNC166 +O2	A	0.296	00:06:12	01:05:01	58.8167	0.182	20.9078	18.5792	5.91078	1	1.23264	0.6	19.233
	B	0.204	00:06:35	01:05:23	58.8	0.099	16.5066			1	0.89295	1.4	14.8318
	C	0.214	00:07:03	01:05:44	58.6833	0.092	14.6517			1	1.00398		12.9769
	D	0.345	00:07:25	01:06:06	58.6833	0.281	27.7589			1	1.00074		26.0841
	E	0.193	00:07:48	01:06:28	58.6667	0.074	13.0711			1	1.22011		11.3963
JNC169 +O2	A	0.251	00:08:11	00:54:06	45.9167	0.574	99.6088	94.7174	6.79196	2	2.00514	1.6	97.934
	B	0.272	00:08:34	00:54:39	46.0833	0.555	88.5544			2	2.10815	2.4	86.8796
	C	0.24	00:09:00	00:55:03	46.05	0.477	86.3192			2	1.83639		84.6444
	D	0.283	00:09:21	00:55:31	46.1667	0.661	101.185			2	1.92099		99.5102
	E	0.316	00:09:45	00:55:54	46.15	0.714	97.9196			2	1.82132		96.2447
TIM183 +O2	A	0.337	0:12:01	1:06:55	54.9	0.014	1.51341	1.67484	0.228299	4	3.96027	3.6	-0.161432
	B	0.417	0:12:26	1:07:17	54.85	0.021	1.83627			4	4.02585	4.4	0.161432
JNC166 -O2	A	0.248	0:12:51	1:01:19	48.4667	0.392	65.2261	51.1265	9.86557	5	4.87678	4.6	62.864
	B	0.201	0:13:13	01:01:48	48.5833	0.24	49.1539			5	5.16669	5.4	46.7918
	C	0.196	00:13:36	01:02:12	48.6	0.228	47.871			5	5.23003		45.5089
	D	0.218	00:14:24	01:02:36	48.2	0.222	42.2551			5	5.05594		39.893
JNC169 -O2	A	0.237	00:14:57	00:59:00	44.05	0.51	97.7026	81.1474	11.234	6	5.8758	5.6	95.3404
	B	0.24	00:15:22	00:59:31	44.15	0.373	70.4039			6	5.87542	6.4	68.0418
	C	0.241	00:15:47	00:59:52	44.0833	0.458	86.2192			6	6.04353		83.8571
	D	0.239	00:16:10	01:00:13	44.05	0.378	71.8089			6	5.79893		69.4467
	E	0.231	00:16:32	01:00:35	44.05	0.405	79.6026			6	5.85085		77.2405
TIM183 -O2	A	0.261	00:18:45	01:07:43	48.9667	0.016	2.50385	2.36212	0.200442	8	8.06379	7.6	0.141734
	B	0.259	00:19:08	01:11:18	52.1667	0.015	2.22039			8	8.01099	8.4	-0.141734

## Sheet: Data for R
JNC166 +O2	JNC169 +O2	JNC166 -O2	JNC169 -O2
19.233	97.934	62.864	95.3404
14.8318	86.8796	46.7918	68.0418
12.9769	84.6444	45.5089	83.8571
26.0841	99.5102	39.893	69.4467
11.3963	96.2447		77.2405
