# Supplementary material for: Phage integration alters the respiratory strategy of its host
Source: eLife. 2019 Oct 25;8:e49081. doi: 10.7554/eLife.49081 (PMC6814406; doi:10.7554/eLife.49081)
Supplement: Figure 2—source data 2. [file elife-49081-fig2-data2.xlsx]

## Sheet: Sheet1
Strain	Replicate	OD600	Start time	End time	Reaction time (min)	OD420	β-gal units	Mean	Std dev		Jitter	bkgd subtract
JNC163 +O2	A	0.152	00:11:37	00:40:40	29.05	0.345	156.264	157.043	10.2529	1	1.0638	144.49
	B	0.151	00:12:03	00:41:07	29.0667	0.308	140.349			1	0.77596	128.575
	C	0.177	00:12:28	00:41:26	28.9667	0.405	157.984			1	0.910025	146.21
	D	0.16	00:12:55	00:41:44	28.8167	0.378	163.968			1	0.842573	152.194
	E	0.196	00:13:20	00:42:03	28.7167	0.469	166.653			1	1.05719	154.879
JNC168 +O2	A	0.174	00:13:52	00:42:22	28.5	0.33	133.091	142.808	6.88551	2	1.94008	121.318
	B	0.121	00:14:18	00:42:47	28.4833	0.246	142.754			2	1.91095	130.98
	C	0.172	00:14:42	00:43:06	28.4	0.363	148.624			2	1.97708	136.851
	D	0.149	00:15:08	00:43:24	28.2667	0.294	139.61			2	1.77309	127.836
	E	0.121	00:15:32	00:43:45	28.2167	0.256	149.961			2	2.19898	138.187
TIM183 +O2	A	0.055	0:20:11	0:45:39	25.4667	0.023	32.8415	11.7737	29.7943	4	4.19493	21.0678
	B	0.017	0:20:39	0:45:58	25.3167	-0.002	-9.29404			4	3.92541	-21.0678
JNC163 -O2	A	0.159	0:21:05	0:46:21	25.2667	0.794	395.281	386.993	11.9757	5	4.84633	394.511
	B	0.16	0:21:33	00:46:43	25.1667	0.755	375			5	4.86399	374.231
	C	0.177	00:22:27	00:47:02	24.5833	0.875	402.183			5	4.77723	401.414
	D	0.181	00:22:55	00:47:20	24.4167	0.855	386.929			5	5.09468	386.16
	E	0.174	00:23:21	00:47:39	24.3	0.794	375.574			5	4.99347	374.804
JNC168 -O2	A	0.156	00:23:50	00:48:00	24.1667	0.684	362.865	347.649	15.7443	6	6.20241	362.096
	B	0.156	00:24:15	00:48:20	24.0833	0.686	365.185			6	5.76859	364.416
	C	0.152	00:24:43	00:48:39	23.9333	0.611	335.911			6	5.76892	335.142
	D	0.139	00:25:05	00:48:58	23.8833	0.571	343.998			6	5.76072	343.229
	E	0.144	00:25:33	00:49:16	23.7167	0.564	330.288			6	6.01576	329.519
TIM183 -O2	A	0.112	00:28:00	00:51:13	23.2167	0.002	1.5383	0.769152	1.08775	8	7.80395	0.769152
	B	0.079	00:28:22	00:51:31	23.15	0	0			8	8.23593	-0.769152

## Sheet: Data for R
JNC163 +O2	JNC168 +O2	JNC163 -O2	JNC168 -O2
144.49	121.318	394.511	362.096
128.575	130.98	374.231	364.416
146.21	136.851	401.414	335.142
152.194	127.836	386.16	343.229
154.879	138.187	374.804	329.519
