# Supplementary material for: Phage integration alters the respiratory strategy of its host
Source: eLife. 2019 Oct 25;8:e49081. doi: 10.7554/eLife.49081 (PMC6814406; doi:10.7554/eLife.49081)
Supplement: Figure 2—source data 3. [file elife-49081-fig2-data3.xlsx]

## Sheet: All data
DFE32 +O2	DFE31 +O2	DFE32 -O2	DFE31 -O2	DFE30 +O2	DFE29 +O2	DFE30 -O2	DFE29 -O2		EPB47 average				Mean	Mean - bkgd
pDSW206 / DFE12 +O2	pMR26 / DFE12 +O2	pDSW206 / DFE12 -O2	pMR26 / DFE12 -O2	pDSW206 / MMR8 +O2	pMR26 / MMR8 +O2	pDSW206 / MMR8 -O2	pMR26 / MMR8 -O2		1.26229		pDSW206 / DFE12 +O2	A	3.40278	2.14049
0.374092	4.42486	2.8128	6.03065	2.17947	3.40324	4.37245	8.12394					B	3.18474	1.92245
0.374166	5.61169	3.43133	6.24475	4.18103	3.66468	6.50139	8.86092					C	2.91077	1.64847
0.40533	5.65132	4.11725	10.1714	4.89815	7.65917	7.53826	10.5219				pMR26 / DFE12 +O2	A	28.2417	26.9794
0.540597	6.20507	4.35952	11.1919	5.49812	8.17188	7.80937	11.6001					B	27.6208	26.3586
0.605483	6.34672	4.91034	11.2502	6.15489	8.45047	8.08305	11.6187					C	32.0051	30.7428
0.624562	7.35593	5.37242	11.3993	6.25658	8.85934	8.23981	12.524				pDSW206 / DFE12 -O2	A	20.645	19.3827
0.678909	8.54072	5.58355	11.4081	6.94692	9.1211	8.54907	13.5329					B	20.4098	19.1475
0.931057	8.90659	6.13076	11.469	8.17139	9.89667	8.68596	13.7395					C	21.0633	19.801
0.993643	9.48032	7.28844	11.6885	9.05532	10.0049	9.12802	14.0461				pMR26 / DFE12 -O2	A	25.8901	24.6278
1.17389	11.4293	7.34854	11.748	9.32631	10.0615	9.22588	14.4581					B	29.3828	28.1205
1.24049	11.7365	7.65364	11.8873	9.78112	10.5433	9.64288	14.9186					C	32.1672	30.9049
1.25631	13.027	7.77059	12.0802	11.0364	11.1293	9.65786	14.9807				pDSW206 / MMR8 +O2	A	31.6725	30.4102
1.2784	13.0394	7.87433	12.2589	11.0401	11.4598	9.81364	15.1649					B	28.8275	27.5652
1.29076	13.0587	8.38129	12.8835	11.1223	11.7318	9.96184	15.3809					C	24.7171	23.4548
1.36433	13.9938	8.55915	13.1139	11.7161	12.4643	10.2627	15.4295				pMR26 / MMR8 +O2	A	34.7449	33.4826
1.38117	14.2598	8.84575	13.1818	12.5317	12.5485	10.3383	16.0273					B	36.0315	34.7692
1.38618	14.6469	9.24098	13.1838	12.5536	12.8322	10.4129	16.2746					C	35.0709	33.8086
1.49845	16.3475	9.27911	13.1919	13.2877	13.6842	10.6444	16.3609				pDSW206 / MMR8 -O2	A	23.392	22.1297
1.56387	16.5988	9.29171	13.5877	13.3196	15.5009	10.9876	16.7072					B	22.4713	21.209
1.5683	16.6794	9.32533	13.6224	13.9929	15.6227	11.2164	16.8326					C	20.9573	19.695
1.59599	16.7823	9.39465	13.7787	14.1977	16.0626	11.3007	16.889				pMR26 / MMR8 -O2	A	24.8346	23.5723
1.60253	16.8523	9.44322	13.889	15.5694	16.1487	11.3274	17.4395					B	25.4641	24.2018
1.6136	16.8961	9.79954	14.092	16.2035	17.2098	11.4246	17.6444					C	27.7559	26.4936
1.62781	17.7562	9.89069	14.1728	16.7558	17.6308	11.6658	17.6518
1.63127	18.268	9.92732	14.1877	17.0169	18.7269	12.0395	18.0363
1.6401	18.897	10.261	14.5078	17.8085	18.8207	12.5203	18.0906
1.78149	19.0408	10.322	14.5414	18.5063	19.8544	12.5342	18.409
1.82647	19.1852	10.3544	14.7495	19.8237	20.0504	12.5947	18.4789
1.83714	19.4223	10.8231	14.7803	19.901	20.1423	12.6392	18.5074
1.87571	19.5876	11.3773	14.826	20.3316	20.4621	12.7486	18.7283
1.92065	19.6309	11.4127	14.8767	20.9171	22.0813	13.2229	18.7616
1.958	21.6533	11.4446	14.8852	23.3225	23.0899	13.2402	18.8404
2.01006	21.6903	11.4788	15.3173	23.3696	23.4317	13.4131	19.0825
2.012	22.2452	11.6057	15.5696	23.879	24.4685	13.4414	19.1074
2.02876	22.3015	11.6366	15.7271	24.3412	24.5841	13.446	19.1311
2.06146	22.9559	11.739	15.7463	24.5202	24.6214	13.5801	19.2549
2.0921	23.2882	11.8324	15.788	24.8659	24.7683	13.6004	19.5135
2.1323	23.5366	11.8629	16.1884	25.6181	24.8698	13.6769	19.5179
2.14007	23.6554	11.9178	16.5322	25.6675	25.6624	13.686	19.664
2.23065	24.8395	12.086	16.7508	25.6677	26.2954	13.9178	19.7797
2.28298	24.9103	12.5439	16.8137	25.6853	27.2836	14.2405	20.1174
2.28997	25.5478	12.6352	16.8717	25.7019	27.8606	14.3111	20.8634
2.31568	25.8163	12.691	16.9823	26.9752	28.4502	14.5343	21.0278
2.3361	25.9956	13.1188	17.015	28.7623	28.8255	14.8594	21.3379
2.35107	26.0805	13.2535	17.1918	29.019	29.785	15.181	21.4529
2.37121	26.3502	13.4155	17.2392	29.2172	31.7845	15.2743	21.683
2.38477	27.4543	13.5119	17.2857	29.7446	31.8573	15.3947	21.815
2.56025	29.1486	13.53	17.5438	29.7505	31.8754	15.4077	21.8982
2.62332	29.3132	13.5306	17.7449	30.116	32.5815	15.5016	22.383
2.63604	29.3713	13.6163	17.764	30.3565	33.0059	15.5797	22.6639
2.68198	29.4306	13.7555	17.8031	30.368	33.7982	15.5873	22.7733
2.73474	29.9463	13.8351	17.9283	30.3946	34.2418	15.6506	22.9044
2.73536	30.2292	13.8535	17.9398	30.7786	34.7283	15.7062	23.0827
2.7682	30.5441	13.9414	17.9485	30.7806	34.9108	15.7225	23.1864
2.77016	30.6913	14.2963	18.0028	32.2343	35.6169	15.9913	23.2135
2.83033	31.0987	14.515	18.0214	32.2369	35.869	15.994	23.354
2.83752	31.3298	14.6394	18.4058	32.2749	36.0312	16	23.3721
2.841	31.3509	14.7325	18.5206	32.5398	36.0738	16.0379	23.581
2.88229	32.7357	14.943	18.5252	32.6448	36.0877	16.1612	24.1301
3.00435	33.2211	14.9654	18.5611	33.266	36.6767	16.2089	24.1633
3.03341	33.5824	15.0569	18.6066	33.7363	37.2688	16.3048	24.6615
3.11526	33.7694	15.1309	18.8233	34.205	37.3965	16.3431	24.9508
3.14747	34.3123	15.277	18.9365	34.6457	37.5829	16.4219	25.0488
3.16885	34.3972	15.2885	19.0102	35.2754	38.3691	16.4576	25.2076
3.26707	34.6222	15.2965	19.0645	35.4209	38.3795	16.4607	25.2121
3.37527	34.6984	15.4229	19.0838	35.6476	39.0833	16.6235	26.0295
3.38039	35.1629	15.7	19.0991	36.5466	39.1854	16.6895	26.5894
3.51889	35.2989	15.7788	19.1417	36.8176	40.3901	16.7452	26.9455
3.53141	35.6454	15.8427	19.3646	37.1406	40.5173	16.7578	26.9511
3.61404	35.8396	15.9121	19.4334	37.7367	40.7867	16.8417	27.0751
3.62659	36.311	15.972	19.6041	37.8425	41.8133	16.9072	27.108
3.63395	37.2683	16.2226	19.6549	37.9986	41.9546	17.1112	27.5706
3.64018	37.9762	16.316	19.6703	38.3335	42.1637	17.1381	27.5921
3.72276	38.0415	16.3232	19.68	38.7069	42.3857	17.2673	27.7538
3.74821	39.1345	16.5525	19.7061	38.7525	42.8119	17.4845	27.7722
3.93324	39.2385	16.6023	19.7946	38.98	44.0805	17.4983	27.8624
3.96835	39.6831	16.8385	19.8949	39.3388	44.4184	17.5364	28.0012
4.17688	40.1586	16.8885	19.9663	39.6734	44.5408	17.5963	28.2844
4.19493	41.5159	16.9362	20.0099	39.9689	44.5689	17.7467	28.3555
4.29827	42.2034	17.0988	20.0324	41.1604	45.1292	17.7622	28.4006
4.40642	43.2935	17.382	20.0634	41.7733	47.5002	17.7763	28.483
4.45096	44.3429	17.4994	20.1507	42.8512	47.9754	17.7996	28.8608
4.5275	44.8695	17.8076	20.1777	43.314	49.7755	18.1535	28.8752
4.65288	46.0079	17.8902	20.4029	44.3693	51.4496	18.184	28.9196
4.66894	46.0309	18.01	20.5093	45.6446	51.451	18.2427	29.0695
4.67425	49.4386	18.0216	20.5574	47.8486	52.8344	18.2811	29.1233
4.96319	51.9714	18.0231	20.5618	47.9999	54.0589	18.2979	29.396
5.1028	52.2804	18.3375	20.694	48.0869	54.2128	18.3133	29.4014
5.11899	52.7829	18.4609	20.9109	48.6078	56.7337	18.4076	30.0332
5.44445	53.3557	18.5579	20.9605	50.2392	56.8521	18.4454	30.2183
5.81764	53.9924	18.7032	21.0521	51.5005	60.0409	18.5013	30.7236
5.96846	55.976	18.7852	21.5044	52.0378	60.9186	18.6003	31.1976
6.59904	56.978	18.8769	21.5218	55.6633	61.3663	18.7136	31.6856
7.64447	58.1453	18.9545	21.5309	56.2704	64.0898	18.8961	31.835
10.5604	4.91927	19.0145	21.8069	58.1342	66.183	18.9927	31.9125
10.662	5.46547	19.0933	22.0573	59.9132	67.4989	19.0642	32.3986
12.1954	5.66758	19.1345	22.1335	60.0797	67.9452	19.5408	32.5121
22.3425	6.86478	19.2608	22.212	60.494	69.132	19.5938	33.012
24.5944	7.36005	19.6472	22.2871	64.4802	85.2963	19.971	33.2863
0.406958	8.16338	19.6668	22.3584	68.5883	86.5407	20.1116	33.2923
0.483198	8.21112	19.6935	22.4014	72.3678	94.1639	20.12	33.5329
0.573017	8.65271	20.0203	22.4656	79.7814	121.999	20.546	34.71
0.647431	9.11422	20.0703	22.4926	110.114	1.90377	20.5629	34.8558
0.660603	9.21295	20.1525	22.7289	2.44492	3.8345	20.7128	35.0483
0.672034	9.56976	20.3992	22.8637	2.70254	4.1843	20.7434	36.0718
0.748383	10.1746	20.5109	22.9717	2.72588	4.73473	20.7787	36.6997
0.841818	10.5407	20.5631	22.9962	3.0945	5.57907	20.9165	37.2081
0.850297	10.699	20.7426	23.013	3.5656	6.65779	20.9495	38.2396
0.872548	10.9388	20.808	23.2822	4.11625	7.17188	21.0374	39.3102
0.892179	10.9587	21.1352	23.2942	4.18745	7.7138	21.0408	41.0047
1.00857	11.2631	21.1423	23.3478	4.24504	8.28413	21.1747	41.2108
1.06729	11.3432	21.1585	23.5478	4.30441	9.6489	21.2366	41.2527
1.12589	11.3626	21.2212	23.7977	4.659	9.76577	21.3845	41.6557
1.15827	11.5412	21.3671	23.8039	4.66291	10.6783	21.4875	42.3697
1.17082	12.0846	21.4204	23.8048	5.00403	11.0863	21.726	43.0966
1.25355	13.5584	21.4243	23.895	5.35809	11.1363	21.8108	54.2998
1.28187	13.5606	21.7146	23.9982	5.55502	11.1591	21.8114	6.4248
1.29193	13.5804	21.7499	24.0224	5.66571	12.0238	21.8168	8.28334
1.29828	14.3015	22.0474	24.0259	5.74876	12.7526	21.8866	9.45935
1.31247	14.913	22.077	24.1535	6.29646	13.0048	21.956	9.9148
1.32274	14.914	22.3577	24.1867	6.35356	13.3556	21.9955	10.1809
1.33909	15.2127	22.4393	24.1971	6.69802	13.7194	22.0366	10.2735
1.38109	15.3122	22.4691	24.2143	7.65591	14.2181	22.134	10.5349
1.41379	15.6216	22.4805	24.2199	7.73328	14.4788	22.1798	10.6801
1.43845	15.7277	22.7327	24.4512	7.7711	14.5037	22.2798	11.6686
1.45304	16.304	22.7798	24.6652	8.13853	15.9956	22.5187	13.1082
1.47197	16.8937	22.8336	24.86	8.1832	16.8946	22.5798	13.5996
1.51344	17.0676	22.8365	24.8611	9.04711	17.3333	22.9387	13.8356
1.51589	17.569	22.8758	25.1125	9.29922	17.6189	23.1642	14.3344
1.54984	17.6706	23.5821	25.1758	9.83461	18.9036	23.2433	14.3595
1.57242	17.8638	23.8034	25.4227	10.1397	19.964	23.4377	14.5611
1.57725	18.4317	23.8255	25.5052	10.1846	20.093	23.8581	14.6129
1.58235	18.5096	24.0507	25.623	10.2554	20.5251	23.9493	14.6965
1.5834	18.596	24.1503	25.7105	10.42	20.6424	24.112	15.0025
1.58599	18.6728	25.1015	25.8431	10.5674	21.9479	24.2848	15.3638
1.61687	18.8009	25.4147	26.0231	10.8166	22.1095	24.4022	15.4
1.65141	18.854	25.5585	26.0669	10.8509	23.3607	24.6013	15.5068
1.74967	18.9363	26.1042	26.1371	11.1699	23.5078	25.0359	15.587
1.76173	18.9732	26.3115	26.3233	11.5787	23.6122	25.1643	15.6921
1.76488	19.5071	26.3751	26.3436	11.6907	23.9624	25.3089	15.7821
1.79806	19.5164	26.4328	26.3693	11.7217	24.1768	25.8969	15.7905
1.87392	19.5729	26.5909	26.4067	11.7823	24.4532	26.0843	15.805
1.91295	19.7239	26.737	26.4999	11.9082	25.2555	26.13	15.8057
1.92236	20.2907	27.8166	26.7795	12.6213	25.3873	26.1792	16.1762
1.94256	21.1402	28.0737	26.8285	12.7089	26.2307	26.1819	16.1827
1.98592	21.3891	28.3426	26.9067	12.8991	26.3088	26.3322	16.3696
1.98964	21.6156	28.464	27.0255	13.926	26.5223	26.4591	16.4
2.023	21.7533	28.8117	27.3634	13.9382	26.9364	26.5044	16.4553
2.06166	22.1743	28.9262	27.4735	14.8971	27.3981	26.612	16.599
2.10588	22.1855	29.1233	27.7131	15.4863	27.494	26.7528	16.6753
2.12638	22.5488	29.1546	27.724	15.9155	28.2768	27.0954	16.9283
2.16228	22.7153	29.4669	27.727	15.9657	28.4066	27.1618	16.9889
2.18946	23.2759	29.7147	27.8025	16.1646	29.0208	27.1936	17.1028
2.22126	23.5523	29.7562	27.8353	16.26	29.7592	27.2069	17.1749
2.23271	23.7882	30.138	27.8678	16.3664	30.3897	27.2248	17.4546
2.29834	23.855	30.3608	28.3116	16.6407	31.1428	27.2586	17.486
2.37319	23.859	30.6055	28.3768	17.5066	31.3224	27.2921	17.7711
2.41688	24.0566	30.8843	28.6039	17.9532	31.7441	27.4751	17.794
2.49457	24.227	32.0857	28.6284	18.0831	31.8337	27.8352	17.8676
2.55377	24.6897	32.2086	28.7244	18.1538	32.0363	28.2895	17.9307
2.57026	24.7463	33.1164	28.783	18.795	32.4187	28.7802	18.0275
2.6187	25.3035	33.3764	28.8295	18.875	32.5919	28.8534	18.277
2.63312	25.4105	34.6853	28.9839	19.1452	32.7045	28.9151	18.3508
2.64852	25.4765	35.7452	29.3629	19.4947	32.7665	28.9629	18.6123
2.72142	25.5824	36.2778	29.433	19.6036	32.8624	29.1918	18.6897
2.72503	26.4024	37.0646	29.5327	19.8818	33.609	29.5246	18.7755
2.73237	26.5124	37.3029	29.6547	20.3459	33.7922	29.7798	18.8489
2.81672	27.2173	38.3692	29.6843	20.3591	33.8086	29.7888	18.894
3.06696	27.2238	38.5264	29.9044	21.0002	33.8267	29.8601	19.1115
3.10587	27.3838	41.3894	29.9907	21.1756	34.2495	29.8715	19.2248
3.15026	27.5128	42.4536	30.0876	21.4281	34.3606	29.9344	19.2874
3.16683	27.8281	43.4143	30.2408	21.5649	34.4238	30.5372	19.4862
3.2108	28.4057	43.5954	30.2589	21.8191	35.8571	30.6967	19.6476
3.23919	28.6831	43.8536	30.4361	21.8742	36.0032	30.8388	19.8647
3.25167	28.9173	46.0497	30.5592	21.924	36.966	30.8517	19.9567
3.47975	29.5646	46.7792	30.603	22.3138	37.1385	30.8961	19.9666
3.49467	30.0299	47.952	30.6578	22.5204	37.5887	31.211	20.114
3.67816	30.3223	48.7071	30.8467	22.7204	37.9038	31.2696	20.1382
3.80555	30.6512	51.8625	30.9337	22.7775	38.6052	31.6891	20.1458
3.85078	31.4993	54.433	30.9388	23.0685	39.5197	31.781	20.5446
3.86102	31.6509	58.8292	31.6169	23.5505	40.3781	31.7897	20.5954
4.01038	31.7118	59.3234	31.7199	24.2466	40.4024	32.446	20.7459
4.02584	31.8916	3.6085	31.7522	24.3964	40.8913	32.4998	20.8535
4.05166	31.9885	3.92893	31.801	24.5378	41.0003	32.5786	20.95
4.30438	32.12	4.29011	32.0083	24.5802	41.0946	33.1466	21.13
4.33588	32.5524	4.50779	32.305	25.0757	42.2979	33.2529	21.197
4.35331	32.6362	4.51599	32.9343	25.2643	42.5674	33.2569	21.3574
4.37498	32.9134	4.84888	33.0259	26.8544	43.3568	33.3019	21.4952
4.61623	33.1545	5.42739	33.1511	27.1988	43.437	33.3136	21.9156
4.87896	33.5078	5.5423	33.4226	27.2149	43.6686	33.5364	21.9244
5.07112	34.1903	5.5457	33.472	27.3045	45.0764	33.7003	21.9975
5.30457	36.7978	5.94372	33.5943	27.9787	45.1053	33.8027	22.0402
5.3891	37.2382	6.25123	33.6222	28.021	45.8635	33.9015	22.3881
5.46332	37.3906	6.38434	33.7148	28.0404	46.8154	34.0957	22.4118
5.66809	38.2548	6.69135	34.3051	28.0464	47.2957	34.2904	22.4203
5.93374	38.8639	7.03923	34.4293	28.2171	47.8728	34.3784	22.4767
6.04069	39.3455	7.21305	34.4959	28.6465	48.4245	34.5291	22.5095
6.24231	39.5017	7.54926	34.5715	28.7828	48.6778	35.0132	22.538
6.43055	39.8674	7.96891	34.5903	29.0272	49.1021	35.0733	22.5433
6.50987	39.9673	8.10418	34.6771	29.1012	49.1347	36.0616	22.5823
7.94396	40.2572	8.32811	34.7177	29.7509	49.5769	36.1942	22.5882
7.94468	41.3492	8.35001	34.7715	30.0196	49.774	36.2142	22.6265
8.58453	41.5065	8.39018	34.8058	30.1115	49.8029	36.2651	22.701
8.64868	41.7882	8.50133	34.8189	31.6533	50.0922	36.4304	22.7144
9.27831	41.8499	8.50538	34.9606	31.7993	50.1656	36.6064	22.907
9.40975	41.8832	8.587	35.0881	31.8876	50.2467	36.8231	22.9748
9.67868	42.416	9.46906	35.1577	32.6049	50.6032	36.8906	23.0535
16.0823	42.9185	9.5719	35.3945	32.9441	50.9423	37.9437	23.0778
16.7706	42.9634	9.75011	36.468	33.2231	52.3472	38.0914	23.0852
0.319116	42.9654	9.88423	36.7528	33.2776	52.9593	38.2816	23.1938
0.328664	43.9604	9.98889	37.0034	33.6505	53.6356	38.3195	23.2196
0.464824	44.3039	10.0032	37.2217	33.6569	53.9802	39.2344	23.4726
0.611298	44.8116	10.0383	38.3372	33.7507	54.5008	39.3513	23.502
0.728844	44.9189	10.2398	38.6887	34.126	55.6508	39.5281	23.5364
0.737711	47.1566	11.0761	38.8779	34.4678	56.9146	39.6601	23.5424
0.741149	47.2282	11.1391	39.3817	34.7386	56.9299	40.1113	23.6923
0.754874	48.0048	11.3571	39.6697	34.8552	57.6122	40.7033	23.7526
0.857148	48.3993	11.4476	39.8647	35.7705	57.68	40.8775	23.795
0.902481	49.6449	11.4513	39.9344	35.8249	58.9009	41.0771	23.8386
0.924189	51.4936	11.9866	40.3435	36.2215	59.2559	43.1406	24.0805
0.952315	52.7482	12.16	40.7871	36.2508	60.434	43.3773	24.1002
1.00934	53.4793	12.1764	41.0053	37.2125	60.8123	43.7355	24.4204
1.05093	58.4685	12.2036	41.743	37.2128	60.8297	43.9496	24.6537
1.05639	59.2708	12.4182	42.4087	37.6532	61.6376	44.3911	24.966
1.09143	61.353	12.4486	42.6736	37.9977	62.2804	45.9275	25.0274
1.10181	63.879	12.5169	42.8577	38.3625	65.3301	46.1866	25.1523
1.11309	66.5866	12.5216	44.4804	39.1997	65.7067	47.3824	25.1886
1.11966	75.9809	12.5665	44.7069	39.2017	67.8923	48.3826	25.3004
1.12448	5.71767	12.7624	45.0493	39.2402	68.8536	54.3823	25.3551
1.14306	6.73648	12.8344	45.2325	39.3663	69.1789	6.86203	25.4561
1.14833	7.67586	12.8796	45.4271	39.8407	69.4386	7.18233	25.5806
1.16482	8.18248	13.0653	46.039	40.0212	71.0751	7.25003	25.733
1.16828	8.26287	13.1241	46.3158	40.0695	73.3608	8.37323	25.8285
1.16855	10.2124	13.2601	47.5814	40.6574	85.7013	8.96511	25.8641
1.17595	11.6176	13.3298	49.0152	41.2925	92.4622	9.15194	26.3876
1.21756	11.6829	13.3421	49.3786	42.4508	2.82803	9.75675	26.49
1.23443	11.8888	13.3642	49.4843	42.5135	3.34351	9.85152	27.0862
1.24815	11.9926	13.4561	50.2224	42.5395	4.11653	9.86241	27.3594
1.25753	12.4711	13.4674	52.5876	44.2866	4.4267	10.2514	27.4372
1.25833	12.7927	13.4967	54.0018	44.754	5.94166	10.9469	27.5049
1.27751	13.1096	13.5771	57.4829	45.1147	7.81906	10.9659	27.5468
1.28167	13.1658	13.6949	58.2757	46.4304	7.93475	11.0836	27.6024
1.29262	13.6866	13.8057	4.1008	47.1181	9.39059	11.2032	27.667
1.29266	14.5467	13.8278	6.95097	47.6064	9.86041	11.7624	27.7501
1.33002	14.7722	13.8463	9.79684	47.9865	10.6451	11.7631	27.9714
1.34958	14.8787	13.8511	11.2496	48.0316	11.5825	11.9908	28.0184
1.38234	15.1587	13.9877	11.2905	50.038	11.6474	12.2758	28.3167
1.38843	15.9968	14.1267	12.6647	50.1434	12.9866	12.513	28.51
1.39436	16.7809	14.1319	13.0347	50.2516	14.8299	12.7031	28.8263
1.44159	17.0787	14.2224	13.1082	50.3984	14.961	12.7263	29.0907
1.46545	17.6261	14.2437	13.3322	51.9186	15.4348	12.7352	29.4573
1.49947	19.4216	14.244	14.7918	52.3069	15.9601	12.7669	29.5697
1.5046	19.6646	14.2709	16.4768	54.0898	16.3511	12.818	29.8795
1.51355	19.7762	14.61	16.5371	54.1317	16.9543	13.1978	29.9637
1.55885	20.4573	14.7508	16.5639	55.7183	17.0737	13.2242	30.1497
1.56932	20.9166	14.7653	16.833	55.9247	17.2376	13.2639	30.3727
1.57864	21.0961	14.8205	17.2352	56.1427	18.3034	13.2658	30.5183
1.5911	21.333	14.9022	17.3372	56.2723	18.8389	13.422	30.6434
1.60709	21.4534	14.9251	17.932	56.4221	19.2924	13.7953	31.0828
1.65213	21.5213	15.0207	17.9968	58.673	19.5497	13.8187	31.1261
1.6673	21.5946	15.0374	18.0281	61.0549	19.5965	13.9387	31.2106
1.68091	21.7799	15.0699	18.0514	62.2637	20.4476	14.0608	31.6981
1.70534	22.2282	15.3809	18.2259	63.6946	20.6649	14.0899	31.7612
1.73179	22.2613	15.7641	18.6156	63.7051	20.8917	14.1733	31.8824
1.74323	22.2886	15.8002	19.3447	63.8811	20.9716	14.2033	31.9553
1.782	22.4534	15.9405	19.3767	64.046	21.4705	14.4097	32.0046
1.7825	22.5118	16.0636	19.6294	66.0378	21.6562	14.4259	32.0409
1.78408	22.9484	16.0946	19.6771	67.3528	22.1677	14.4467	32.5337
1.79127	23.0437	16.1403	19.7126	82.5605	22.2043	14.4929	32.5412
1.84306	23.1011	16.3523	19.7379	84.6326	23.685	14.8295	33.6025
1.85985	23.27	16.3979	19.7688	85.1206	24.549	14.8363	33.8351
1.86717	24.1739	16.4267	19.795	87.918	24.7674	14.979	34.09
1.8778	24.3922	16.5843	20.4843	1.98035	25.801	15.0068	34.2173
1.88908	24.8794	16.6897	20.6744	2.66329	25.9579	15.2728	34.7564
1.90844	25.037	16.8549	20.7499	2.88037	26.0797	15.3617	35.3871
1.91638	25.2613	16.8859	21.0448	3.2394	26.3488	15.532	35.4586
1.94229	26.4608	16.9489	21.0852	3.39691	26.4502	15.583	35.9069
1.94303	26.6093	17.185	21.4237	4.77014	26.6586	15.6963	35.9082
1.95928	26.663	17.2959	22.0135	5.44549	27.3049	15.7488	35.9292
1.99473	28.0019	17.4031	22.0853	5.69622	27.336	15.7757	36.1537
1.99596	28.6165	17.5853	22.3312	5.71966	27.4837	15.9229	36.5046
2.00437	30.1525	17.64	22.4391	6.68048	27.8118	15.9332	36.7264
2.04518	30.4461	17.6475	22.4767	7.11074	28.141	15.9429	37.2382
2.05292	30.5555	17.7057	22.7926	7.43062	28.3925	15.9477	37.3558
2.06102	30.9948	17.7914	22.8697	8.17628	28.8721	15.9541	38.4937
2.07811	33.067	17.933	22.9105	9.51622	29.1187	16.1144	38.8093
2.10671	33.977	18.0991	22.9321	9.68082	29.5094	16.1792	38.8951
2.13233	34.0736	18.1451	22.9404	9.9178	30.7568	16.3331	39.9519
2.13957	34.1253	18.1741	23.1878	10.0531	31.1365	16.3475	40.0881
2.14039	34.239	18.1866	23.281	11.036	31.4968	16.403	40.2133
2.18792	34.3408	18.2566	23.4172	11.0558	32.0625	16.5282	40.4331
2.20852	34.7837	18.4256	23.7323	11.0665	32.1125	16.7931	40.7391
2.20911	35.4524	18.5653	23.8017	11.0977	32.1997	17.2182	41.189
2.2094	36.0594	18.5901	23.8798	11.2247	32.6662	17.2693	42.5189
2.22404	36.2892	18.7125	24.1433	11.2248	33.1048	17.4946	42.6748
2.22782	36.8559	18.7974	24.6032	11.6742	33.5653	17.5568	42.8138
2.23654	36.9386	18.8848	24.6762	11.9554	33.6225	17.5706	43.0636
2.24103	36.9772	18.9315	24.71	12.6444	33.7119	17.6121	44.8036
2.24487	37.117	18.9403	24.7184	12.6986	33.8044	17.6272	44.9829
2.27963	37.3715	19.0379	25.0578	12.7819	34.3522	17.66	45.5668
2.28197	37.4622	19.0479	25.1243	12.9806	35.6197	17.8828	49.7073
2.28718	37.5329	19.3319	25.1775	13.28	35.7067	17.8958	49.9255
2.30172	38.7041	19.4221	25.1952	13.3044	36.009	17.9364	51.1819
2.3229	38.7968	19.4335	25.4549	13.4295	36.0331	17.9903	51.661
2.32376	38.842	19.5319	25.4813	13.6052	36.2496	18.1569	58.8509
2.33939	40.002	19.8365	25.9082	13.6838	36.549	18.1952	58.9439
2.36074	40.1309	19.8949	26.0742	15.0587	36.5898	18.3333	11.1202
2.36259	42.1027	20.1777	26.1108	15.1819	37.2246	18.4426	12.4652
2.39172	42.1082	20.2169	26.2024	15.571	37.2502	18.4724	15.5775
2.40286	42.484	20.2552	26.209	15.9881	37.6776	18.5129	15.9369
2.47772	42.7084	20.2947	26.2141	16.7033	37.8796	18.6051	16.0673
2.48013	43.5155	20.3423	26.2948	17.7936	38.4229	18.7251	16.2755
2.5223	44.0225	20.3442	26.4456	18.0849	38.4244	18.7889	16.4436
2.53037	44.2362	20.4144	26.4873	18.088	38.4365	18.7961	17.1253
2.53423	45.2181	20.765	26.624	18.1296	38.5015	18.8516	17.3709
2.55631	45.4455	20.8047	26.9004	18.1782	39.0446	18.857	17.416
2.57092	46.9112	20.9613	27.2994	18.2759	39.2861	18.8612	17.9143
2.62	47.0365	21.1033	27.3891	18.3486	39.318	18.9457	18.3946
2.63972	47.0518	21.1991	27.5357	18.6524	39.4768	18.9823	18.7299
2.68533	47.2249	21.4274	27.6856	18.7302	40.0945	19.2302	18.8096
2.68757	47.5603	21.4961	27.904	20.7931	40.1128	19.491	19.2881
2.69804	47.6311	21.6008	27.908	20.9826	40.5023	19.5255	19.3457
2.7225	48.9998	21.6085	28.4668	21.0454	40.7599	19.6577	19.3656
2.72852	49.3549	21.7805	28.4894	21.3283	41.0087	19.739	19.8103
2.74335	49.4899	21.8783	28.5381	21.3487	41.2461	19.7483	20.1372
2.77837	49.4978	21.8961	28.5698	21.4272	41.3317	19.9798	20.198
2.93431	50.4917	22.0235	28.5961	21.7071	41.3398	20.0425	20.2275
2.94223	50.5778	22.054	28.6173	22.1371	41.4431	20.1314	20.5775
2.97699	50.9301	22.0712	28.6961	22.2965	41.6476	20.3492	20.5937
3.05899	50.9817	22.4808	28.8755	22.7152	41.8189	20.524	21.096
3.06083	51.4969	22.5418	28.9701	23.1268	43.0652	20.5873	21.257
3.08819	52.6329	22.8626	29.0372	23.3413	43.0941	20.5893	21.3512
3.11744	53.1622	22.8891	29.486	23.5838	43.1134	20.6392	21.7646
3.13035	54.7564	22.895	29.5739	23.667	43.7142	20.751	22.0051
3.15515	56.9407	22.9077	29.6432	23.7914	43.7166	20.8045	22.3281
3.20498	57.9315	22.9315	29.8442	24.2911	43.9995	21.087	22.3318
3.28955	59.0872	22.984	29.8511	24.4469	44.0255	21.2392	22.4761
3.36153	60.4834	23.0245	29.9348	24.7684	44.0658	21.4409	22.9474
3.3721	63.1976	23.0326	30.1153	25.207	44.6414	21.5455	22.9972
3.4186	63.3603	23.1141	30.1186	25.5439	44.6711	21.5981	23.5312
3.44571	63.4057	23.1233	30.1408	25.8328	45.1815	21.6882	23.6339
3.44943		23.1623	31.2429	26.5198	45.4206	21.6998	23.9698
3.49861		23.6919	31.6191	27.4871	45.5673	21.86	24.0301
3.55339		23.887	31.9302	27.5426	45.5787	21.874	24.1317
3.56339		23.9659	31.9559	27.6288	45.9963	21.8793	24.3669
3.64171		24.0101	32.444	27.7196	47.9053	21.8818	24.9064
3.64539		24.0418	33.0181	30.1921	47.9083	22.1516	25.1881
3.71609		24.1124	33.0324	30.7575	48.8929	22.2191	25.2358
3.72503		24.414	33.1887	31.4196	49.0699	22.2578	25.2697
3.7751		24.5931	33.2533	31.4863	49.5909	22.3415	25.4749
3.77571		24.6574	33.2657	31.713	49.6261	22.3477	25.5045
3.78883		24.7817	33.4524	32.1211	49.8414	22.6564	25.5326
3.84249		24.8557	33.5499	32.8119	50.0385	22.9009	25.5415
3.85577		24.8571	33.5977	34.7329	50.259	22.9688	25.9043
3.87144		25.297	33.7588	37.3601	51.3935	23.1127	26.2276
3.9141		25.4251	34.1047	38.2197	51.9194	23.1225	26.2804
3.94524		25.4786	34.8818	40.5406	52.2568	23.1372	26.9181
3.95649		25.4921	34.9643	40.5408	52.3408	23.4536	27.3349
4.0748		26.0621	35.0539	40.8232	53.0715	23.4637	27.7491
4.11916		26.9275	35.2443	43.0899	53.4935	23.5267	28.2368
4.2168		27.0946	35.4681	44.1663	55.0049	23.6191	28.3637
4.25791		27.2429	35.8805	44.3283	55.3019	23.6434	28.7938
4.33091		27.2489	36.1549	44.5741	55.3118	23.705	28.9157
4.45438		27.2793	36.2297	45.1081	55.5038	23.742	28.994
4.51507		27.4727	36.2658	45.3357	55.5554	23.7908	29.1858
4.576		27.5876	36.2832	48.902	58.6848	23.9654	29.5006
4.65334		27.6245	36.2848	53.0797	59.0682	23.9916	29.8609
4.77078		27.739	36.2873	58.2483	64.0368	24.0477	30.3549
5.24682		27.7496	36.5936	61.7459	66.5444	24.1371	30.4059
5.28252		27.8209	36.6134	65.321	68.1147	24.2058	30.4949
5.67919		27.9485	36.7313	65.8309	69.9303	24.3949	30.9072
5.87788		28.0255	37.0231	69.7574	70.3109	24.7577	31.3884
6.34448		28.0802	37.5206	72.4765	71.8321	24.9015	31.5425
6.52281		28.0834	37.5581	74.0957	74.9494	25.2516	31.8858
6.53389		28.1257	37.7631	80.9167		25.3152	32.0583
6.78501		28.2467	38.2605			25.4302	33.4094
7.22622		28.4735	38.3957			25.486	33.7789
7.28893		28.9681	38.485			25.7085	34.0832
7.3045		29.0007	38.5503			25.7958	34.1293
7.43881		29.071	38.5702			26.0545	34.6515
7.4875		29.4146	38.6833			26.0935	35.5143
7.94454		29.4162	39.1311			26.206	35.7679
8.14407		29.5513	39.5606			26.2083	35.9335
8.23829		29.6101	40.9154			26.3177	36.5207
8.55195		29.6591	41.1585			26.3417	36.9321
10.3039		29.9531	41.4568			26.3707	37.1076
14.2274		30.1508	41.5099			26.3793	37.4304
19.3633		30.3371	43.904			26.419	37.6807
		30.3559	44.7044			26.6539	37.924
		30.6913	44.8421			26.7485	38.0502
		30.8985	45.745			26.7826	38.4551
		30.9059	46.2637			26.7928	38.971
		31.6446	46.9373			26.8123	40.0689
		31.9111	47.1703			26.8131	40.3335
		32.1471	47.7748			26.908	40.4462
		32.4335	47.9701			26.9149	42.3582
		32.5194	48.3236			27.0031	44.968
		32.7368	49.4095			27.0835	45.712
		33.9798	50.5311			27.1759	47.7134
		34.2194	53.3159			27.2242	49.7872
		34.4251	53.5638			27.2303	51.7137
		34.5266	67.7849			27.2561
		34.6444	80.6461			27.3147
		34.6874	7.34382			27.3231
		34.8829	8.19362			27.3609
		35.511	8.66794			27.3978
		36.0142	11.4026			27.4529
		38.0294	12.6518			27.5143
		38.7904	13.3364			27.5602
		39.109	13.4447			27.6167
		40.3636	13.5989			27.8516
		40.5322	14.6639			28.3107
		40.5953	14.7952			28.3252
		41.286	15.2924			28.7779
		41.4604	15.3982			28.8494
		43.269	15.6408			28.8583
		45.767	15.8329			28.9943
		55.6424	15.8832			29.2563
		61.644	15.9571			29.5955
		2.56053	16.0348			30.4227
		2.78698	16.7208			30.4345
		4.40494	16.8396			30.5544
		5.21684	17.4316			30.6045
		5.49201	17.8386			30.6118
		5.83516	18.068			30.9254
		6.27846	18.2388			31.064
		6.3548	18.7591			31.3871
		6.8393	19.4155			31.5799
		6.87573	19.6033			32.0841
		7.18678	19.9125			32.1501
		7.33579	20.2824			32.7308
		7.55884	20.5464			32.9932
		7.96727	20.619			33.057
		8.34392	20.9646			33.103
		8.78045	21.3201			33.1606
		9.26997	21.4413			33.277
		10.1137	21.681			33.6417
		11.3427	21.7853			33.9412
		11.4194	22.0829			34.0376
		11.7969	22.2386			34.2972
		12.0132	22.3547			35.3752
		12.2445	22.6035			35.9456
		12.5166	22.6081			36.0093
		12.8862	22.6774			36.7084
		13.4076	22.9295			37.7309
		13.5433	23.1438			39.0092
		13.5722	23.1622			39.5589
		13.6258	23.5056			39.5843
		13.9941	23.7177			40.5158
		14.2174	23.7502			40.697
		14.2339	23.9063			42.6521
		14.3157	23.9464			46.7537
		14.4197	24.136			47.1696
		14.4972	24.3431			51.5902
		14.5474	24.6567			63.6208
		14.734	25.1286			1.85503
		14.9344	25.1485			4.6598
		15.0897	25.3452			5.45119
		15.233	25.3694			5.84683
		15.3888	25.555			5.85946
		15.5792	25.5905			6.3485
		15.6772	25.6186			6.71844
		15.7388	25.7273			7.24872
		15.7867	25.8085			8.39391
		15.8039	25.9586			8.43758
		15.8233	26.1826			8.73234
		15.9061	26.7957			8.84481
		16.1298	26.932			9.17208
		16.4757	27.0619			9.33078
		16.4917	27.2649			9.6525
		16.5623	27.2804			9.741
		16.583	27.3699			10.1387
		16.6068	27.3935			10.4567
		16.6129	27.4531			10.647
		16.6181	27.5016			10.878
		17.2152	27.6194			11.4605
		17.3268	27.6607			11.8803
		17.3909	27.7001			11.9185
		17.4821	27.7015			12.0093
		17.6705	27.7145			12.4332
		17.9014	27.7688			12.6102
		18.385	27.8536			13.3381
		19.0769	27.8556			13.4053
		19.2444	28.04			13.5222
		19.2722	28.1263			13.6409
		19.3313	28.2695			13.8422
		19.4397	28.3459			13.9599
		19.4973	28.4058			13.9729
		19.7327	28.529			14.1274
		19.9395	28.5684			14.1309
		19.996	28.6808			14.1868
		20.2858	28.7607			14.4261
		20.4936	29.1146			14.451
		20.6492	29.1622			14.5124
		20.8229	29.1775			14.5358
		20.9004	29.2061			14.8842
		20.9389	29.3084			14.9287
		20.9517	29.335			15.1496
		20.9626	30.1403			15.4121
		21.042	30.2786			15.4631
		21.3127	30.3298			15.7744
		21.3481	30.4539			15.8035
		21.5404	30.5886			16.1121
		21.7621	30.5892			16.156
		21.8614	30.8475			16.283
		21.8752	30.8776			16.4048
		22.2397	30.98			16.5259
		22.323	31.0996			16.5839
		23.2391	31.126			16.5927
		23.5007	31.146			16.7465
		23.5343	31.2403			16.8273
		23.9817	31.2681			17.037
		24.04	31.3032			17.385
		24.1161	31.3692			17.5102
		24.3701	31.4313			17.546
		24.4419	31.4815			17.602
		24.4604	31.5537			17.7879
		24.6255	31.5603			17.9112
		24.6591	31.6736			18.0711
		24.6789	31.8139			18.1118
		24.8721	31.9664			18.1736
		25.2943	32.2751			18.3685
		25.3999	32.3103			18.4593
		25.5007	32.3161			18.4789
		25.867	32.4087			18.5573
		26.0136	32.472			18.5618
		26.0982	32.5386			18.7579
		26.2653	32.7817			18.9504
		26.3586	33.1467			18.9639
		26.3767	33.1749			19.1098
		27.3406	33.348			19.2896
		27.9356	33.5941			19.3003
		28.1263	33.6905			19.3456
		28.577	33.7001			20.2965
		28.6778	33.823			20.34
		28.7662	33.9174			20.4216
		29.1462	33.9985			20.4598
		30.4078	34.0727			20.4796
		30.8379	34.2416			20.7389
		31.4606	34.5063			20.7601
		31.8745	35.2655			20.8165
		32.684	35.3879			20.8804
		33.2258	35.6819			21.128
		33.8285	35.7697			21.1943
		33.9772	35.836			21.5507
		34.4896	35.8619			21.6805
		34.5332	35.9436			21.6884
		35.3804	35.9534			22.1258
		35.5858	35.9542			22.1875
		35.8602	36.0186			22.2411
		36.1067	36.4412			22.2444
		36.3182	36.5071			22.3028
		37.1685	36.8803			22.3329
		37.1799	37.5044			22.391
		37.2979	37.6126			22.6044
		37.3414	38.2137			23.0076
		37.5595	38.6389			23.1821
		38.2035	38.718			23.2083
		43.9167	39.7154			23.4263
		44.9819	39.7612			23.4573
		50.6164	40.1119			23.4585
		59.171	40.2354			23.5316
			40.2965			23.5619
			40.8038			23.6127
			40.8273			23.6437
			41.1466			23.6932
			41.2192			23.744
			41.6496			24.0486
			41.6721			24.1336
			41.8208			24.253
			42.5458			24.6389
			42.773			24.913
			42.7977			24.9568
			42.8594			25.1604
			42.943			25.1719
			43.231			25.1773
			44.0051			25.4384
			44.4608			25.5548
			44.668			25.5899
			44.7373			25.8537
			45.6219			26.3038
			46.4903			26.4485
			46.7217			26.7128
			47.3569			26.7543
			47.653			26.7825
			47.9934			27.1753
			48.3487			27.2818
			49.0029			27.5286
			49.3294			27.5859
			49.353			28.2406
			49.9617			28.2862
			50.5033			28.3229
			50.6011			28.4242
			52.7055			28.4875
			54.1448			28.577
			57.7075			29.0696
			57.8969			29.4614
			59.2232			30.1086
			59.5164			30.2005
			60.0188			30.5022
			60.06			30.5634
			61.2469			30.8825
			61.3058			31.1465
			63.688			31.4073
			65.6869			32.099
			67.1387			32.6063
			68.1585			32.7755
						33.0285
						33.0607
						34.3446
						34.4528
						34.9913
						35.0299
						35.5004
						36.1166
						37.731
						38.3087
						38.94
						44.412
						44.4545
						51.8176

## Sheet: Data for R
Strain	Raw	BkgdSubtr
pDSW206 / DFE12 +O2	0.374092	-0.888202
pDSW206 / DFE12 +O2	0.374166	-0.888128
pDSW206 / DFE12 +O2	0.40533	-0.856964
pDSW206 / DFE12 +O2	0.540597	-0.721697
pDSW206 / DFE12 +O2	0.605483	-0.65681
pDSW206 / DFE12 +O2	0.624562	-0.637731
pDSW206 / DFE12 +O2	0.678909	-0.583385
pDSW206 / DFE12 +O2	0.931057	-0.331236
pDSW206 / DFE12 +O2	0.993643	-0.268651
pDSW206 / DFE12 +O2	1.17389	-0.0884081
pDSW206 / DFE12 +O2	1.24049	-0.0218009
pDSW206 / DFE12 +O2	1.25631	-0.00597879
pDSW206 / DFE12 +O2	1.2784	0.0161028
pDSW206 / DFE12 +O2	1.29076	0.0284626
pDSW206 / DFE12 +O2	1.36433	0.102033
pDSW206 / DFE12 +O2	1.38117	0.118874
pDSW206 / DFE12 +O2	1.38618	0.123888
pDSW206 / DFE12 +O2	1.49845	0.236161
pDSW206 / DFE12 +O2	1.56387	0.301572
pDSW206 / DFE12 +O2	1.5683	0.306009
pDSW206 / DFE12 +O2	1.59599	0.333695
pDSW206 / DFE12 +O2	1.60253	0.340232
pDSW206 / DFE12 +O2	1.6136	0.351309
pDSW206 / DFE12 +O2	1.62781	0.36552
pDSW206 / DFE12 +O2	1.63127	0.368973
pDSW206 / DFE12 +O2	1.6401	0.377809
pDSW206 / DFE12 +O2	1.78149	0.519194
pDSW206 / DFE12 +O2	1.82647	0.564179
pDSW206 / DFE12 +O2	1.83714	0.574846
pDSW206 / DFE12 +O2	1.87571	0.613415
pDSW206 / DFE12 +O2	1.92065	0.658352
pDSW206 / DFE12 +O2	1.958	0.695708
pDSW206 / DFE12 +O2	2.01006	0.747762
pDSW206 / DFE12 +O2	2.012	0.74971
pDSW206 / DFE12 +O2	2.02876	0.766469
pDSW206 / DFE12 +O2	2.06146	0.79917
pDSW206 / DFE12 +O2	2.0921	0.829805
pDSW206 / DFE12 +O2	2.1323	0.870006
pDSW206 / DFE12 +O2	2.14007	0.87778
pDSW206 / DFE12 +O2	2.23065	0.968354
pDSW206 / DFE12 +O2	2.28298	1.02069
pDSW206 / DFE12 +O2	2.28997	1.02767
pDSW206 / DFE12 +O2	2.31568	1.05339
pDSW206 / DFE12 +O2	2.3361	1.07381
pDSW206 / DFE12 +O2	2.35107	1.08878
pDSW206 / DFE12 +O2	2.37121	1.10892
pDSW206 / DFE12 +O2	2.38477	1.12248
pDSW206 / DFE12 +O2	2.56025	1.29795
pDSW206 / DFE12 +O2	2.62332	1.36103
pDSW206 / DFE12 +O2	2.63604	1.37374
pDSW206 / DFE12 +O2	2.68198	1.41969
pDSW206 / DFE12 +O2	2.73474	1.47245
pDSW206 / DFE12 +O2	2.73536	1.47307
pDSW206 / DFE12 +O2	2.7682	1.50591
pDSW206 / DFE12 +O2	2.77016	1.50787
pDSW206 / DFE12 +O2	2.83033	1.56804
pDSW206 / DFE12 +O2	2.83752	1.57523
pDSW206 / DFE12 +O2	2.841	1.57871
pDSW206 / DFE12 +O2	2.88229	1.61999
pDSW206 / DFE12 +O2	3.00435	1.74206
pDSW206 / DFE12 +O2	3.03341	1.77112
pDSW206 / DFE12 +O2	3.11526	1.85297
pDSW206 / DFE12 +O2	3.14747	1.88517
pDSW206 / DFE12 +O2	3.16885	1.90655
pDSW206 / DFE12 +O2	3.26707	2.00478
pDSW206 / DFE12 +O2	3.37527	2.11297
pDSW206 / DFE12 +O2	3.38039	2.1181
pDSW206 / DFE12 +O2	3.51889	2.2566
pDSW206 / DFE12 +O2	3.53141	2.26912
pDSW206 / DFE12 +O2	3.61404	2.35175
pDSW206 / DFE12 +O2	3.62659	2.36429
pDSW206 / DFE12 +O2	3.63395	2.37165
pDSW206 / DFE12 +O2	3.64018	2.37789
pDSW206 / DFE12 +O2	3.72276	2.46046
pDSW206 / DFE12 +O2	3.74821	2.48592
pDSW206 / DFE12 +O2	3.93324	2.67094
pDSW206 / DFE12 +O2	3.96835	2.70606
pDSW206 / DFE12 +O2	4.17688	2.91458
pDSW206 / DFE12 +O2	4.19493	2.93264
pDSW206 / DFE12 +O2	4.29827	3.03597
pDSW206 / DFE12 +O2	4.40642	3.14412
pDSW206 / DFE12 +O2	4.45096	3.18867
pDSW206 / DFE12 +O2	4.5275	3.26521
pDSW206 / DFE12 +O2	4.65288	3.39059
pDSW206 / DFE12 +O2	4.66894	3.40664
pDSW206 / DFE12 +O2	4.67425	3.41195
pDSW206 / DFE12 +O2	4.96319	3.7009
pDSW206 / DFE12 +O2	5.1028	3.8405
pDSW206 / DFE12 +O2	5.11899	3.8567
pDSW206 / DFE12 +O2	5.44445	4.18216
pDSW206 / DFE12 +O2	5.81764	4.55534
pDSW206 / DFE12 +O2	5.96846	4.70616
pDSW206 / DFE12 +O2	6.59904	5.33675
pDSW206 / DFE12 +O2	7.64447	6.38218
pDSW206 / DFE12 +O2	10.5604	9.2981
pDSW206 / DFE12 +O2	10.662	9.39966
pDSW206 / DFE12 +O2	12.1954	10.9331
pDSW206 / DFE12 +O2	22.3425	21.0802
pDSW206 / DFE12 +O2	24.5944	23.3321
pDSW206 / DFE12 +O2	0.406958	-0.855335
pDSW206 / DFE12 +O2	0.483198	-0.779096
pDSW206 / DFE12 +O2	0.573017	-0.689277
pDSW206 / DFE12 +O2	0.647431	-0.614863
pDSW206 / DFE12 +O2	0.660603	-0.601691
pDSW206 / DFE12 +O2	0.672034	-0.590259
pDSW206 / DFE12 +O2	0.748383	-0.513911
pDSW206 / DFE12 +O2	0.841818	-0.420475
pDSW206 / DFE12 +O2	0.850297	-0.411997
pDSW206 / DFE12 +O2	0.872548	-0.389746
pDSW206 / DFE12 +O2	0.892179	-0.370115
pDSW206 / DFE12 +O2	1.00857	-0.253724
pDSW206 / DFE12 +O2	1.06729	-0.195005
pDSW206 / DFE12 +O2	1.12589	-0.136409
pDSW206 / DFE12 +O2	1.15827	-0.104021
pDSW206 / DFE12 +O2	1.17082	-0.0914725
pDSW206 / DFE12 +O2	1.25355	-0.00874544
pDSW206 / DFE12 +O2	1.28187	0.0195776
pDSW206 / DFE12 +O2	1.29193	0.0296391
pDSW206 / DFE12 +O2	1.29828	0.035987
pDSW206 / DFE12 +O2	1.31247	0.0501757
pDSW206 / DFE12 +O2	1.32274	0.060445
pDSW206 / DFE12 +O2	1.33909	0.0767937
pDSW206 / DFE12 +O2	1.38109	0.118799
pDSW206 / DFE12 +O2	1.41379	0.151495
pDSW206 / DFE12 +O2	1.43845	0.176157
pDSW206 / DFE12 +O2	1.45304	0.190743
pDSW206 / DFE12 +O2	1.47197	0.209681
pDSW206 / DFE12 +O2	1.51344	0.251143
pDSW206 / DFE12 +O2	1.51589	0.253593
pDSW206 / DFE12 +O2	1.54984	0.28755
pDSW206 / DFE12 +O2	1.57242	0.310123
pDSW206 / DFE12 +O2	1.57725	0.314959
pDSW206 / DFE12 +O2	1.58235	0.320051
pDSW206 / DFE12 +O2	1.5834	0.321111
pDSW206 / DFE12 +O2	1.58599	0.323694
pDSW206 / DFE12 +O2	1.61687	0.354572
pDSW206 / DFE12 +O2	1.65141	0.38912
pDSW206 / DFE12 +O2	1.74967	0.487371
pDSW206 / DFE12 +O2	1.76173	0.499441
pDSW206 / DFE12 +O2	1.76488	0.502587
pDSW206 / DFE12 +O2	1.79806	0.535763
pDSW206 / DFE12 +O2	1.87392	0.611624
pDSW206 / DFE12 +O2	1.91295	0.650656
pDSW206 / DFE12 +O2	1.92236	0.660067
pDSW206 / DFE12 +O2	1.94256	0.680265
pDSW206 / DFE12 +O2	1.98592	0.723626
pDSW206 / DFE12 +O2	1.98964	0.727343
pDSW206 / DFE12 +O2	2.023	0.760708
pDSW206 / DFE12 +O2	2.06166	0.79937
pDSW206 / DFE12 +O2	2.10588	0.843589
pDSW206 / DFE12 +O2	2.12638	0.864088
pDSW206 / DFE12 +O2	2.16228	0.899987
pDSW206 / DFE12 +O2	2.18946	0.927168
pDSW206 / DFE12 +O2	2.22126	0.958968
pDSW206 / DFE12 +O2	2.23271	0.970418
pDSW206 / DFE12 +O2	2.29834	1.03605
pDSW206 / DFE12 +O2	2.37319	1.1109
pDSW206 / DFE12 +O2	2.41688	1.15458
pDSW206 / DFE12 +O2	2.49457	1.23228
pDSW206 / DFE12 +O2	2.55377	1.29147
pDSW206 / DFE12 +O2	2.57026	1.30796
pDSW206 / DFE12 +O2	2.6187	1.35641
pDSW206 / DFE12 +O2	2.63312	1.37083
pDSW206 / DFE12 +O2	2.64852	1.38623
pDSW206 / DFE12 +O2	2.72142	1.45913
pDSW206 / DFE12 +O2	2.72503	1.46273
pDSW206 / DFE12 +O2	2.73237	1.47008
pDSW206 / DFE12 +O2	2.81672	1.55443
pDSW206 / DFE12 +O2	3.06696	1.80466
pDSW206 / DFE12 +O2	3.10587	1.84358
pDSW206 / DFE12 +O2	3.15026	1.88796
pDSW206 / DFE12 +O2	3.16683	1.90454
pDSW206 / DFE12 +O2	3.2108	1.94851
pDSW206 / DFE12 +O2	3.23919	1.9769
pDSW206 / DFE12 +O2	3.25167	1.98938
pDSW206 / DFE12 +O2	3.47975	2.21746
pDSW206 / DFE12 +O2	3.49467	2.23238
pDSW206 / DFE12 +O2	3.67816	2.41587
pDSW206 / DFE12 +O2	3.80555	2.54326
pDSW206 / DFE12 +O2	3.85078	2.58848
pDSW206 / DFE12 +O2	3.86102	2.59873
pDSW206 / DFE12 +O2	4.01038	2.74808
pDSW206 / DFE12 +O2	4.02584	2.76355
pDSW206 / DFE12 +O2	4.05166	2.78937
pDSW206 / DFE12 +O2	4.30438	3.04209
pDSW206 / DFE12 +O2	4.33588	3.07358
pDSW206 / DFE12 +O2	4.35331	3.09102
pDSW206 / DFE12 +O2	4.37498	3.11269
pDSW206 / DFE12 +O2	4.61623	3.35393
pDSW206 / DFE12 +O2	4.87896	3.61666
pDSW206 / DFE12 +O2	5.07112	3.80883
pDSW206 / DFE12 +O2	5.30457	4.04228
pDSW206 / DFE12 +O2	5.3891	4.12681
pDSW206 / DFE12 +O2	5.46332	4.20103
pDSW206 / DFE12 +O2	5.66809	4.40579
pDSW206 / DFE12 +O2	5.93374	4.67145
pDSW206 / DFE12 +O2	6.04069	4.77839
pDSW206 / DFE12 +O2	6.24231	4.98001
pDSW206 / DFE12 +O2	6.43055	5.16826
pDSW206 / DFE12 +O2	6.50987	5.24758
pDSW206 / DFE12 +O2	7.94396	6.68166
pDSW206 / DFE12 +O2	7.94468	6.68239
pDSW206 / DFE12 +O2	8.58453	7.32224
pDSW206 / DFE12 +O2	8.64868	7.38639
pDSW206 / DFE12 +O2	9.27831	8.01602
pDSW206 / DFE12 +O2	9.40975	8.14745
pDSW206 / DFE12 +O2	9.67868	8.41639
pDSW206 / DFE12 +O2	16.0823	14.82
pDSW206 / DFE12 +O2	16.7706	15.5083
pDSW206 / DFE12 +O2	0.319116	-0.943178
pDSW206 / DFE12 +O2	0.328664	-0.93363
pDSW206 / DFE12 +O2	0.464824	-0.79747
pDSW206 / DFE12 +O2	0.611298	-0.650996
pDSW206 / DFE12 +O2	0.728844	-0.53345
pDSW206 / DFE12 +O2	0.737711	-0.524583
pDSW206 / DFE12 +O2	0.741149	-0.521145
pDSW206 / DFE12 +O2	0.754874	-0.50742
pDSW206 / DFE12 +O2	0.857148	-0.405145
pDSW206 / DFE12 +O2	0.902481	-0.359813
pDSW206 / DFE12 +O2	0.924189	-0.338105
pDSW206 / DFE12 +O2	0.952315	-0.309979
pDSW206 / DFE12 +O2	1.00934	-0.252955
pDSW206 / DFE12 +O2	1.05093	-0.211368
pDSW206 / DFE12 +O2	1.05639	-0.2059
pDSW206 / DFE12 +O2	1.09143	-0.170865
pDSW206 / DFE12 +O2	1.10181	-0.160483
pDSW206 / DFE12 +O2	1.11309	-0.149205
pDSW206 / DFE12 +O2	1.11966	-0.142635
pDSW206 / DFE12 +O2	1.12448	-0.137812
pDSW206 / DFE12 +O2	1.14306	-0.119238
pDSW206 / DFE12 +O2	1.14833	-0.113967
pDSW206 / DFE12 +O2	1.16482	-0.0974737
pDSW206 / DFE12 +O2	1.16828	-0.0940133
pDSW206 / DFE12 +O2	1.16855	-0.093743
pDSW206 / DFE12 +O2	1.17595	-0.0863439
pDSW206 / DFE12 +O2	1.21756	-0.0447326
pDSW206 / DFE12 +O2	1.23443	-0.0278619
pDSW206 / DFE12 +O2	1.24815	-0.014145
pDSW206 / DFE12 +O2	1.25753	-0.00476028
pDSW206 / DFE12 +O2	1.25833	-0.00396465
pDSW206 / DFE12 +O2	1.27751	0.0152198
pDSW206 / DFE12 +O2	1.28167	0.0193745
pDSW206 / DFE12 +O2	1.29262	0.0303266
pDSW206 / DFE12 +O2	1.29266	0.0303702
pDSW206 / DFE12 +O2	1.33002	0.0677232
pDSW206 / DFE12 +O2	1.34958	0.0872878
pDSW206 / DFE12 +O2	1.38234	0.120045
pDSW206 / DFE12 +O2	1.38843	0.126135
pDSW206 / DFE12 +O2	1.39436	0.132064
pDSW206 / DFE12 +O2	1.44159	0.179299
pDSW206 / DFE12 +O2	1.46545	0.203153
pDSW206 / DFE12 +O2	1.49947	0.237181
pDSW206 / DFE12 +O2	1.5046	0.242302
pDSW206 / DFE12 +O2	1.51355	0.25126
pDSW206 / DFE12 +O2	1.55885	0.296555
pDSW206 / DFE12 +O2	1.56932	0.307028
pDSW206 / DFE12 +O2	1.57864	0.316344
pDSW206 / DFE12 +O2	1.5911	0.328805
pDSW206 / DFE12 +O2	1.60709	0.3448
pDSW206 / DFE12 +O2	1.65213	0.389833
pDSW206 / DFE12 +O2	1.6673	0.405008
pDSW206 / DFE12 +O2	1.68091	0.418617
pDSW206 / DFE12 +O2	1.70534	0.443046
pDSW206 / DFE12 +O2	1.73179	0.469494
pDSW206 / DFE12 +O2	1.74323	0.480937
pDSW206 / DFE12 +O2	1.782	0.519702
pDSW206 / DFE12 +O2	1.7825	0.52021
pDSW206 / DFE12 +O2	1.78408	0.521782
pDSW206 / DFE12 +O2	1.79127	0.528979
pDSW206 / DFE12 +O2	1.84306	0.580765
pDSW206 / DFE12 +O2	1.85985	0.59756
pDSW206 / DFE12 +O2	1.86717	0.604873
pDSW206 / DFE12 +O2	1.8778	0.615502
pDSW206 / DFE12 +O2	1.88908	0.626784
pDSW206 / DFE12 +O2	1.90844	0.646142
pDSW206 / DFE12 +O2	1.91638	0.654082
pDSW206 / DFE12 +O2	1.94229	0.679994
pDSW206 / DFE12 +O2	1.94303	0.680737
pDSW206 / DFE12 +O2	1.95928	0.696988
pDSW206 / DFE12 +O2	1.99473	0.732432
pDSW206 / DFE12 +O2	1.99596	0.733669
pDSW206 / DFE12 +O2	2.00437	0.742081
pDSW206 / DFE12 +O2	2.04518	0.782884
pDSW206 / DFE12 +O2	2.05292	0.790629
pDSW206 / DFE12 +O2	2.06102	0.798722
pDSW206 / DFE12 +O2	2.07811	0.815815
pDSW206 / DFE12 +O2	2.10671	0.844412
pDSW206 / DFE12 +O2	2.13233	0.870033
pDSW206 / DFE12 +O2	2.13957	0.877278
pDSW206 / DFE12 +O2	2.14039	0.8781
pDSW206 / DFE12 +O2	2.18792	0.925622
pDSW206 / DFE12 +O2	2.20852	0.946225
pDSW206 / DFE12 +O2	2.20911	0.946815
pDSW206 / DFE12 +O2	2.2094	0.947105
pDSW206 / DFE12 +O2	2.22404	0.961746
pDSW206 / DFE12 +O2	2.22782	0.965528
pDSW206 / DFE12 +O2	2.23654	0.974243
pDSW206 / DFE12 +O2	2.24103	0.978739
pDSW206 / DFE12 +O2	2.24487	0.982579
pDSW206 / DFE12 +O2	2.27963	1.01734
pDSW206 / DFE12 +O2	2.28197	1.01968
pDSW206 / DFE12 +O2	2.28718	1.02488
pDSW206 / DFE12 +O2	2.30172	1.03943
pDSW206 / DFE12 +O2	2.3229	1.06061
pDSW206 / DFE12 +O2	2.32376	1.06146
pDSW206 / DFE12 +O2	2.33939	1.0771
pDSW206 / DFE12 +O2	2.36074	1.09844
pDSW206 / DFE12 +O2	2.36259	1.1003
pDSW206 / DFE12 +O2	2.39172	1.12943
pDSW206 / DFE12 +O2	2.40286	1.14057
pDSW206 / DFE12 +O2	2.47772	1.21543
pDSW206 / DFE12 +O2	2.48013	1.21783
pDSW206 / DFE12 +O2	2.5223	1.26001
pDSW206 / DFE12 +O2	2.53037	1.26808
pDSW206 / DFE12 +O2	2.53423	1.27194
pDSW206 / DFE12 +O2	2.55631	1.29401
pDSW206 / DFE12 +O2	2.57092	1.30863
pDSW206 / DFE12 +O2	2.62	1.35771
pDSW206 / DFE12 +O2	2.63972	1.37742
pDSW206 / DFE12 +O2	2.68533	1.42304
pDSW206 / DFE12 +O2	2.68757	1.42528
pDSW206 / DFE12 +O2	2.69804	1.43575
pDSW206 / DFE12 +O2	2.7225	1.46021
pDSW206 / DFE12 +O2	2.72852	1.46622
pDSW206 / DFE12 +O2	2.74335	1.48105
pDSW206 / DFE12 +O2	2.77837	1.51607
pDSW206 / DFE12 +O2	2.93431	1.67202
pDSW206 / DFE12 +O2	2.94223	1.67994
pDSW206 / DFE12 +O2	2.97699	1.7147
pDSW206 / DFE12 +O2	3.05899	1.79669
pDSW206 / DFE12 +O2	3.06083	1.79854
pDSW206 / DFE12 +O2	3.08819	1.82589
pDSW206 / DFE12 +O2	3.11744	1.85515
pDSW206 / DFE12 +O2	3.13035	1.86806
pDSW206 / DFE12 +O2	3.15515	1.89286
pDSW206 / DFE12 +O2	3.20498	1.94268
pDSW206 / DFE12 +O2	3.28955	2.02726
pDSW206 / DFE12 +O2	3.36153	2.09924
pDSW206 / DFE12 +O2	3.3721	2.10981
pDSW206 / DFE12 +O2	3.4186	2.15631
pDSW206 / DFE12 +O2	3.44571	2.18342
pDSW206 / DFE12 +O2	3.44943	2.18713
pDSW206 / DFE12 +O2	3.49861	2.23631
pDSW206 / DFE12 +O2	3.55339	2.2911
pDSW206 / DFE12 +O2	3.56339	2.3011
pDSW206 / DFE12 +O2	3.64171	2.37942
pDSW206 / DFE12 +O2	3.64539	2.38309
pDSW206 / DFE12 +O2	3.71609	2.4538
pDSW206 / DFE12 +O2	3.72503	2.46274
pDSW206 / DFE12 +O2	3.7751	2.51281
pDSW206 / DFE12 +O2	3.77571	2.51342
pDSW206 / DFE12 +O2	3.78883	2.52654
pDSW206 / DFE12 +O2	3.84249	2.5802
pDSW206 / DFE12 +O2	3.85577	2.59348
pDSW206 / DFE12 +O2	3.87144	2.60914
pDSW206 / DFE12 +O2	3.9141	2.6518
pDSW206 / DFE12 +O2	3.94524	2.68295
pDSW206 / DFE12 +O2	3.95649	2.6942
pDSW206 / DFE12 +O2	4.0748	2.8125
pDSW206 / DFE12 +O2	4.11916	2.85686
pDSW206 / DFE12 +O2	4.2168	2.9545
pDSW206 / DFE12 +O2	4.25791	2.99561
pDSW206 / DFE12 +O2	4.33091	3.06861
pDSW206 / DFE12 +O2	4.45438	3.19208
pDSW206 / DFE12 +O2	4.51507	3.25278
pDSW206 / DFE12 +O2	4.576	3.3137
pDSW206 / DFE12 +O2	4.65334	3.39104
pDSW206 / DFE12 +O2	4.77078	3.50848
pDSW206 / DFE12 +O2	5.24682	3.98452
pDSW206 / DFE12 +O2	5.28252	4.02023
pDSW206 / DFE12 +O2	5.67919	4.4169
pDSW206 / DFE12 +O2	5.87788	4.61558
pDSW206 / DFE12 +O2	6.34448	5.08219
pDSW206 / DFE12 +O2	6.52281	5.26052
pDSW206 / DFE12 +O2	6.53389	5.2716
pDSW206 / DFE12 +O2	6.78501	5.52271
pDSW206 / DFE12 +O2	7.22622	5.96393
pDSW206 / DFE12 +O2	7.28893	6.02664
pDSW206 / DFE12 +O2	7.3045	6.0422
pDSW206 / DFE12 +O2	7.43881	6.17651
pDSW206 / DFE12 +O2	7.4875	6.2252
pDSW206 / DFE12 +O2	7.94454	6.68225
pDSW206 / DFE12 +O2	8.14407	6.88177
pDSW206 / DFE12 +O2	8.23829	6.97599
pDSW206 / DFE12 +O2	8.55195	7.28966
pDSW206 / DFE12 +O2	10.3039	9.04162
pDSW206 / DFE12 +O2	14.2274	12.9651
pDSW206 / DFE12 +O2	19.3633	18.101
pMR26 / DFE12 +O2	4.42486	3.16256
pMR26 / DFE12 +O2	5.61169	4.34939
pMR26 / DFE12 +O2	5.65132	4.38903
pMR26 / DFE12 +O2	6.20507	4.94278
pMR26 / DFE12 +O2	6.34672	5.08443
pMR26 / DFE12 +O2	7.35593	6.09364
pMR26 / DFE12 +O2	8.54072	7.27843
pMR26 / DFE12 +O2	8.90659	7.6443
pMR26 / DFE12 +O2	9.48032	8.21803
pMR26 / DFE12 +O2	11.4293	10.167
pMR26 / DFE12 +O2	11.7365	10.4742
pMR26 / DFE12 +O2	13.027	11.7647
pMR26 / DFE12 +O2	13.0394	11.7771
pMR26 / DFE12 +O2	13.0587	11.7964
pMR26 / DFE12 +O2	13.9938	12.7315
pMR26 / DFE12 +O2	14.2598	12.9975
pMR26 / DFE12 +O2	14.6469	13.3846
pMR26 / DFE12 +O2	16.3475	15.0852
pMR26 / DFE12 +O2	16.5988	15.3365
pMR26 / DFE12 +O2	16.6794	15.4172
pMR26 / DFE12 +O2	16.7823	15.52
pMR26 / DFE12 +O2	16.8523	15.59
pMR26 / DFE12 +O2	16.8961	15.6338
pMR26 / DFE12 +O2	17.7562	16.4939
pMR26 / DFE12 +O2	18.268	17.0057
pMR26 / DFE12 +O2	18.897	17.6347
pMR26 / DFE12 +O2	19.0408	17.7785
pMR26 / DFE12 +O2	19.1852	17.9229
pMR26 / DFE12 +O2	19.4223	18.16
pMR26 / DFE12 +O2	19.5876	18.3253
pMR26 / DFE12 +O2	19.6309	18.3687
pMR26 / DFE12 +O2	21.6533	20.391
pMR26 / DFE12 +O2	21.6903	20.428
pMR26 / DFE12 +O2	22.2452	20.9829
pMR26 / DFE12 +O2	22.3015	21.0392
pMR26 / DFE12 +O2	22.9559	21.6936
pMR26 / DFE12 +O2	23.2882	22.0259
pMR26 / DFE12 +O2	23.5366	22.2743
pMR26 / DFE12 +O2	23.6554	22.3931
pMR26 / DFE12 +O2	24.8395	23.5772
pMR26 / DFE12 +O2	24.9103	23.648
pMR26 / DFE12 +O2	25.5478	24.2856
pMR26 / DFE12 +O2	25.8163	24.554
pMR26 / DFE12 +O2	25.9956	24.7333
pMR26 / DFE12 +O2	26.0805	24.8182
pMR26 / DFE12 +O2	26.3502	25.0879
pMR26 / DFE12 +O2	27.4543	26.192
pMR26 / DFE12 +O2	29.1486	27.8863
pMR26 / DFE12 +O2	29.3132	28.0509
pMR26 / DFE12 +O2	29.3713	28.109
pMR26 / DFE12 +O2	29.4306	28.1683
pMR26 / DFE12 +O2	29.9463	28.684
pMR26 / DFE12 +O2	30.2292	28.9669
pMR26 / DFE12 +O2	30.5441	29.2818
pMR26 / DFE12 +O2	30.6913	29.429
pMR26 / DFE12 +O2	31.0987	29.8364
pMR26 / DFE12 +O2	31.3298	30.0675
pMR26 / DFE12 +O2	31.3509	30.0886
pMR26 / DFE12 +O2	32.7357	31.4734
pMR26 / DFE12 +O2	33.2211	31.9588
pMR26 / DFE12 +O2	33.5824	32.3201
pMR26 / DFE12 +O2	33.7694	32.5071
pMR26 / DFE12 +O2	34.3123	33.05
pMR26 / DFE12 +O2	34.3972	33.1349
pMR26 / DFE12 +O2	34.6222	33.36
pMR26 / DFE12 +O2	34.6984	33.4361
pMR26 / DFE12 +O2	35.1629	33.9006
pMR26 / DFE12 +O2	35.2989	34.0366
pMR26 / DFE12 +O2	35.6454	34.3831
pMR26 / DFE12 +O2	35.8396	34.5774
pMR26 / DFE12 +O2	36.311	35.0488
pMR26 / DFE12 +O2	37.2683	36.006
pMR26 / DFE12 +O2	37.9762	36.7139
pMR26 / DFE12 +O2	38.0415	36.7792
pMR26 / DFE12 +O2	39.1345	37.8722
pMR26 / DFE12 +O2	39.2385	37.9762
pMR26 / DFE12 +O2	39.6831	38.4208
pMR26 / DFE12 +O2	40.1586	38.8963
pMR26 / DFE12 +O2	41.5159	40.2536
pMR26 / DFE12 +O2	42.2034	40.9411
pMR26 / DFE12 +O2	43.2935	42.0312
pMR26 / DFE12 +O2	44.3429	43.0806
pMR26 / DFE12 +O2	44.8695	43.6072
pMR26 / DFE12 +O2	46.0079	44.7456
pMR26 / DFE12 +O2	46.0309	44.7686
pMR26 / DFE12 +O2	49.4386	48.1763
pMR26 / DFE12 +O2	51.9714	50.7091
pMR26 / DFE12 +O2	52.2804	51.0181
pMR26 / DFE12 +O2	52.7829	51.5207
pMR26 / DFE12 +O2	53.3557	52.0935
pMR26 / DFE12 +O2	53.9924	52.7301
pMR26 / DFE12 +O2	55.976	54.7138
pMR26 / DFE12 +O2	56.978	55.7157
pMR26 / DFE12 +O2	58.1453	56.883
pMR26 / DFE12 +O2	4.91927	3.65697
pMR26 / DFE12 +O2	5.46547	4.20317
pMR26 / DFE12 +O2	5.66758	4.40528
pMR26 / DFE12 +O2	6.86478	5.60249
pMR26 / DFE12 +O2	7.36005	6.09776
pMR26 / DFE12 +O2	8.16338	6.90108
pMR26 / DFE12 +O2	8.21112	6.94883
pMR26 / DFE12 +O2	8.65271	7.39042
pMR26 / DFE12 +O2	9.11422	7.85193
pMR26 / DFE12 +O2	9.21295	7.95065
pMR26 / DFE12 +O2	9.56976	8.30747
pMR26 / DFE12 +O2	10.1746	8.91233
pMR26 / DFE12 +O2	10.5407	9.27844
pMR26 / DFE12 +O2	10.699	9.43675
pMR26 / DFE12 +O2	10.9388	9.67653
pMR26 / DFE12 +O2	10.9587	9.6964
pMR26 / DFE12 +O2	11.2631	10.0008
pMR26 / DFE12 +O2	11.3432	10.0809
pMR26 / DFE12 +O2	11.3626	10.1003
pMR26 / DFE12 +O2	11.5412	10.279
pMR26 / DFE12 +O2	12.0846	10.8223
pMR26 / DFE12 +O2	13.5584	12.2961
pMR26 / DFE12 +O2	13.5606	12.2983
pMR26 / DFE12 +O2	13.5804	12.3181
pMR26 / DFE12 +O2	14.3015	13.0392
pMR26 / DFE12 +O2	14.913	13.6507
pMR26 / DFE12 +O2	14.914	13.6517
pMR26 / DFE12 +O2	15.2127	13.9504
pMR26 / DFE12 +O2	15.3122	14.0499
pMR26 / DFE12 +O2	15.6216	14.3593
pMR26 / DFE12 +O2	15.7277	14.4654
pMR26 / DFE12 +O2	16.304	15.0417
pMR26 / DFE12 +O2	16.8937	15.6314
pMR26 / DFE12 +O2	17.0676	15.8053
pMR26 / DFE12 +O2	17.569	16.3067
pMR26 / DFE12 +O2	17.6706	16.4083
pMR26 / DFE12 +O2	17.8638	16.6015
pMR26 / DFE12 +O2	18.4317	17.1694
pMR26 / DFE12 +O2	18.5096	17.2474
pMR26 / DFE12 +O2	18.596	17.3337
pMR26 / DFE12 +O2	18.6728	17.4105
pMR26 / DFE12 +O2	18.8009	17.5386
pMR26 / DFE12 +O2	18.854	17.5917
pMR26 / DFE12 +O2	18.9363	17.674
pMR26 / DFE12 +O2	18.9732	17.7109
pMR26 / DFE12 +O2	19.5071	18.2448
pMR26 / DFE12 +O2	19.5164	18.2541
pMR26 / DFE12 +O2	19.5729	18.3106
pMR26 / DFE12 +O2	19.7239	18.4616
pMR26 / DFE12 +O2	20.2907	19.0284
pMR26 / DFE12 +O2	21.1402	19.8779
pMR26 / DFE12 +O2	21.3891	20.1268
pMR26 / DFE12 +O2	21.6156	20.3533
pMR26 / DFE12 +O2	21.7533	20.491
pMR26 / DFE12 +O2	22.1743	20.912
pMR26 / DFE12 +O2	22.1855	20.9233
pMR26 / DFE12 +O2	22.5488	21.2865
pMR26 / DFE12 +O2	22.7153	21.453
pMR26 / DFE12 +O2	23.2759	22.0136
pMR26 / DFE12 +O2	23.5523	22.29
pMR26 / DFE12 +O2	23.7882	22.5259
pMR26 / DFE12 +O2	23.855	22.5927
pMR26 / DFE12 +O2	23.859	22.5968
pMR26 / DFE12 +O2	24.0566	22.7943
pMR26 / DFE12 +O2	24.227	22.9647
pMR26 / DFE12 +O2	24.6897	23.4274
pMR26 / DFE12 +O2	24.7463	23.484
pMR26 / DFE12 +O2	25.3035	24.0412
pMR26 / DFE12 +O2	25.4105	24.1483
pMR26 / DFE12 +O2	25.4765	24.2142
pMR26 / DFE12 +O2	25.5824	24.3201
pMR26 / DFE12 +O2	26.4024	25.1401
pMR26 / DFE12 +O2	26.5124	25.2501
pMR26 / DFE12 +O2	27.2173	25.955
pMR26 / DFE12 +O2	27.2238	25.9615
pMR26 / DFE12 +O2	27.3838	26.1215
pMR26 / DFE12 +O2	27.5128	26.2505
pMR26 / DFE12 +O2	27.8281	26.5658
pMR26 / DFE12 +O2	28.4057	27.1435
pMR26 / DFE12 +O2	28.6831	27.4208
pMR26 / DFE12 +O2	28.9173	27.655
pMR26 / DFE12 +O2	29.5646	28.3023
pMR26 / DFE12 +O2	30.0299	28.7676
pMR26 / DFE12 +O2	30.3223	29.06
pMR26 / DFE12 +O2	30.6512	29.3889
pMR26 / DFE12 +O2	31.4993	30.237
pMR26 / DFE12 +O2	31.6509	30.3886
pMR26 / DFE12 +O2	31.7118	30.4496
pMR26 / DFE12 +O2	31.8916	30.6293
pMR26 / DFE12 +O2	31.9885	30.7262
pMR26 / DFE12 +O2	32.12	30.8577
pMR26 / DFE12 +O2	32.5524	31.2901
pMR26 / DFE12 +O2	32.6362	31.3739
pMR26 / DFE12 +O2	32.9134	31.6511
pMR26 / DFE12 +O2	33.1545	31.8922
pMR26 / DFE12 +O2	33.5078	32.2455
pMR26 / DFE12 +O2	34.1903	32.928
pMR26 / DFE12 +O2	36.7978	35.5355
pMR26 / DFE12 +O2	37.2382	35.9759
pMR26 / DFE12 +O2	37.3906	36.1283
pMR26 / DFE12 +O2	38.2548	36.9925
pMR26 / DFE12 +O2	38.8639	37.6016
pMR26 / DFE12 +O2	39.3455	38.0832
pMR26 / DFE12 +O2	39.5017	38.2394
pMR26 / DFE12 +O2	39.8674	38.6051
pMR26 / DFE12 +O2	39.9673	38.705
pMR26 / DFE12 +O2	40.2572	38.9949
pMR26 / DFE12 +O2	41.3492	40.0869
pMR26 / DFE12 +O2	41.5065	40.2442
pMR26 / DFE12 +O2	41.7882	40.5259
pMR26 / DFE12 +O2	41.8499	40.5876
pMR26 / DFE12 +O2	41.8832	40.6209
pMR26 / DFE12 +O2	42.416	41.1537
pMR26 / DFE12 +O2	42.9185	41.6562
pMR26 / DFE12 +O2	42.9634	41.7011
pMR26 / DFE12 +O2	42.9654	41.7031
pMR26 / DFE12 +O2	43.9604	42.6981
pMR26 / DFE12 +O2	44.3039	43.0416
pMR26 / DFE12 +O2	44.8116	43.5493
pMR26 / DFE12 +O2	44.9189	43.6566
pMR26 / DFE12 +O2	47.1566	45.8943
pMR26 / DFE12 +O2	47.2282	45.9659
pMR26 / DFE12 +O2	48.0048	46.7425
pMR26 / DFE12 +O2	48.3993	47.137
pMR26 / DFE12 +O2	49.6449	48.3826
pMR26 / DFE12 +O2	51.4936	50.2313
pMR26 / DFE12 +O2	52.7482	51.4859
pMR26 / DFE12 +O2	53.4793	52.217
pMR26 / DFE12 +O2	58.4685	57.2062
pMR26 / DFE12 +O2	59.2708	58.0086
pMR26 / DFE12 +O2	61.353	60.0907
pMR26 / DFE12 +O2	63.879	62.6167
pMR26 / DFE12 +O2	66.5866	65.3243
pMR26 / DFE12 +O2	75.9809	74.7187
pMR26 / DFE12 +O2	5.71767	4.45537
pMR26 / DFE12 +O2	6.73648	5.47419
pMR26 / DFE12 +O2	7.67586	6.41357
pMR26 / DFE12 +O2	8.18248	6.92019
pMR26 / DFE12 +O2	8.26287	7.00057
pMR26 / DFE12 +O2	10.2124	8.95008
pMR26 / DFE12 +O2	11.6176	10.3553
pMR26 / DFE12 +O2	11.6829	10.4206
pMR26 / DFE12 +O2	11.8888	10.6265
pMR26 / DFE12 +O2	11.9926	10.7303
pMR26 / DFE12 +O2	12.4711	11.2088
pMR26 / DFE12 +O2	12.7927	11.5304
pMR26 / DFE12 +O2	13.1096	11.8473
pMR26 / DFE12 +O2	13.1658	11.9035
pMR26 / DFE12 +O2	13.6866	12.4243
pMR26 / DFE12 +O2	14.5467	13.2844
pMR26 / DFE12 +O2	14.7722	13.5099
pMR26 / DFE12 +O2	14.8787	13.6164
pMR26 / DFE12 +O2	15.1587	13.8964
pMR26 / DFE12 +O2	15.9968	14.7345
pMR26 / DFE12 +O2	16.7809	15.5186
pMR26 / DFE12 +O2	17.0787	15.8164
pMR26 / DFE12 +O2	17.6261	16.3638
pMR26 / DFE12 +O2	19.4216	18.1593
pMR26 / DFE12 +O2	19.6646	18.4023
pMR26 / DFE12 +O2	19.7762	18.5139
pMR26 / DFE12 +O2	20.4573	19.195
pMR26 / DFE12 +O2	20.9166	19.6543
pMR26 / DFE12 +O2	21.0961	19.8338
pMR26 / DFE12 +O2	21.333	20.0707
pMR26 / DFE12 +O2	21.4534	20.1911
pMR26 / DFE12 +O2	21.5213	20.259
pMR26 / DFE12 +O2	21.5946	20.3323
pMR26 / DFE12 +O2	21.7799	20.5176
pMR26 / DFE12 +O2	22.2282	20.9659
pMR26 / DFE12 +O2	22.2613	20.999
pMR26 / DFE12 +O2	22.2886	21.0263
pMR26 / DFE12 +O2	22.4534	21.1911
pMR26 / DFE12 +O2	22.5118	21.2495
pMR26 / DFE12 +O2	22.9484	21.6861
pMR26 / DFE12 +O2	23.0437	21.7814
pMR26 / DFE12 +O2	23.1011	21.8388
pMR26 / DFE12 +O2	23.27	22.0077
pMR26 / DFE12 +O2	24.1739	22.9116
pMR26 / DFE12 +O2	24.3922	23.13
pMR26 / DFE12 +O2	24.8794	23.6171
pMR26 / DFE12 +O2	25.037	23.7747
pMR26 / DFE12 +O2	25.2613	23.999
pMR26 / DFE12 +O2	26.4608	25.1986
pMR26 / DFE12 +O2	26.6093	25.347
pMR26 / DFE12 +O2	26.663	25.4007
pMR26 / DFE12 +O2	28.0019	26.7396
pMR26 / DFE12 +O2	28.6165	27.3542
pMR26 / DFE12 +O2	30.1525	28.8902
pMR26 / DFE12 +O2	30.4461	29.1839
pMR26 / DFE12 +O2	30.5555	29.2932
pMR26 / DFE12 +O2	30.9948	29.7326
pMR26 / DFE12 +O2	33.067	31.8048
pMR26 / DFE12 +O2	33.977	32.7147
pMR26 / DFE12 +O2	34.0736	32.8113
pMR26 / DFE12 +O2	34.1253	32.8631
pMR26 / DFE12 +O2	34.239	32.9767
pMR26 / DFE12 +O2	34.3408	33.0785
pMR26 / DFE12 +O2	34.7837	33.5214
pMR26 / DFE12 +O2	35.4524	34.1901
pMR26 / DFE12 +O2	36.0594	34.7971
pMR26 / DFE12 +O2	36.2892	35.0269
pMR26 / DFE12 +O2	36.8559	35.5936
pMR26 / DFE12 +O2	36.9386	35.6763
pMR26 / DFE12 +O2	36.9772	35.7149
pMR26 / DFE12 +O2	37.117	35.8547
pMR26 / DFE12 +O2	37.3715	36.1092
pMR26 / DFE12 +O2	37.4622	36.1999
pMR26 / DFE12 +O2	37.5329	36.2706
pMR26 / DFE12 +O2	38.7041	37.4418
pMR26 / DFE12 +O2	38.7968	37.5345
pMR26 / DFE12 +O2	38.842	37.5797
pMR26 / DFE12 +O2	40.002	38.7397
pMR26 / DFE12 +O2	40.1309	38.8686
pMR26 / DFE12 +O2	42.1027	40.8404
pMR26 / DFE12 +O2	42.1082	40.8459
pMR26 / DFE12 +O2	42.484	41.2217
pMR26 / DFE12 +O2	42.7084	41.4461
pMR26 / DFE12 +O2	43.5155	42.2532
pMR26 / DFE12 +O2	44.0225	42.7602
pMR26 / DFE12 +O2	44.2362	42.9739
pMR26 / DFE12 +O2	45.2181	43.9558
pMR26 / DFE12 +O2	45.4455	44.1832
pMR26 / DFE12 +O2	46.9112	45.6489
pMR26 / DFE12 +O2	47.0365	45.7742
pMR26 / DFE12 +O2	47.0518	45.7895
pMR26 / DFE12 +O2	47.2249	45.9626
pMR26 / DFE12 +O2	47.5603	46.298
pMR26 / DFE12 +O2	47.6311	46.3688
pMR26 / DFE12 +O2	48.9998	47.7375
pMR26 / DFE12 +O2	49.3549	48.0926
pMR26 / DFE12 +O2	49.4899	48.2276
pMR26 / DFE12 +O2	49.4978	48.2355
pMR26 / DFE12 +O2	50.4917	49.2294
pMR26 / DFE12 +O2	50.5778	49.3155
pMR26 / DFE12 +O2	50.9301	49.6678
pMR26 / DFE12 +O2	50.9817	49.7194
pMR26 / DFE12 +O2	51.4969	50.2346
pMR26 / DFE12 +O2	52.6329	51.3706
pMR26 / DFE12 +O2	53.1622	51.8999
pMR26 / DFE12 +O2	54.7564	53.4942
pMR26 / DFE12 +O2	56.9407	55.6784
pMR26 / DFE12 +O2	57.9315	56.6692
pMR26 / DFE12 +O2	59.0872	57.825
pMR26 / DFE12 +O2	60.4834	59.2211
pMR26 / DFE12 +O2	63.1976	61.9353
pMR26 / DFE12 +O2	63.3603	62.098
pMR26 / DFE12 +O2	63.4057	62.1434
pDSW206 / DFE12 -O2	2.8128	1.5505
pDSW206 / DFE12 -O2	3.43133	2.16904
pDSW206 / DFE12 -O2	4.11725	2.85496
pDSW206 / DFE12 -O2	4.35952	3.09722
pDSW206 / DFE12 -O2	4.91034	3.64805
pDSW206 / DFE12 -O2	5.37242	4.11013
pDSW206 / DFE12 -O2	5.58355	4.32126
pDSW206 / DFE12 -O2	6.13076	4.86847
pDSW206 / DFE12 -O2	7.28844	6.02615
pDSW206 / DFE12 -O2	7.34854	6.08625
pDSW206 / DFE12 -O2	7.65364	6.39134
pDSW206 / DFE12 -O2	7.77059	6.50829
pDSW206 / DFE12 -O2	7.87433	6.61204
pDSW206 / DFE12 -O2	8.38129	7.11899
pDSW206 / DFE12 -O2	8.55915	7.29686
pDSW206 / DFE12 -O2	8.84575	7.58345
pDSW206 / DFE12 -O2	9.24098	7.97869
pDSW206 / DFE12 -O2	9.27911	8.01682
pDSW206 / DFE12 -O2	9.29171	8.02942
pDSW206 / DFE12 -O2	9.32533	8.06304
pDSW206 / DFE12 -O2	9.39465	8.13236
pDSW206 / DFE12 -O2	9.44322	8.18093
pDSW206 / DFE12 -O2	9.79954	8.53725
pDSW206 / DFE12 -O2	9.89069	8.62839
pDSW206 / DFE12 -O2	9.92732	8.66502
pDSW206 / DFE12 -O2	10.261	8.99871
pDSW206 / DFE12 -O2	10.322	9.05968
pDSW206 / DFE12 -O2	10.3544	9.09214
pDSW206 / DFE12 -O2	10.8231	9.56078
pDSW206 / DFE12 -O2	11.3773	10.115
pDSW206 / DFE12 -O2	11.4127	10.1504
pDSW206 / DFE12 -O2	11.4446	10.1823
pDSW206 / DFE12 -O2	11.4788	10.2165
pDSW206 / DFE12 -O2	11.6057	10.3434
pDSW206 / DFE12 -O2	11.6366	10.3743
pDSW206 / DFE12 -O2	11.739	10.4767
pDSW206 / DFE12 -O2	11.8324	10.5701
pDSW206 / DFE12 -O2	11.8629	10.6006
pDSW206 / DFE12 -O2	11.9178	10.6555
pDSW206 / DFE12 -O2	12.086	10.8237
pDSW206 / DFE12 -O2	12.5439	11.2816
pDSW206 / DFE12 -O2	12.6352	11.3729
pDSW206 / DFE12 -O2	12.691	11.4287
pDSW206 / DFE12 -O2	13.1188	11.8565
pDSW206 / DFE12 -O2	13.2535	11.9912
pDSW206 / DFE12 -O2	13.4155	12.1532
pDSW206 / DFE12 -O2	13.5119	12.2496
pDSW206 / DFE12 -O2	13.53	12.2677
pDSW206 / DFE12 -O2	13.5306	12.2683
pDSW206 / DFE12 -O2	13.6163	12.354
pDSW206 / DFE12 -O2	13.7555	12.4932
pDSW206 / DFE12 -O2	13.8351	12.5728
pDSW206 / DFE12 -O2	13.8535	12.5912
pDSW206 / DFE12 -O2	13.9414	12.6791
pDSW206 / DFE12 -O2	14.2963	13.034
pDSW206 / DFE12 -O2	14.515	13.2527
pDSW206 / DFE12 -O2	14.6394	13.3771
pDSW206 / DFE12 -O2	14.7325	13.4702
pDSW206 / DFE12 -O2	14.943	13.6808
pDSW206 / DFE12 -O2	14.9654	13.7031
pDSW206 / DFE12 -O2	15.0569	13.7946
pDSW206 / DFE12 -O2	15.1309	13.8687
pDSW206 / DFE12 -O2	15.277	14.0147
pDSW206 / DFE12 -O2	15.2885	14.0262
pDSW206 / DFE12 -O2	15.2965	14.0342
pDSW206 / DFE12 -O2	15.4229	14.1606
pDSW206 / DFE12 -O2	15.7	14.4377
pDSW206 / DFE12 -O2	15.7788	14.5165
pDSW206 / DFE12 -O2	15.8427	14.5804
pDSW206 / DFE12 -O2	15.9121	14.6498
pDSW206 / DFE12 -O2	15.972	14.7097
pDSW206 / DFE12 -O2	16.2226	14.9603
pDSW206 / DFE12 -O2	16.316	15.0537
pDSW206 / DFE12 -O2	16.3232	15.0609
pDSW206 / DFE12 -O2	16.5525	15.2902
pDSW206 / DFE12 -O2	16.6023	15.34
pDSW206 / DFE12 -O2	16.8385	15.5762
pDSW206 / DFE12 -O2	16.8885	15.6262
pDSW206 / DFE12 -O2	16.9362	15.6739
pDSW206 / DFE12 -O2	17.0988	15.8365
pDSW206 / DFE12 -O2	17.382	16.1197
pDSW206 / DFE12 -O2	17.4994	16.2371
pDSW206 / DFE12 -O2	17.8076	16.5453
pDSW206 / DFE12 -O2	17.8902	16.6279
pDSW206 / DFE12 -O2	18.01	16.7477
pDSW206 / DFE12 -O2	18.0216	16.7593
pDSW206 / DFE12 -O2	18.0231	16.7608
pDSW206 / DFE12 -O2	18.3375	17.0752
pDSW206 / DFE12 -O2	18.4609	17.1987
pDSW206 / DFE12 -O2	18.5579	17.2956
pDSW206 / DFE12 -O2	18.7032	17.4409
pDSW206 / DFE12 -O2	18.7852	17.5229
pDSW206 / DFE12 -O2	18.8769	17.6146
pDSW206 / DFE12 -O2	18.9545	17.6922
pDSW206 / DFE12 -O2	19.0145	17.7522
pDSW206 / DFE12 -O2	19.0933	17.831
pDSW206 / DFE12 -O2	19.1345	17.8722
pDSW206 / DFE12 -O2	19.2608	17.9985
pDSW206 / DFE12 -O2	19.6472	18.3849
pDSW206 / DFE12 -O2	19.6668	18.4045
pDSW206 / DFE12 -O2	19.6935	18.4312
pDSW206 / DFE12 -O2	20.0203	18.758
pDSW206 / DFE12 -O2	20.0703	18.808
pDSW206 / DFE12 -O2	20.1525	18.8902
pDSW206 / DFE12 -O2	20.3992	19.1369
pDSW206 / DFE12 -O2	20.5109	19.2486
pDSW206 / DFE12 -O2	20.5631	19.3008
pDSW206 / DFE12 -O2	20.7426	19.4804
pDSW206 / DFE12 -O2	20.808	19.5457
pDSW206 / DFE12 -O2	21.1352	19.8729
pDSW206 / DFE12 -O2	21.1423	19.88
pDSW206 / DFE12 -O2	21.1585	19.8962
pDSW206 / DFE12 -O2	21.2212	19.9589
pDSW206 / DFE12 -O2	21.3671	20.1048
pDSW206 / DFE12 -O2	21.4204	20.1581
pDSW206 / DFE12 -O2	21.4243	20.162
pDSW206 / DFE12 -O2	21.7146	20.4523
pDSW206 / DFE12 -O2	21.7499	20.4876
pDSW206 / DFE12 -O2	22.0474	20.7851
pDSW206 / DFE12 -O2	22.077	20.8148
pDSW206 / DFE12 -O2	22.3577	21.0954
pDSW206 / DFE12 -O2	22.4393	21.177
pDSW206 / DFE12 -O2	22.4691	21.2068
pDSW206 / DFE12 -O2	22.4805	21.2182
pDSW206 / DFE12 -O2	22.7327	21.4704
pDSW206 / DFE12 -O2	22.7798	21.5175
pDSW206 / DFE12 -O2	22.8336	21.5713
pDSW206 / DFE12 -O2	22.8365	21.5742
pDSW206 / DFE12 -O2	22.8758	21.6135
pDSW206 / DFE12 -O2	23.5821	22.3199
pDSW206 / DFE12 -O2	23.8034	22.5411
pDSW206 / DFE12 -O2	23.8255	22.5632
pDSW206 / DFE12 -O2	24.0507	22.7884
pDSW206 / DFE12 -O2	24.1503	22.888
pDSW206 / DFE12 -O2	25.1015	23.8392
pDSW206 / DFE12 -O2	25.4147	24.1524
pDSW206 / DFE12 -O2	25.5585	24.2962
pDSW206 / DFE12 -O2	26.1042	24.8419
pDSW206 / DFE12 -O2	26.3115	25.0492
pDSW206 / DFE12 -O2	26.3751	25.1128
pDSW206 / DFE12 -O2	26.4328	25.1705
pDSW206 / DFE12 -O2	26.5909	25.3286
pDSW206 / DFE12 -O2	26.737	25.4747
pDSW206 / DFE12 -O2	27.8166	26.5543
pDSW206 / DFE12 -O2	28.0737	26.8114
pDSW206 / DFE12 -O2	28.3426	27.0803
pDSW206 / DFE12 -O2	28.464	27.2017
pDSW206 / DFE12 -O2	28.8117	27.5494
pDSW206 / DFE12 -O2	28.9262	27.6639
pDSW206 / DFE12 -O2	29.1233	27.861
pDSW206 / DFE12 -O2	29.1546	27.8923
pDSW206 / DFE12 -O2	29.4669	28.2046
pDSW206 / DFE12 -O2	29.7147	28.4524
pDSW206 / DFE12 -O2	29.7562	28.4939
pDSW206 / DFE12 -O2	30.138	28.8757
pDSW206 / DFE12 -O2	30.3608	29.0985
pDSW206 / DFE12 -O2	30.6055	29.3432
pDSW206 / DFE12 -O2	30.8843	29.622
pDSW206 / DFE12 -O2	32.0857	30.8234
pDSW206 / DFE12 -O2	32.2086	30.9463
pDSW206 / DFE12 -O2	33.1164	31.8541
pDSW206 / DFE12 -O2	33.3764	32.1141
pDSW206 / DFE12 -O2	34.6853	33.423
pDSW206 / DFE12 -O2	35.7452	34.4829
pDSW206 / DFE12 -O2	36.2778	35.0155
pDSW206 / DFE12 -O2	37.0646	35.8023
pDSW206 / DFE12 -O2	37.3029	36.0406
pDSW206 / DFE12 -O2	38.3692	37.1069
pDSW206 / DFE12 -O2	38.5264	37.2641
pDSW206 / DFE12 -O2	41.3894	40.1271
pDSW206 / DFE12 -O2	42.4536	41.1913
pDSW206 / DFE12 -O2	43.4143	42.152
pDSW206 / DFE12 -O2	43.5954	42.3331
pDSW206 / DFE12 -O2	43.8536	42.5913
pDSW206 / DFE12 -O2	46.0497	44.7874
pDSW206 / DFE12 -O2	46.7792	45.5169
pDSW206 / DFE12 -O2	47.952	46.6897
pDSW206 / DFE12 -O2	48.7071	47.4449
pDSW206 / DFE12 -O2	51.8625	50.6002
pDSW206 / DFE12 -O2	54.433	53.1707
pDSW206 / DFE12 -O2	58.8292	57.5669
pDSW206 / DFE12 -O2	59.3234	58.0611
pDSW206 / DFE12 -O2	3.6085	2.34621
pDSW206 / DFE12 -O2	3.92893	2.66664
pDSW206 / DFE12 -O2	4.29011	3.02782
pDSW206 / DFE12 -O2	4.50779	3.24549
pDSW206 / DFE12 -O2	4.51599	3.2537
pDSW206 / DFE12 -O2	4.84888	3.58659
pDSW206 / DFE12 -O2	5.42739	4.16509
pDSW206 / DFE12 -O2	5.5423	4.28
pDSW206 / DFE12 -O2	5.5457	4.28341
pDSW206 / DFE12 -O2	5.94372	4.68142
pDSW206 / DFE12 -O2	6.25123	4.98894
pDSW206 / DFE12 -O2	6.38434	5.12205
pDSW206 / DFE12 -O2	6.69135	5.42905
pDSW206 / DFE12 -O2	7.03923	5.77693
pDSW206 / DFE12 -O2	7.21305	5.95076
pDSW206 / DFE12 -O2	7.54926	6.28696
pDSW206 / DFE12 -O2	7.96891	6.70662
pDSW206 / DFE12 -O2	8.10418	6.84189
pDSW206 / DFE12 -O2	8.32811	7.06581
pDSW206 / DFE12 -O2	8.35001	7.08772
pDSW206 / DFE12 -O2	8.39018	7.12789
pDSW206 / DFE12 -O2	8.50133	7.23904
pDSW206 / DFE12 -O2	8.50538	7.24309
pDSW206 / DFE12 -O2	8.587	7.32471
pDSW206 / DFE12 -O2	9.46906	8.20676
pDSW206 / DFE12 -O2	9.5719	8.3096
pDSW206 / DFE12 -O2	9.75011	8.48781
pDSW206 / DFE12 -O2	9.88423	8.62194
pDSW206 / DFE12 -O2	9.98889	8.7266
pDSW206 / DFE12 -O2	10.0032	8.74095
pDSW206 / DFE12 -O2	10.0383	8.77599
pDSW206 / DFE12 -O2	10.2398	8.97748
pDSW206 / DFE12 -O2	11.0761	9.81376
pDSW206 / DFE12 -O2	11.1391	9.87683
pDSW206 / DFE12 -O2	11.3571	10.0948
pDSW206 / DFE12 -O2	11.4476	10.1853
pDSW206 / DFE12 -O2	11.4513	10.189
pDSW206 / DFE12 -O2	11.9866	10.7243
pDSW206 / DFE12 -O2	12.16	10.8977
pDSW206 / DFE12 -O2	12.1764	10.9141
pDSW206 / DFE12 -O2	12.2036	10.9413
pDSW206 / DFE12 -O2	12.4182	11.1559
pDSW206 / DFE12 -O2	12.4486	11.1863
pDSW206 / DFE12 -O2	12.5169	11.2546
pDSW206 / DFE12 -O2	12.5216	11.2593
pDSW206 / DFE12 -O2	12.5665	11.3042
pDSW206 / DFE12 -O2	12.7624	11.5001
pDSW206 / DFE12 -O2	12.8344	11.5721
pDSW206 / DFE12 -O2	12.8796	11.6173
pDSW206 / DFE12 -O2	13.0653	11.803
pDSW206 / DFE12 -O2	13.1241	11.8618
pDSW206 / DFE12 -O2	13.2601	11.9978
pDSW206 / DFE12 -O2	13.3298	12.0675
pDSW206 / DFE12 -O2	13.3421	12.0798
pDSW206 / DFE12 -O2	13.3642	12.1019
pDSW206 / DFE12 -O2	13.4561	12.1938
pDSW206 / DFE12 -O2	13.4674	12.2051
pDSW206 / DFE12 -O2	13.4967	12.2344
pDSW206 / DFE12 -O2	13.5771	12.3148
pDSW206 / DFE12 -O2	13.6949	12.4326
pDSW206 / DFE12 -O2	13.8057	12.5435
pDSW206 / DFE12 -O2	13.8278	12.5655
pDSW206 / DFE12 -O2	13.8463	12.584
pDSW206 / DFE12 -O2	13.8511	12.5889
pDSW206 / DFE12 -O2	13.9877	12.7254
pDSW206 / DFE12 -O2	14.1267	12.8644
pDSW206 / DFE12 -O2	14.1319	12.8696
pDSW206 / DFE12 -O2	14.2224	12.9601
pDSW206 / DFE12 -O2	14.2437	12.9814
pDSW206 / DFE12 -O2	14.244	12.9817
pDSW206 / DFE12 -O2	14.2709	13.0086
pDSW206 / DFE12 -O2	14.61	13.3477
pDSW206 / DFE12 -O2	14.7508	13.4886
pDSW206 / DFE12 -O2	14.7653	13.503
pDSW206 / DFE12 -O2	14.8205	13.5582
pDSW206 / DFE12 -O2	14.9022	13.6399
pDSW206 / DFE12 -O2	14.9251	13.6628
pDSW206 / DFE12 -O2	15.0207	13.7584
pDSW206 / DFE12 -O2	15.0374	13.7751
pDSW206 / DFE12 -O2	15.0699	13.8076
pDSW206 / DFE12 -O2	15.3809	14.1186
pDSW206 / DFE12 -O2	15.7641	14.5018
pDSW206 / DFE12 -O2	15.8002	14.5379
pDSW206 / DFE12 -O2	15.9405	14.6782
pDSW206 / DFE12 -O2	16.0636	14.8013
pDSW206 / DFE12 -O2	16.0946	14.8323
pDSW206 / DFE12 -O2	16.1403	14.878
pDSW206 / DFE12 -O2	16.3523	15.09
pDSW206 / DFE12 -O2	16.3979	15.1356
pDSW206 / DFE12 -O2	16.4267	15.1645
pDSW206 / DFE12 -O2	16.5843	15.322
pDSW206 / DFE12 -O2	16.6897	15.4274
pDSW206 / DFE12 -O2	16.8549	15.5926
pDSW206 / DFE12 -O2	16.8859	15.6236
pDSW206 / DFE12 -O2	16.9489	15.6866
pDSW206 / DFE12 -O2	17.185	15.9227
pDSW206 / DFE12 -O2	17.2959	16.0336
pDSW206 / DFE12 -O2	17.4031	16.1408
pDSW206 / DFE12 -O2	17.5853	16.323
pDSW206 / DFE12 -O2	17.64	16.3777
pDSW206 / DFE12 -O2	17.6475	16.3852
pDSW206 / DFE12 -O2	17.7057	16.4434
pDSW206 / DFE12 -O2	17.7914	16.5291
pDSW206 / DFE12 -O2	17.933	16.6707
pDSW206 / DFE12 -O2	18.0991	16.8368
pDSW206 / DFE12 -O2	18.1451	16.8828
pDSW206 / DFE12 -O2	18.1741	16.9118
pDSW206 / DFE12 -O2	18.1866	16.9243
pDSW206 / DFE12 -O2	18.2566	16.9943
pDSW206 / DFE12 -O2	18.4256	17.1633
pDSW206 / DFE12 -O2	18.5653	17.303
pDSW206 / DFE12 -O2	18.5901	17.3278
pDSW206 / DFE12 -O2	18.7125	17.4502
pDSW206 / DFE12 -O2	18.7974	17.5352
pDSW206 / DFE12 -O2	18.8848	17.6225
pDSW206 / DFE12 -O2	18.9315	17.6692
pDSW206 / DFE12 -O2	18.9403	17.678
pDSW206 / DFE12 -O2	19.0379	17.7756
pDSW206 / DFE12 -O2	19.0479	17.7856
pDSW206 / DFE12 -O2	19.3319	18.0696
pDSW206 / DFE12 -O2	19.4221	18.1598
pDSW206 / DFE12 -O2	19.4335	18.1712
pDSW206 / DFE12 -O2	19.5319	18.2696
pDSW206 / DFE12 -O2	19.8365	18.5742
pDSW206 / DFE12 -O2	19.8949	18.6326
pDSW206 / DFE12 -O2	20.1777	18.9154
pDSW206 / DFE12 -O2	20.2169	18.9546
pDSW206 / DFE12 -O2	20.2552	18.9929
pDSW206 / DFE12 -O2	20.2947	19.0324
pDSW206 / DFE12 -O2	20.3423	19.08
pDSW206 / DFE12 -O2	20.3442	19.0819
pDSW206 / DFE12 -O2	20.4144	19.1521
pDSW206 / DFE12 -O2	20.765	19.5027
pDSW206 / DFE12 -O2	20.8047	19.5424
pDSW206 / DFE12 -O2	20.9613	19.699
pDSW206 / DFE12 -O2	21.1033	19.841
pDSW206 / DFE12 -O2	21.1991	19.9368
pDSW206 / DFE12 -O2	21.4274	20.1651
pDSW206 / DFE12 -O2	21.4961	20.2338
pDSW206 / DFE12 -O2	21.6008	20.3385
pDSW206 / DFE12 -O2	21.6085	20.3462
pDSW206 / DFE12 -O2	21.7805	20.5182
pDSW206 / DFE12 -O2	21.8783	20.616
pDSW206 / DFE12 -O2	21.8961	20.6338
pDSW206 / DFE12 -O2	22.0235	20.7612
pDSW206 / DFE12 -O2	22.054	20.7917
pDSW206 / DFE12 -O2	22.0712	20.8089
pDSW206 / DFE12 -O2	22.4808	21.2185
pDSW206 / DFE12 -O2	22.5418	21.2795
pDSW206 / DFE12 -O2	22.8626	21.6003
pDSW206 / DFE12 -O2	22.8891	21.6268
pDSW206 / DFE12 -O2	22.895	21.6327
pDSW206 / DFE12 -O2	22.9077	21.6454
pDSW206 / DFE12 -O2	22.9315	21.6692
pDSW206 / DFE12 -O2	22.984	21.7217
pDSW206 / DFE12 -O2	23.0245	21.7622
pDSW206 / DFE12 -O2	23.0326	21.7703
pDSW206 / DFE12 -O2	23.1141	21.8518
pDSW206 / DFE12 -O2	23.1233	21.861
pDSW206 / DFE12 -O2	23.1623	21.9
pDSW206 / DFE12 -O2	23.6919	22.4296
pDSW206 / DFE12 -O2	23.887	22.6247
pDSW206 / DFE12 -O2	23.9659	22.7036
pDSW206 / DFE12 -O2	24.0101	22.7478
pDSW206 / DFE12 -O2	24.0418	22.7795
pDSW206 / DFE12 -O2	24.1124	22.8501
pDSW206 / DFE12 -O2	24.414	23.1517
pDSW206 / DFE12 -O2	24.5931	23.3308
pDSW206 / DFE12 -O2	24.6574	23.3952
pDSW206 / DFE12 -O2	24.7817	23.5194
pDSW206 / DFE12 -O2	24.8557	23.5934
pDSW206 / DFE12 -O2	24.8571	23.5948
pDSW206 / DFE12 -O2	25.297	24.0347
pDSW206 / DFE12 -O2	25.4251	24.1628
pDSW206 / DFE12 -O2	25.4786	24.2163
pDSW206 / DFE12 -O2	25.4921	24.2298
pDSW206 / DFE12 -O2	26.0621	24.7998
pDSW206 / DFE12 -O2	26.9275	25.6652
pDSW206 / DFE12 -O2	27.0946	25.8323
pDSW206 / DFE12 -O2	27.2429	25.9807
pDSW206 / DFE12 -O2	27.2489	25.9866
pDSW206 / DFE12 -O2	27.2793	26.017
pDSW206 / DFE12 -O2	27.4727	26.2104
pDSW206 / DFE12 -O2	27.5876	26.3253
pDSW206 / DFE12 -O2	27.6245	26.3622
pDSW206 / DFE12 -O2	27.739	26.4767
pDSW206 / DFE12 -O2	27.7496	26.4873
pDSW206 / DFE12 -O2	27.8209	26.5586
pDSW206 / DFE12 -O2	27.9485	26.6862
pDSW206 / DFE12 -O2	28.0255	26.7632
pDSW206 / DFE12 -O2	28.0802	26.8179
pDSW206 / DFE12 -O2	28.0834	26.8211
pDSW206 / DFE12 -O2	28.1257	26.8634
pDSW206 / DFE12 -O2	28.2467	26.9844
pDSW206 / DFE12 -O2	28.4735	27.2112
pDSW206 / DFE12 -O2	28.9681	27.7058
pDSW206 / DFE12 -O2	29.0007	27.7384
pDSW206 / DFE12 -O2	29.071	27.8087
pDSW206 / DFE12 -O2	29.4146	28.1523
pDSW206 / DFE12 -O2	29.4162	28.1539
pDSW206 / DFE12 -O2	29.5513	28.289
pDSW206 / DFE12 -O2	29.6101	28.3478
pDSW206 / DFE12 -O2	29.6591	28.3968
pDSW206 / DFE12 -O2	29.9531	28.6908
pDSW206 / DFE12 -O2	30.1508	28.8885
pDSW206 / DFE12 -O2	30.3371	29.0748
pDSW206 / DFE12 -O2	30.3559	29.0936
pDSW206 / DFE12 -O2	30.6913	29.429
pDSW206 / DFE12 -O2	30.8985	29.6363
pDSW206 / DFE12 -O2	30.9059	29.6436
pDSW206 / DFE12 -O2	31.6446	30.3823
pDSW206 / DFE12 -O2	31.9111	30.6488
pDSW206 / DFE12 -O2	32.1471	30.8848
pDSW206 / DFE12 -O2	32.4335	31.1712
pDSW206 / DFE12 -O2	32.5194	31.2571
pDSW206 / DFE12 -O2	32.7368	31.4745
pDSW206 / DFE12 -O2	33.9798	32.7175
pDSW206 / DFE12 -O2	34.2194	32.9571
pDSW206 / DFE12 -O2	34.4251	33.1628
pDSW206 / DFE12 -O2	34.5266	33.2643
pDSW206 / DFE12 -O2	34.6444	33.3821
pDSW206 / DFE12 -O2	34.6874	33.4251
pDSW206 / DFE12 -O2	34.8829	33.6206
pDSW206 / DFE12 -O2	35.511	34.2487
pDSW206 / DFE12 -O2	36.0142	34.7519
pDSW206 / DFE12 -O2	38.0294	36.7671
pDSW206 / DFE12 -O2	38.7904	37.5281
pDSW206 / DFE12 -O2	39.109	37.8467
pDSW206 / DFE12 -O2	40.3636	39.1013
pDSW206 / DFE12 -O2	40.5322	39.2699
pDSW206 / DFE12 -O2	40.5953	39.333
pDSW206 / DFE12 -O2	41.286	40.0237
pDSW206 / DFE12 -O2	41.4604	40.1981
pDSW206 / DFE12 -O2	43.269	42.0067
pDSW206 / DFE12 -O2	45.767	44.5047
pDSW206 / DFE12 -O2	55.6424	54.3801
pDSW206 / DFE12 -O2	61.644	60.3817
pDSW206 / DFE12 -O2	2.56053	1.29824
pDSW206 / DFE12 -O2	2.78698	1.52468
pDSW206 / DFE12 -O2	4.40494	3.14265
pDSW206 / DFE12 -O2	5.21684	3.95455
pDSW206 / DFE12 -O2	5.49201	4.22972
pDSW206 / DFE12 -O2	5.83516	4.57286
pDSW206 / DFE12 -O2	6.27846	5.01616
pDSW206 / DFE12 -O2	6.3548	5.09251
pDSW206 / DFE12 -O2	6.8393	5.57701
pDSW206 / DFE12 -O2	6.87573	5.61343
pDSW206 / DFE12 -O2	7.18678	5.92449
pDSW206 / DFE12 -O2	7.33579	6.0735
pDSW206 / DFE12 -O2	7.55884	6.29654
pDSW206 / DFE12 -O2	7.96727	6.70498
pDSW206 / DFE12 -O2	8.34392	7.08163
pDSW206 / DFE12 -O2	8.78045	7.51816
pDSW206 / DFE12 -O2	9.26997	8.00768
pDSW206 / DFE12 -O2	10.1137	8.85141
pDSW206 / DFE12 -O2	11.3427	10.0805
pDSW206 / DFE12 -O2	11.4194	10.1571
pDSW206 / DFE12 -O2	11.7969	10.5346
pDSW206 / DFE12 -O2	12.0132	10.7509
pDSW206 / DFE12 -O2	12.2445	10.9822
pDSW206 / DFE12 -O2	12.5166	11.2543
pDSW206 / DFE12 -O2	12.8862	11.624
pDSW206 / DFE12 -O2	13.4076	12.1453
pDSW206 / DFE12 -O2	13.5433	12.281
pDSW206 / DFE12 -O2	13.5722	12.3099
pDSW206 / DFE12 -O2	13.6258	12.3636
pDSW206 / DFE12 -O2	13.9941	12.7318
pDSW206 / DFE12 -O2	14.2174	12.9551
pDSW206 / DFE12 -O2	14.2339	12.9716
pDSW206 / DFE12 -O2	14.3157	13.0534
pDSW206 / DFE12 -O2	14.4197	13.1574
pDSW206 / DFE12 -O2	14.4972	13.2349
pDSW206 / DFE12 -O2	14.5474	13.2851
pDSW206 / DFE12 -O2	14.734	13.4717
pDSW206 / DFE12 -O2	14.9344	13.6721
pDSW206 / DFE12 -O2	15.0897	13.8274
pDSW206 / DFE12 -O2	15.233	13.9707
pDSW206 / DFE12 -O2	15.3888	14.1265
pDSW206 / DFE12 -O2	15.5792	14.3169
pDSW206 / DFE12 -O2	15.6772	14.4149
pDSW206 / DFE12 -O2	15.7388	14.4765
pDSW206 / DFE12 -O2	15.7867	14.5244
pDSW206 / DFE12 -O2	15.8039	14.5416
pDSW206 / DFE12 -O2	15.8233	14.561
pDSW206 / DFE12 -O2	15.9061	14.6438
pDSW206 / DFE12 -O2	16.1298	14.8675
pDSW206 / DFE12 -O2	16.4757	15.2134
pDSW206 / DFE12 -O2	16.4917	15.2294
pDSW206 / DFE12 -O2	16.5623	15.3
pDSW206 / DFE12 -O2	16.583	15.3207
pDSW206 / DFE12 -O2	16.6068	15.3445
pDSW206 / DFE12 -O2	16.6129	15.3506
pDSW206 / DFE12 -O2	16.6181	15.3558
pDSW206 / DFE12 -O2	17.2152	15.9529
pDSW206 / DFE12 -O2	17.3268	16.0645
pDSW206 / DFE12 -O2	17.3909	16.1286
pDSW206 / DFE12 -O2	17.4821	16.2198
pDSW206 / DFE12 -O2	17.6705	16.4082
pDSW206 / DFE12 -O2	17.9014	16.6391
pDSW206 / DFE12 -O2	18.385	17.1227
pDSW206 / DFE12 -O2	19.0769	17.8146
pDSW206 / DFE12 -O2	19.2444	17.9821
pDSW206 / DFE12 -O2	19.2722	18.0099
pDSW206 / DFE12 -O2	19.3313	18.069
pDSW206 / DFE12 -O2	19.4397	18.1774
pDSW206 / DFE12 -O2	19.4973	18.235
pDSW206 / DFE12 -O2	19.7327	18.4704
pDSW206 / DFE12 -O2	19.9395	18.6772
pDSW206 / DFE12 -O2	19.996	18.7337
pDSW206 / DFE12 -O2	20.2858	19.0235
pDSW206 / DFE12 -O2	20.4936	19.2313
pDSW206 / DFE12 -O2	20.6492	19.3869
pDSW206 / DFE12 -O2	20.8229	19.5606
pDSW206 / DFE12 -O2	20.9004	19.6381
pDSW206 / DFE12 -O2	20.9389	19.6767
pDSW206 / DFE12 -O2	20.9517	19.6894
pDSW206 / DFE12 -O2	20.9626	19.7003
pDSW206 / DFE12 -O2	21.042	19.7798
pDSW206 / DFE12 -O2	21.3127	20.0504
pDSW206 / DFE12 -O2	21.3481	20.0858
pDSW206 / DFE12 -O2	21.5404	20.2781
pDSW206 / DFE12 -O2	21.7621	20.4998
pDSW206 / DFE12 -O2	21.8614	20.5991
pDSW206 / DFE12 -O2	21.8752	20.6129
pDSW206 / DFE12 -O2	22.2397	20.9774
pDSW206 / DFE12 -O2	22.323	21.0607
pDSW206 / DFE12 -O2	23.2391	21.9768
pDSW206 / DFE12 -O2	23.5007	22.2384
pDSW206 / DFE12 -O2	23.5343	22.272
pDSW206 / DFE12 -O2	23.9817	22.7194
pDSW206 / DFE12 -O2	24.04	22.7777
pDSW206 / DFE12 -O2	24.1161	22.8539
pDSW206 / DFE12 -O2	24.3701	23.1078
pDSW206 / DFE12 -O2	24.4419	23.1797
pDSW206 / DFE12 -O2	24.4604	23.1981
pDSW206 / DFE12 -O2	24.6255	23.3632
pDSW206 / DFE12 -O2	24.6591	23.3968
pDSW206 / DFE12 -O2	24.6789	23.4166
pDSW206 / DFE12 -O2	24.8721	23.6098
pDSW206 / DFE12 -O2	25.2943	24.032
pDSW206 / DFE12 -O2	25.3999	24.1376
pDSW206 / DFE12 -O2	25.5007	24.2384
pDSW206 / DFE12 -O2	25.867	24.6047
pDSW206 / DFE12 -O2	26.0136	24.7513
pDSW206 / DFE12 -O2	26.0982	24.8359
pDSW206 / DFE12 -O2	26.2653	25.003
pDSW206 / DFE12 -O2	26.3586	25.0963
pDSW206 / DFE12 -O2	26.3767	25.1144
pDSW206 / DFE12 -O2	27.3406	26.0783
pDSW206 / DFE12 -O2	27.9356	26.6733
pDSW206 / DFE12 -O2	28.1263	26.864
pDSW206 / DFE12 -O2	28.577	27.3147
pDSW206 / DFE12 -O2	28.6778	27.4155
pDSW206 / DFE12 -O2	28.7662	27.5039
pDSW206 / DFE12 -O2	29.1462	27.884
pDSW206 / DFE12 -O2	30.4078	29.1456
pDSW206 / DFE12 -O2	30.8379	29.5756
pDSW206 / DFE12 -O2	31.4606	30.1983
pDSW206 / DFE12 -O2	31.8745	30.6122
pDSW206 / DFE12 -O2	32.684	31.4217
pDSW206 / DFE12 -O2	33.2258	31.9635
pDSW206 / DFE12 -O2	33.8285	32.5662
pDSW206 / DFE12 -O2	33.9772	32.7149
pDSW206 / DFE12 -O2	34.4896	33.2273
pDSW206 / DFE12 -O2	34.5332	33.2709
pDSW206 / DFE12 -O2	35.3804	34.1181
pDSW206 / DFE12 -O2	35.5858	34.3235
pDSW206 / DFE12 -O2	35.8602	34.5979
pDSW206 / DFE12 -O2	36.1067	34.8444
pDSW206 / DFE12 -O2	36.3182	35.0559
pDSW206 / DFE12 -O2	37.1685	35.9062
pDSW206 / DFE12 -O2	37.1799	35.9176
pDSW206 / DFE12 -O2	37.2979	36.0356
pDSW206 / DFE12 -O2	37.3414	36.0791
pDSW206 / DFE12 -O2	37.5595	36.2972
pDSW206 / DFE12 -O2	38.2035	36.9412
pDSW206 / DFE12 -O2	43.9167	42.6544
pDSW206 / DFE12 -O2	44.9819	43.7196
pDSW206 / DFE12 -O2	50.6164	49.3541
pDSW206 / DFE12 -O2	59.171	57.9087
pMR26 / DFE12 -O2	6.03065	4.76836
pMR26 / DFE12 -O2	6.24475	4.98246
pMR26 / DFE12 -O2	10.1714	8.90914
pMR26 / DFE12 -O2	11.1919	9.92961
pMR26 / DFE12 -O2	11.2502	9.98788
pMR26 / DFE12 -O2	11.3993	10.137
pMR26 / DFE12 -O2	11.4081	10.1458
pMR26 / DFE12 -O2	11.469	10.2067
pMR26 / DFE12 -O2	11.6885	10.4262
pMR26 / DFE12 -O2	11.748	10.4857
pMR26 / DFE12 -O2	11.8873	10.625
pMR26 / DFE12 -O2	12.0802	10.8179
pMR26 / DFE12 -O2	12.2589	10.9966
pMR26 / DFE12 -O2	12.8835	11.6212
pMR26 / DFE12 -O2	13.1139	11.8516
pMR26 / DFE12 -O2	13.1818	11.9195
pMR26 / DFE12 -O2	13.1838	11.9215
pMR26 / DFE12 -O2	13.1919	11.9296
pMR26 / DFE12 -O2	13.5877	12.3254
pMR26 / DFE12 -O2	13.6224	12.3601
pMR26 / DFE12 -O2	13.7787	12.5164
pMR26 / DFE12 -O2	13.889	12.6267
pMR26 / DFE12 -O2	14.092	12.8298
pMR26 / DFE12 -O2	14.1728	12.9105
pMR26 / DFE12 -O2	14.1877	12.9254
pMR26 / DFE12 -O2	14.5078	13.2455
pMR26 / DFE12 -O2	14.5414	13.2791
pMR26 / DFE12 -O2	14.7495	13.4872
pMR26 / DFE12 -O2	14.7803	13.518
pMR26 / DFE12 -O2	14.826	13.5637
pMR26 / DFE12 -O2	14.8767	13.6144
pMR26 / DFE12 -O2	14.8852	13.6229
pMR26 / DFE12 -O2	15.3173	14.0551
pMR26 / DFE12 -O2	15.5696	14.3073
pMR26 / DFE12 -O2	15.7271	14.4648
pMR26 / DFE12 -O2	15.7463	14.484
pMR26 / DFE12 -O2	15.788	14.5257
pMR26 / DFE12 -O2	16.1884	14.9261
pMR26 / DFE12 -O2	16.5322	15.2699
pMR26 / DFE12 -O2	16.7508	15.4885
pMR26 / DFE12 -O2	16.8137	15.5514
pMR26 / DFE12 -O2	16.8717	15.6094
pMR26 / DFE12 -O2	16.9823	15.72
pMR26 / DFE12 -O2	17.015	15.7527
pMR26 / DFE12 -O2	17.1918	15.9295
pMR26 / DFE12 -O2	17.2392	15.9769
pMR26 / DFE12 -O2	17.2857	16.0235
pMR26 / DFE12 -O2	17.5438	16.2815
pMR26 / DFE12 -O2	17.7449	16.4826
pMR26 / DFE12 -O2	17.764	16.5017
pMR26 / DFE12 -O2	17.8031	16.5408
pMR26 / DFE12 -O2	17.9283	16.666
pMR26 / DFE12 -O2	17.9398	16.6775
pMR26 / DFE12 -O2	17.9485	16.6863
pMR26 / DFE12 -O2	18.0028	16.7405
pMR26 / DFE12 -O2	18.0214	16.7591
pMR26 / DFE12 -O2	18.4058	17.1435
pMR26 / DFE12 -O2	18.5206	17.2583
pMR26 / DFE12 -O2	18.5252	17.2629
pMR26 / DFE12 -O2	18.5611	17.2988
pMR26 / DFE12 -O2	18.6066	17.3443
pMR26 / DFE12 -O2	18.8233	17.561
pMR26 / DFE12 -O2	18.9365	17.6742
pMR26 / DFE12 -O2	19.0102	17.7479
pMR26 / DFE12 -O2	19.0645	17.8022
pMR26 / DFE12 -O2	19.0838	17.8215
pMR26 / DFE12 -O2	19.0991	17.8368
pMR26 / DFE12 -O2	19.1417	17.8794
pMR26 / DFE12 -O2	19.3646	18.1023
pMR26 / DFE12 -O2	19.4334	18.1711
pMR26 / DFE12 -O2	19.6041	18.3418
pMR26 / DFE12 -O2	19.6549	18.3926
pMR26 / DFE12 -O2	19.6703	18.408
pMR26 / DFE12 -O2	19.68	18.4177
pMR26 / DFE12 -O2	19.7061	18.4438
pMR26 / DFE12 -O2	19.7946	18.5323
pMR26 / DFE12 -O2	19.8949	18.6326
pMR26 / DFE12 -O2	19.9663	18.704
pMR26 / DFE12 -O2	20.0099	18.7476
pMR26 / DFE12 -O2	20.0324	18.7701
pMR26 / DFE12 -O2	20.0634	18.8011
pMR26 / DFE12 -O2	20.1507	18.8884
pMR26 / DFE12 -O2	20.1777	18.9154
pMR26 / DFE12 -O2	20.4029	19.1406
pMR26 / DFE12 -O2	20.5093	19.247
pMR26 / DFE12 -O2	20.5574	19.2951
pMR26 / DFE12 -O2	20.5618	19.2995
pMR26 / DFE12 -O2	20.694	19.4317
pMR26 / DFE12 -O2	20.9109	19.6486
pMR26 / DFE12 -O2	20.9605	19.6982
pMR26 / DFE12 -O2	21.0521	19.7898
pMR26 / DFE12 -O2	21.5044	20.2421
pMR26 / DFE12 -O2	21.5218	20.2595
pMR26 / DFE12 -O2	21.5309	20.2686
pMR26 / DFE12 -O2	21.8069	20.5446
pMR26 / DFE12 -O2	22.0573	20.795
pMR26 / DFE12 -O2	22.1335	20.8712
pMR26 / DFE12 -O2	22.212	20.9497
pMR26 / DFE12 -O2	22.2871	21.0248
pMR26 / DFE12 -O2	22.3584	21.0961
pMR26 / DFE12 -O2	22.4014	21.1391
pMR26 / DFE12 -O2	22.4656	21.2033
pMR26 / DFE12 -O2	22.4926	21.2303
pMR26 / DFE12 -O2	22.7289	21.4666
pMR26 / DFE12 -O2	22.8637	21.6014
pMR26 / DFE12 -O2	22.9717	21.7094
pMR26 / DFE12 -O2	22.9962	21.7339
pMR26 / DFE12 -O2	23.013	21.7507
pMR26 / DFE12 -O2	23.2822	22.0199
pMR26 / DFE12 -O2	23.2942	22.0319
pMR26 / DFE12 -O2	23.3478	22.0855
pMR26 / DFE12 -O2	23.5478	22.2855
pMR26 / DFE12 -O2	23.7977	22.5354
pMR26 / DFE12 -O2	23.8039	22.5416
pMR26 / DFE12 -O2	23.8048	22.5425
pMR26 / DFE12 -O2	23.895	22.6327
pMR26 / DFE12 -O2	23.9982	22.7359
pMR26 / DFE12 -O2	24.0224	22.7601
pMR26 / DFE12 -O2	24.0259	22.7636
pMR26 / DFE12 -O2	24.1535	22.8912
pMR26 / DFE12 -O2	24.1867	22.9244
pMR26 / DFE12 -O2	24.1971	22.9348
pMR26 / DFE12 -O2	24.2143	22.952
pMR26 / DFE12 -O2	24.2199	22.9576
pMR26 / DFE12 -O2	24.4512	23.1889
pMR26 / DFE12 -O2	24.6652	23.4029
pMR26 / DFE12 -O2	24.86	23.5977
pMR26 / DFE12 -O2	24.8611	23.5988
pMR26 / DFE12 -O2	25.1125	23.8502
pMR26 / DFE12 -O2	25.1758	23.9135
pMR26 / DFE12 -O2	25.4227	24.1604
pMR26 / DFE12 -O2	25.5052	24.2429
pMR26 / DFE12 -O2	25.623	24.3607
pMR26 / DFE12 -O2	25.7105	24.4482
pMR26 / DFE12 -O2	25.8431	24.5808
pMR26 / DFE12 -O2	26.0231	24.7608
pMR26 / DFE12 -O2	26.0669	24.8046
pMR26 / DFE12 -O2	26.1371	24.8748
pMR26 / DFE12 -O2	26.3233	25.061
pMR26 / DFE12 -O2	26.3436	25.0813
pMR26 / DFE12 -O2	26.3693	25.107
pMR26 / DFE12 -O2	26.4067	25.1444
pMR26 / DFE12 -O2	26.4999	25.2376
pMR26 / DFE12 -O2	26.7795	25.5172
pMR26 / DFE12 -O2	26.8285	25.5662
pMR26 / DFE12 -O2	26.9067	25.6444
pMR26 / DFE12 -O2	27.0255	25.7632
pMR26 / DFE12 -O2	27.3634	26.1011
pMR26 / DFE12 -O2	27.4735	26.2112
pMR26 / DFE12 -O2	27.7131	26.4508
pMR26 / DFE12 -O2	27.724	26.4617
pMR26 / DFE12 -O2	27.727	26.4647
pMR26 / DFE12 -O2	27.8025	26.5402
pMR26 / DFE12 -O2	27.8353	26.573
pMR26 / DFE12 -O2	27.8678	26.6055
pMR26 / DFE12 -O2	28.3116	27.0493
pMR26 / DFE12 -O2	28.3768	27.1145
pMR26 / DFE12 -O2	28.6039	27.3417
pMR26 / DFE12 -O2	28.6284	27.3661
pMR26 / DFE12 -O2	28.7244	27.4621
pMR26 / DFE12 -O2	28.783	27.5207
pMR26 / DFE12 -O2	28.8295	27.5672
pMR26 / DFE12 -O2	28.9839	27.7216
pMR26 / DFE12 -O2	29.3629	28.1006
pMR26 / DFE12 -O2	29.433	28.1707
pMR26 / DFE12 -O2	29.5327	28.2704
pMR26 / DFE12 -O2	29.6547	28.3924
pMR26 / DFE12 -O2	29.6843	28.422
pMR26 / DFE12 -O2	29.9044	28.6421
pMR26 / DFE12 -O2	29.9907	28.7284
pMR26 / DFE12 -O2	30.0876	28.8253
pMR26 / DFE12 -O2	30.2408	28.9785
pMR26 / DFE12 -O2	30.2589	28.9966
pMR26 / DFE12 -O2	30.4361	29.1738
pMR26 / DFE12 -O2	30.5592	29.2969
pMR26 / DFE12 -O2	30.603	29.3407
pMR26 / DFE12 -O2	30.6578	29.3955
pMR26 / DFE12 -O2	30.8467	29.5844
pMR26 / DFE12 -O2	30.9337	29.6714
pMR26 / DFE12 -O2	30.9388	29.6765
pMR26 / DFE12 -O2	31.6169	30.3546
pMR26 / DFE12 -O2	31.7199	30.4576
pMR26 / DFE12 -O2	31.7522	30.4899
pMR26 / DFE12 -O2	31.801	30.5388
pMR26 / DFE12 -O2	32.0083	30.746
pMR26 / DFE12 -O2	32.305	31.0427
pMR26 / DFE12 -O2	32.9343	31.672
pMR26 / DFE12 -O2	33.0259	31.7636
pMR26 / DFE12 -O2	33.1511	31.8888
pMR26 / DFE12 -O2	33.4226	32.1603
pMR26 / DFE12 -O2	33.472	32.2097
pMR26 / DFE12 -O2	33.5943	32.332
pMR26 / DFE12 -O2	33.6222	32.3599
pMR26 / DFE12 -O2	33.7148	32.4525
pMR26 / DFE12 -O2	34.3051	33.0428
pMR26 / DFE12 -O2	34.4293	33.167
pMR26 / DFE12 -O2	34.4959	33.2336
pMR26 / DFE12 -O2	34.5715	33.3092
pMR26 / DFE12 -O2	34.5903	33.328
pMR26 / DFE12 -O2	34.6771	33.4148
pMR26 / DFE12 -O2	34.7177	33.4554
pMR26 / DFE12 -O2	34.7715	33.5092
pMR26 / DFE12 -O2	34.8058	33.5435
pMR26 / DFE12 -O2	34.8189	33.5567
pMR26 / DFE12 -O2	34.9606	33.6983
pMR26 / DFE12 -O2	35.0881	33.8258
pMR26 / DFE12 -O2	35.1577	33.8954
pMR26 / DFE12 -O2	35.3945	34.1322
pMR26 / DFE12 -O2	36.468	35.2057
pMR26 / DFE12 -O2	36.7528	35.4905
pMR26 / DFE12 -O2	37.0034	35.7411
pMR26 / DFE12 -O2	37.2217	35.9594
pMR26 / DFE12 -O2	38.3372	37.0749
pMR26 / DFE12 -O2	38.6887	37.4264
pMR26 / DFE12 -O2	38.8779	37.6156
pMR26 / DFE12 -O2	39.3817	38.1194
pMR26 / DFE12 -O2	39.6697	38.4074
pMR26 / DFE12 -O2	39.8647	38.6024
pMR26 / DFE12 -O2	39.9344	38.6722
pMR26 / DFE12 -O2	40.3435	39.0812
pMR26 / DFE12 -O2	40.7871	39.5248
pMR26 / DFE12 -O2	41.0053	39.743
pMR26 / DFE12 -O2	41.743	40.4807
pMR26 / DFE12 -O2	42.4087	41.1464
pMR26 / DFE12 -O2	42.6736	41.4113
pMR26 / DFE12 -O2	42.8577	41.5954
pMR26 / DFE12 -O2	44.4804	43.2181
pMR26 / DFE12 -O2	44.7069	43.4446
pMR26 / DFE12 -O2	45.0493	43.787
pMR26 / DFE12 -O2	45.2325	43.9702
pMR26 / DFE12 -O2	45.4271	44.1648
pMR26 / DFE12 -O2	46.039	44.7767
pMR26 / DFE12 -O2	46.3158	45.0535
pMR26 / DFE12 -O2	47.5814	46.3191
pMR26 / DFE12 -O2	49.0152	47.7529
pMR26 / DFE12 -O2	49.3786	48.1163
pMR26 / DFE12 -O2	49.4843	48.222
pMR26 / DFE12 -O2	50.2224	48.9601
pMR26 / DFE12 -O2	52.5876	51.3253
pMR26 / DFE12 -O2	54.0018	52.7395
pMR26 / DFE12 -O2	57.4829	56.2206
pMR26 / DFE12 -O2	58.2757	57.0134
pMR26 / DFE12 -O2	4.1008	2.8385
pMR26 / DFE12 -O2	6.95097	5.68867
pMR26 / DFE12 -O2	9.79684	8.53455
pMR26 / DFE12 -O2	11.2496	9.98734
pMR26 / DFE12 -O2	11.2905	10.0282
pMR26 / DFE12 -O2	12.6647	11.4024
pMR26 / DFE12 -O2	13.0347	11.7724
pMR26 / DFE12 -O2	13.1082	11.846
pMR26 / DFE12 -O2	13.3322	12.0699
pMR26 / DFE12 -O2	14.7918	13.5295
pMR26 / DFE12 -O2	16.4768	15.2145
pMR26 / DFE12 -O2	16.5371	15.2748
pMR26 / DFE12 -O2	16.5639	15.3016
pMR26 / DFE12 -O2	16.833	15.5707
pMR26 / DFE12 -O2	17.2352	15.9729
pMR26 / DFE12 -O2	17.3372	16.0749
pMR26 / DFE12 -O2	17.932	16.6697
pMR26 / DFE12 -O2	17.9968	16.7345
pMR26 / DFE12 -O2	18.0281	16.7658
pMR26 / DFE12 -O2	18.0514	16.7891
pMR26 / DFE12 -O2	18.2259	16.9637
pMR26 / DFE12 -O2	18.6156	17.3533
pMR26 / DFE12 -O2	19.3447	18.0824
pMR26 / DFE12 -O2	19.3767	18.1144
pMR26 / DFE12 -O2	19.6294	18.3672
pMR26 / DFE12 -O2	19.6771	18.4148
pMR26 / DFE12 -O2	19.7126	18.4503
pMR26 / DFE12 -O2	19.7379	18.4756
pMR26 / DFE12 -O2	19.7688	18.5065
pMR26 / DFE12 -O2	19.795	18.5327
pMR26 / DFE12 -O2	20.4843	19.2221
pMR26 / DFE12 -O2	20.6744	19.4121
pMR26 / DFE12 -O2	20.7499	19.4876
pMR26 / DFE12 -O2	21.0448	19.7825
pMR26 / DFE12 -O2	21.0852	19.8229
pMR26 / DFE12 -O2	21.4237	20.1614
pMR26 / DFE12 -O2	22.0135	20.7512
pMR26 / DFE12 -O2	22.0853	20.823
pMR26 / DFE12 -O2	22.3312	21.0689
pMR26 / DFE12 -O2	22.4391	21.1768
pMR26 / DFE12 -O2	22.4767	21.2144
pMR26 / DFE12 -O2	22.7926	21.5303
pMR26 / DFE12 -O2	22.8697	21.6074
pMR26 / DFE12 -O2	22.9105	21.6482
pMR26 / DFE12 -O2	22.9321	21.6698
pMR26 / DFE12 -O2	22.9404	21.6781
pMR26 / DFE12 -O2	23.1878	21.9255
pMR26 / DFE12 -O2	23.281	22.0187
pMR26 / DFE12 -O2	23.4172	22.1549
pMR26 / DFE12 -O2	23.7323	22.47
pMR26 / DFE12 -O2	23.8017	22.5395
pMR26 / DFE12 -O2	23.8798	22.6175
pMR26 / DFE12 -O2	24.1433	22.881
pMR26 / DFE12 -O2	24.6032	23.3409
pMR26 / DFE12 -O2	24.6762	23.414
pMR26 / DFE12 -O2	24.71	23.4477
pMR26 / DFE12 -O2	24.7184	23.4561
pMR26 / DFE12 -O2	25.0578	23.7955
pMR26 / DFE12 -O2	25.1243	23.862
pMR26 / DFE12 -O2	25.1775	23.9152
pMR26 / DFE12 -O2	25.1952	23.9329
pMR26 / DFE12 -O2	25.4549	24.1926
pMR26 / DFE12 -O2	25.4813	24.219
pMR26 / DFE12 -O2	25.9082	24.6459
pMR26 / DFE12 -O2	26.0742	24.8119
pMR26 / DFE12 -O2	26.1108	24.8485
pMR26 / DFE12 -O2	26.2024	24.9401
pMR26 / DFE12 -O2	26.209	24.9467
pMR26 / DFE12 -O2	26.2141	24.9518
pMR26 / DFE12 -O2	26.2948	25.0325
pMR26 / DFE12 -O2	26.4456	25.1834
pMR26 / DFE12 -O2	26.4873	25.225
pMR26 / DFE12 -O2	26.624	25.3617
pMR26 / DFE12 -O2	26.9004	25.6381
pMR26 / DFE12 -O2	27.2994	26.0371
pMR26 / DFE12 -O2	27.3891	26.1268
pMR26 / DFE12 -O2	27.5357	26.2734
pMR26 / DFE12 -O2	27.6856	26.4233
pMR26 / DFE12 -O2	27.904	26.6417
pMR26 / DFE12 -O2	27.908	26.6457
pMR26 / DFE12 -O2	28.4668	27.2045
pMR26 / DFE12 -O2	28.4894	27.2271
pMR26 / DFE12 -O2	28.5381	27.2758
pMR26 / DFE12 -O2	28.5698	27.3075
pMR26 / DFE12 -O2	28.5961	27.3338
pMR26 / DFE12 -O2	28.6173	27.355
pMR26 / DFE12 -O2	28.6961	27.4338
pMR26 / DFE12 -O2	28.8755	27.6132
pMR26 / DFE12 -O2	28.9701	27.7078
pMR26 / DFE12 -O2	29.0372	27.7749
pMR26 / DFE12 -O2	29.486	28.2237
pMR26 / DFE12 -O2	29.5739	28.3116
pMR26 / DFE12 -O2	29.6432	28.3809
pMR26 / DFE12 -O2	29.8442	28.5819
pMR26 / DFE12 -O2	29.8511	28.5888
pMR26 / DFE12 -O2	29.9348	28.6725
pMR26 / DFE12 -O2	30.1153	28.853
pMR26 / DFE12 -O2	30.1186	28.8563
pMR26 / DFE12 -O2	30.1408	28.8786
pMR26 / DFE12 -O2	31.2429	29.9807
pMR26 / DFE12 -O2	31.6191	30.3568
pMR26 / DFE12 -O2	31.9302	30.6679
pMR26 / DFE12 -O2	31.9559	30.6937
pMR26 / DFE12 -O2	32.444	31.1817
pMR26 / DFE12 -O2	33.0181	31.7558
pMR26 / DFE12 -O2	33.0324	31.7701
pMR26 / DFE12 -O2	33.1887	31.9264
pMR26 / DFE12 -O2	33.2533	31.991
pMR26 / DFE12 -O2	33.2657	32.0034
pMR26 / DFE12 -O2	33.4524	32.1901
pMR26 / DFE12 -O2	33.5499	32.2876
pMR26 / DFE12 -O2	33.5977	32.3354
pMR26 / DFE12 -O2	33.7588	32.4965
pMR26 / DFE12 -O2	34.1047	32.8424
pMR26 / DFE12 -O2	34.8818	33.6196
pMR26 / DFE12 -O2	34.9643	33.702
pMR26 / DFE12 -O2	35.0539	33.7916
pMR26 / DFE12 -O2	35.2443	33.982
pMR26 / DFE12 -O2	35.4681	34.2058
pMR26 / DFE12 -O2	35.8805	34.6182
pMR26 / DFE12 -O2	36.1549	34.8926
pMR26 / DFE12 -O2	36.2297	34.9674
pMR26 / DFE12 -O2	36.2658	35.0035
pMR26 / DFE12 -O2	36.2832	35.0209
pMR26 / DFE12 -O2	36.2848	35.0226
pMR26 / DFE12 -O2	36.2873	35.0251
pMR26 / DFE12 -O2	36.5936	35.3313
pMR26 / DFE12 -O2	36.6134	35.3511
pMR26 / DFE12 -O2	36.7313	35.469
pMR26 / DFE12 -O2	37.0231	35.7608
pMR26 / DFE12 -O2	37.5206	36.2583
pMR26 / DFE12 -O2	37.5581	36.2958
pMR26 / DFE12 -O2	37.7631	36.5008
pMR26 / DFE12 -O2	38.2605	36.9982
pMR26 / DFE12 -O2	38.3957	37.1334
pMR26 / DFE12 -O2	38.485	37.2227
pMR26 / DFE12 -O2	38.5503	37.288
pMR26 / DFE12 -O2	38.5702	37.3079
pMR26 / DFE12 -O2	38.6833	37.4211
pMR26 / DFE12 -O2	39.1311	37.8688
pMR26 / DFE12 -O2	39.5606	38.2983
pMR26 / DFE12 -O2	40.9154	39.6532
pMR26 / DFE12 -O2	41.1585	39.8962
pMR26 / DFE12 -O2	41.4568	40.1945
pMR26 / DFE12 -O2	41.5099	40.2476
pMR26 / DFE12 -O2	43.904	42.6417
pMR26 / DFE12 -O2	44.7044	43.4421
pMR26 / DFE12 -O2	44.8421	43.5798
pMR26 / DFE12 -O2	45.745	44.4828
pMR26 / DFE12 -O2	46.2637	45.0014
pMR26 / DFE12 -O2	46.9373	45.675
pMR26 / DFE12 -O2	47.1703	45.908
pMR26 / DFE12 -O2	47.7748	46.5125
pMR26 / DFE12 -O2	47.9701	46.7078
pMR26 / DFE12 -O2	48.3236	47.0613
pMR26 / DFE12 -O2	49.4095	48.1472
pMR26 / DFE12 -O2	50.5311	49.2688
pMR26 / DFE12 -O2	53.3159	52.0536
pMR26 / DFE12 -O2	53.5638	52.3015
pMR26 / DFE12 -O2	67.7849	66.5226
pMR26 / DFE12 -O2	80.6461	79.3838
pMR26 / DFE12 -O2	7.34382	6.08153
pMR26 / DFE12 -O2	8.19362	6.93132
pMR26 / DFE12 -O2	8.66794	7.40565
pMR26 / DFE12 -O2	11.4026	10.1403
pMR26 / DFE12 -O2	12.6518	11.3895
pMR26 / DFE12 -O2	13.3364	12.0741
pMR26 / DFE12 -O2	13.4447	12.1824
pMR26 / DFE12 -O2	13.5989	12.3366
pMR26 / DFE12 -O2	14.6639	13.4016
pMR26 / DFE12 -O2	14.7952	13.5329
pMR26 / DFE12 -O2	15.2924	14.0301
pMR26 / DFE12 -O2	15.3982	14.1359
pMR26 / DFE12 -O2	15.6408	14.3785
pMR26 / DFE12 -O2	15.8329	14.5707
pMR26 / DFE12 -O2	15.8832	14.6209
pMR26 / DFE12 -O2	15.9571	14.6948
pMR26 / DFE12 -O2	16.0348	14.7726
pMR26 / DFE12 -O2	16.7208	15.4585
pMR26 / DFE12 -O2	16.8396	15.5773
pMR26 / DFE12 -O2	17.4316	16.1693
pMR26 / DFE12 -O2	17.8386	16.5763
pMR26 / DFE12 -O2	18.068	16.8057
pMR26 / DFE12 -O2	18.2388	16.9765
pMR26 / DFE12 -O2	18.7591	17.4968
pMR26 / DFE12 -O2	19.4155	18.1532
pMR26 / DFE12 -O2	19.6033	18.341
pMR26 / DFE12 -O2	19.9125	18.6502
pMR26 / DFE12 -O2	20.2824	19.0201
pMR26 / DFE12 -O2	20.5464	19.2841
pMR26 / DFE12 -O2	20.619	19.3567
pMR26 / DFE12 -O2	20.9646	19.7023
pMR26 / DFE12 -O2	21.3201	20.0578
pMR26 / DFE12 -O2	21.4413	20.179
pMR26 / DFE12 -O2	21.681	20.4187
pMR26 / DFE12 -O2	21.7853	20.523
pMR26 / DFE12 -O2	22.0829	20.8206
pMR26 / DFE12 -O2	22.2386	20.9763
pMR26 / DFE12 -O2	22.3547	21.0924
pMR26 / DFE12 -O2	22.6035	21.3412
pMR26 / DFE12 -O2	22.6081	21.3458
pMR26 / DFE12 -O2	22.6774	21.4151
pMR26 / DFE12 -O2	22.9295	21.6672
pMR26 / DFE12 -O2	23.1438	21.8815
pMR26 / DFE12 -O2	23.1622	21.8999
pMR26 / DFE12 -O2	23.5056	22.2433
pMR26 / DFE12 -O2	23.7177	22.4554
pMR26 / DFE12 -O2	23.7502	22.4879
pMR26 / DFE12 -O2	23.9063	22.6441
pMR26 / DFE12 -O2	23.9464	22.6841
pMR26 / DFE12 -O2	24.136	22.8737
pMR26 / DFE12 -O2	24.3431	23.0808
pMR26 / DFE12 -O2	24.6567	23.3944
pMR26 / DFE12 -O2	25.1286	23.8663
pMR26 / DFE12 -O2	25.1485	23.8862
pMR26 / DFE12 -O2	25.3452	24.0829
pMR26 / DFE12 -O2	25.3694	24.1071
pMR26 / DFE12 -O2	25.555	24.2927
pMR26 / DFE12 -O2	25.5905	24.3282
pMR26 / DFE12 -O2	25.6186	24.3563
pMR26 / DFE12 -O2	25.7273	24.465
pMR26 / DFE12 -O2	25.8085	24.5462
pMR26 / DFE12 -O2	25.9586	24.6963
pMR26 / DFE12 -O2	26.1826	24.9203
pMR26 / DFE12 -O2	26.7957	25.5334
pMR26 / DFE12 -O2	26.932	25.6697
pMR26 / DFE12 -O2	27.0619	25.7996
pMR26 / DFE12 -O2	27.2649	26.0026
pMR26 / DFE12 -O2	27.2804	26.0181
pMR26 / DFE12 -O2	27.3699	26.1076
pMR26 / DFE12 -O2	27.3935	26.1312
pMR26 / DFE12 -O2	27.4531	26.1908
pMR26 / DFE12 -O2	27.5016	26.2393
pMR26 / DFE12 -O2	27.6194	26.3571
pMR26 / DFE12 -O2	27.6607	26.3984
pMR26 / DFE12 -O2	27.7001	26.4378
pMR26 / DFE12 -O2	27.7015	26.4392
pMR26 / DFE12 -O2	27.7145	26.4522
pMR26 / DFE12 -O2	27.7688	26.5065
pMR26 / DFE12 -O2	27.8536	26.5914
pMR26 / DFE12 -O2	27.8556	26.5933
pMR26 / DFE12 -O2	28.04	26.7777
pMR26 / DFE12 -O2	28.1263	26.864
pMR26 / DFE12 -O2	28.2695	27.0072
pMR26 / DFE12 -O2	28.3459	27.0836
pMR26 / DFE12 -O2	28.4058	27.1435
pMR26 / DFE12 -O2	28.529	27.2668
pMR26 / DFE12 -O2	28.5684	27.3061
pMR26 / DFE12 -O2	28.6808	27.4185
pMR26 / DFE12 -O2	28.7607	27.4984
pMR26 / DFE12 -O2	29.1146	27.8523
pMR26 / DFE12 -O2	29.1622	27.8999
pMR26 / DFE12 -O2	29.1775	27.9152
pMR26 / DFE12 -O2	29.2061	27.9438
pMR26 / DFE12 -O2	29.3084	28.0461
pMR26 / DFE12 -O2	29.335	28.0727
pMR26 / DFE12 -O2	30.1403	28.878
pMR26 / DFE12 -O2	30.2786	29.0163
pMR26 / DFE12 -O2	30.3298	29.0675
pMR26 / DFE12 -O2	30.4539	29.1916
pMR26 / DFE12 -O2	30.5886	29.3263
pMR26 / DFE12 -O2	30.5892	29.3269
pMR26 / DFE12 -O2	30.8475	29.5852
pMR26 / DFE12 -O2	30.8776	29.6153
pMR26 / DFE12 -O2	30.98	29.7177
pMR26 / DFE12 -O2	31.0996	29.8373
pMR26 / DFE12 -O2	31.126	29.8637
pMR26 / DFE12 -O2	31.146	29.8837
pMR26 / DFE12 -O2	31.2403	29.978
pMR26 / DFE12 -O2	31.2681	30.0058
pMR26 / DFE12 -O2	31.3032	30.0409
pMR26 / DFE12 -O2	31.3692	30.1069
pMR26 / DFE12 -O2	31.4313	30.169
pMR26 / DFE12 -O2	31.4815	30.2192
pMR26 / DFE12 -O2	31.5537	30.2914
pMR26 / DFE12 -O2	31.5603	30.298
pMR26 / DFE12 -O2	31.6736	30.4113
pMR26 / DFE12 -O2	31.8139	30.5516
pMR26 / DFE12 -O2	31.9664	30.7041
pMR26 / DFE12 -O2	32.2751	31.0128
pMR26 / DFE12 -O2	32.3103	31.048
pMR26 / DFE12 -O2	32.3161	31.0538
pMR26 / DFE12 -O2	32.4087	31.1464
pMR26 / DFE12 -O2	32.472	31.2097
pMR26 / DFE12 -O2	32.5386	31.2763
pMR26 / DFE12 -O2	32.7817	31.5194
pMR26 / DFE12 -O2	33.1467	31.8844
pMR26 / DFE12 -O2	33.1749	31.9126
pMR26 / DFE12 -O2	33.348	32.0857
pMR26 / DFE12 -O2	33.5941	32.3319
pMR26 / DFE12 -O2	33.6905	32.4282
pMR26 / DFE12 -O2	33.7001	32.4378
pMR26 / DFE12 -O2	33.823	32.5607
pMR26 / DFE12 -O2	33.9174	32.6551
pMR26 / DFE12 -O2	33.9985	32.7362
pMR26 / DFE12 -O2	34.0727	32.8104
pMR26 / DFE12 -O2	34.2416	32.9793
pMR26 / DFE12 -O2	34.5063	33.244
pMR26 / DFE12 -O2	35.2655	34.0032
pMR26 / DFE12 -O2	35.3879	34.1256
pMR26 / DFE12 -O2	35.6819	34.4196
pMR26 / DFE12 -O2	35.7697	34.5074
pMR26 / DFE12 -O2	35.836	34.5737
pMR26 / DFE12 -O2	35.8619	34.5996
pMR26 / DFE12 -O2	35.9436	34.6813
pMR26 / DFE12 -O2	35.9534	34.6911
pMR26 / DFE12 -O2	35.9542	34.6919
pMR26 / DFE12 -O2	36.0186	34.7563
pMR26 / DFE12 -O2	36.4412	35.1789
pMR26 / DFE12 -O2	36.5071	35.2448
pMR26 / DFE12 -O2	36.8803	35.618
pMR26 / DFE12 -O2	37.5044	36.2421
pMR26 / DFE12 -O2	37.6126	36.3503
pMR26 / DFE12 -O2	38.2137	36.9514
pMR26 / DFE12 -O2	38.6389	37.3766
pMR26 / DFE12 -O2	38.718	37.4557
pMR26 / DFE12 -O2	39.7154	38.4531
pMR26 / DFE12 -O2	39.7612	38.4989
pMR26 / DFE12 -O2	40.1119	38.8496
pMR26 / DFE12 -O2	40.2354	38.9731
pMR26 / DFE12 -O2	40.2965	39.0342
pMR26 / DFE12 -O2	40.8038	39.5415
pMR26 / DFE12 -O2	40.8273	39.565
pMR26 / DFE12 -O2	41.1466	39.8844
pMR26 / DFE12 -O2	41.2192	39.957
pMR26 / DFE12 -O2	41.6496	40.3873
pMR26 / DFE12 -O2	41.6721	40.4098
pMR26 / DFE12 -O2	41.8208	40.5585
pMR26 / DFE12 -O2	42.5458	41.2835
pMR26 / DFE12 -O2	42.773	41.5107
pMR26 / DFE12 -O2	42.7977	41.5354
pMR26 / DFE12 -O2	42.8594	41.5971
pMR26 / DFE12 -O2	42.943	41.6807
pMR26 / DFE12 -O2	43.231	41.9687
pMR26 / DFE12 -O2	44.0051	42.7428
pMR26 / DFE12 -O2	44.4608	43.1985
pMR26 / DFE12 -O2	44.668	43.4057
pMR26 / DFE12 -O2	44.7373	43.475
pMR26 / DFE12 -O2	45.6219	44.3596
pMR26 / DFE12 -O2	46.4903	45.228
pMR26 / DFE12 -O2	46.7217	45.4594
pMR26 / DFE12 -O2	47.3569	46.0946
pMR26 / DFE12 -O2	47.653	46.3907
pMR26 / DFE12 -O2	47.9934	46.7312
pMR26 / DFE12 -O2	48.3487	47.0864
pMR26 / DFE12 -O2	49.0029	47.7407
pMR26 / DFE12 -O2	49.3294	48.0671
pMR26 / DFE12 -O2	49.353	48.0907
pMR26 / DFE12 -O2	49.9617	48.6994
pMR26 / DFE12 -O2	50.5033	49.241
pMR26 / DFE12 -O2	50.6011	49.3388
pMR26 / DFE12 -O2	52.7055	51.4432
pMR26 / DFE12 -O2	54.1448	52.8825
pMR26 / DFE12 -O2	57.7075	56.4453
pMR26 / DFE12 -O2	57.8969	56.6346
pMR26 / DFE12 -O2	59.2232	57.9609
pMR26 / DFE12 -O2	59.5164	58.2541
pMR26 / DFE12 -O2	60.0188	58.7565
pMR26 / DFE12 -O2	60.06	58.7978
pMR26 / DFE12 -O2	61.2469	59.9846
pMR26 / DFE12 -O2	61.3058	60.0435
pMR26 / DFE12 -O2	63.688	62.4257
pMR26 / DFE12 -O2	65.6869	64.4246
pMR26 / DFE12 -O2	67.1387	65.8764
pMR26 / DFE12 -O2	68.1585	66.8962
pDSW206 / MMR8 +O2	2.17947	0.917176
pDSW206 / MMR8 +O2	4.18103	2.91874
pDSW206 / MMR8 +O2	4.89815	3.63586
pDSW206 / MMR8 +O2	5.49812	4.23583
pDSW206 / MMR8 +O2	6.15489	4.8926
pDSW206 / MMR8 +O2	6.25658	4.99429
pDSW206 / MMR8 +O2	6.94692	5.68463
pDSW206 / MMR8 +O2	8.17139	6.90909
pDSW206 / MMR8 +O2	9.05532	7.79303
pDSW206 / MMR8 +O2	9.32631	8.06401
pDSW206 / MMR8 +O2	9.78112	8.51883
pDSW206 / MMR8 +O2	11.0364	9.77406
pDSW206 / MMR8 +O2	11.0401	9.77785
pDSW206 / MMR8 +O2	11.1223	9.86003
pDSW206 / MMR8 +O2	11.7161	10.4538
pDSW206 / MMR8 +O2	12.5317	11.2694
pDSW206 / MMR8 +O2	12.5536	11.2913
pDSW206 / MMR8 +O2	13.2877	12.0254
pDSW206 / MMR8 +O2	13.3196	12.0573
pDSW206 / MMR8 +O2	13.9929	12.7306
pDSW206 / MMR8 +O2	14.1977	12.9354
pDSW206 / MMR8 +O2	15.5694	14.3071
pDSW206 / MMR8 +O2	16.2035	14.9412
pDSW206 / MMR8 +O2	16.7558	15.4936
pDSW206 / MMR8 +O2	17.0169	15.7546
pDSW206 / MMR8 +O2	17.8085	16.5462
pDSW206 / MMR8 +O2	18.5063	17.244
pDSW206 / MMR8 +O2	19.8237	18.5614
pDSW206 / MMR8 +O2	19.901	18.6387
pDSW206 / MMR8 +O2	20.3316	19.0693
pDSW206 / MMR8 +O2	20.9171	19.6548
pDSW206 / MMR8 +O2	23.3225	22.0602
pDSW206 / MMR8 +O2	23.3696	22.1073
pDSW206 / MMR8 +O2	23.879	22.6167
pDSW206 / MMR8 +O2	24.3412	23.0789
pDSW206 / MMR8 +O2	24.5202	23.2579
pDSW206 / MMR8 +O2	24.8659	23.6036
pDSW206 / MMR8 +O2	25.6181	24.3558
pDSW206 / MMR8 +O2	25.6675	24.4053
pDSW206 / MMR8 +O2	25.6677	24.4054
pDSW206 / MMR8 +O2	25.6853	24.423
pDSW206 / MMR8 +O2	25.7019	24.4396
pDSW206 / MMR8 +O2	26.9752	25.7129
pDSW206 / MMR8 +O2	28.7623	27.5
pDSW206 / MMR8 +O2	29.019	27.7567
pDSW206 / MMR8 +O2	29.2172	27.9549
pDSW206 / MMR8 +O2	29.7446	28.4823
pDSW206 / MMR8 +O2	29.7505	28.4883
pDSW206 / MMR8 +O2	30.116	28.8538
pDSW206 / MMR8 +O2	30.3565	29.0942
pDSW206 / MMR8 +O2	30.368	29.1057
pDSW206 / MMR8 +O2	30.3946	29.1323
pDSW206 / MMR8 +O2	30.7786	29.5163
pDSW206 / MMR8 +O2	30.7806	29.5183
pDSW206 / MMR8 +O2	32.2343	30.972
pDSW206 / MMR8 +O2	32.2369	30.9746
pDSW206 / MMR8 +O2	32.2749	31.0126
pDSW206 / MMR8 +O2	32.5398	31.2775
pDSW206 / MMR8 +O2	32.6448	31.3825
pDSW206 / MMR8 +O2	33.266	32.0037
pDSW206 / MMR8 +O2	33.7363	32.474
pDSW206 / MMR8 +O2	34.205	32.9427
pDSW206 / MMR8 +O2	34.6457	33.3834
pDSW206 / MMR8 +O2	35.2754	34.0131
pDSW206 / MMR8 +O2	35.4209	34.1586
pDSW206 / MMR8 +O2	35.6476	34.3853
pDSW206 / MMR8 +O2	36.5466	35.2843
pDSW206 / MMR8 +O2	36.8176	35.5553
pDSW206 / MMR8 +O2	37.1406	35.8783
pDSW206 / MMR8 +O2	37.7367	36.4744
pDSW206 / MMR8 +O2	37.8425	36.5802
pDSW206 / MMR8 +O2	37.9986	36.7363
pDSW206 / MMR8 +O2	38.3335	37.0712
pDSW206 / MMR8 +O2	38.7069	37.4446
pDSW206 / MMR8 +O2	38.7525	37.4902
pDSW206 / MMR8 +O2	38.98	37.7177
pDSW206 / MMR8 +O2	39.3388	38.0765
pDSW206 / MMR8 +O2	39.6734	38.4111
pDSW206 / MMR8 +O2	39.9689	38.7066
pDSW206 / MMR8 +O2	41.1604	39.8982
pDSW206 / MMR8 +O2	41.7733	40.511
pDSW206 / MMR8 +O2	42.8512	41.5889
pDSW206 / MMR8 +O2	43.314	42.0517
pDSW206 / MMR8 +O2	44.3693	43.107
pDSW206 / MMR8 +O2	45.6446	44.3823
pDSW206 / MMR8 +O2	47.8486	46.5864
pDSW206 / MMR8 +O2	47.9999	46.7376
pDSW206 / MMR8 +O2	48.0869	46.8246
pDSW206 / MMR8 +O2	48.6078	47.3456
pDSW206 / MMR8 +O2	50.2392	48.9769
pDSW206 / MMR8 +O2	51.5005	50.2382
pDSW206 / MMR8 +O2	52.0378	50.7755
pDSW206 / MMR8 +O2	55.6633	54.401
pDSW206 / MMR8 +O2	56.2704	55.0081
pDSW206 / MMR8 +O2	58.1342	56.8719
pDSW206 / MMR8 +O2	59.9132	58.6509
pDSW206 / MMR8 +O2	60.0797	58.8174
pDSW206 / MMR8 +O2	60.494	59.2317
pDSW206 / MMR8 +O2	64.4802	63.2179
pDSW206 / MMR8 +O2	68.5883	67.326
pDSW206 / MMR8 +O2	72.3678	71.1055
[truncated: 1,670 more rows]

## Sheet: DFE29A +O2
Name	Association	Experiment	Image	Intensity	Mean CFP	Mean YFP	Location	Position	Shape	Mean YFP/CFP	Subtraction	# cells		Sorted (JNC)	x100
b3	0	Experiment 3	DFE29A +O2	124.082	0.695953	0.438507	(148.67;18.92)	1	1	0.630081	#N/A	102		0.0340324	3.40324
b119	0	Experiment 3	DFE29A +O2	137.886	1.92105	2.18613	(601.49;10.75)	8	1	1.13798	#N/A			0.0366468	3.66468
b41	0	Experiment 3	DFE29A +O2	146.744	2.0968	1.6817	(403.59;23.84)	4	1	0.802032	#N/A			0.0765917	7.65917
b102	0	Experiment 3	DFE29A +O2	140.219	2.34622	7.33035	(224.36;137.72)	8	1	3.12432	#N/A			0.0817188	8.17188
b111	0	Experiment 3	DFE29A +O2	141.949	2.53952	0.884293	(431.48;135.55)	8	1	0.348212	#N/A			0.0845047	8.45047
b175	0	Experiment 3	DFE29A +O2	144.808	3.44369	6.89003	(67.49;260.23)	10	1	2.00077	#N/A			0.0885934	8.85934
b200	0	Experiment 3	DFE29A +O2	134.169	3.80808	5.03873	(530.64;490.94)	10	1	1.32317	#N/A			0.091211	9.1211
b13	0	Experiment 3	DFE29A +O2	134.267	3.82147	4.47299	(516.24;137.30)	1	1	1.17049	#N/A			0.0989667	9.89667
b17	0	Experiment 3	DFE29A +O2	125.867	3.98639	6.16109	(51.07;252.26)	2	1	1.54553	#N/A			0.100049	10.0049
b204	0	Experiment 3	DFE29A +O2	140.563	4.63153	0.229187	(587.89;89.61)	10	1	0.0494841	#N/A			0.100615	10.0615
b39	0	Experiment 3	DFE29A +O2	130.32	4.90601	8.32103	(182.75;137.54)	4	1	1.69609	#N/A			0.105433	10.5433
b191	0	Experiment 3	DFE29A +O2	141.5	6.11459	3.53258	(349.64;98.47)	10	1	0.577729	#N/A			0.111293	11.1293
b116	0	Experiment 3	DFE29A +O2	130.811	6.50418	4.81387	(568.72;206.77)	8	1	0.74012	#N/A			0.114598	11.4598
b146	0	Experiment 3	DFE29A +O2	149.642	6.90628	4.03848	(338.29;18.49)	9	1	0.584755	#N/A			0.117318	11.7318
b170	0	Experiment 3	DFE29A +O2	140.255	7.15936	6.93617	(677.11;181.47)	9	1	0.968825	#N/A			0.124643	12.4643
b187	0	Experiment 3	DFE29A +O2	150.038	7.81638	6.51022	(293.89;497.05)	10	1	0.832895	#N/A			0.125485	12.5485
b203	0	Experiment 3	DFE29A +O2	124.926	8.30063	6.60407	(575.94;321.01)	10	1	0.79561	#N/A			0.128322	12.8322
b189	0	Experiment 3	DFE29A +O2	132.939	8.49039	1.67256	(317.96;84.83)	10	1	0.196995	#N/A			0.136842	13.6842
b161	0	Experiment 3	DFE29A +O2	158.178	8.61591	0.422089	(674.16;190.95)	9	1	0.0489895	#N/A			0.155009	15.5009
b61	0	Experiment 3	DFE29A +O2	129.584	8.79321	5.80121	(426.57;344.70)	6	1	0.659737	#N/A			0.156227	15.6227
b134	0	Experiment 3	DFE29A +O2	139.236	9.21527	15.2939	(96.19;437.22)	9	1	1.65963	#N/A			0.160626	16.0626
b4	0	Experiment 3	DFE29A +O2	116.817	9.556	6.30483	(159.57;280.38)	1	1	0.659777	#N/A			0.161487	16.1487
b188	0	Experiment 3	DFE29A +O2	145.5	9.83585	7.15566	(307.61;460.42)	10	1	0.727508	#N/A			0.172098	17.2098
b48	0	Experiment 3	DFE29A +O2	141.775	9.83698	9.47803	(180.20;377.66)	5	1	0.96351	#N/A			0.176308	17.6308
b52	0	Experiment 3	DFE29A +O2	135.117	11.0509	7.15097	(445.14;166.98)	5	1	0.647092	#N/A			0.187269	18.7269
b99	0	Experiment 3	DFE29A +O2	115.507	11.3926	4.58199	(153.96;102.57)	8	1	0.40219	#N/A			0.188207	18.8207
b34	0	Experiment 3	DFE29A +O2	124.442	12.0005	5.96652	(473.16;231.67)	3	1	0.49719	#N/A			0.198544	19.8544
b87	0	Experiment 3	DFE29A +O2	124.715	12.2136	6.09973	(575.62;289.40)	7	1	0.499423	#N/A			0.200504	20.0504
b71	0	Experiment 3	DFE29A +O2	129.611	12.9877	7.8143	(108.16;199.83)	7	1	0.601668	#N/A			0.201423	20.1423
b30	0	Experiment 3	DFE29A +O2	131.018	13.6339	8.27144	(162.78;159.18)	3	1	0.606683	#N/A			0.204621	20.4621
b173	0	Experiment 3	DFE29A +O2	153.849	14.2269	6.9939	(19.42;233.78)	10	1	0.491596	#N/A			0.220813	22.0813
b149	0	Experiment 3	DFE29A +O2	119.932	14.3723	9.66824	(487.91;412.27)	9	1	0.672699	#N/A			0.230899	23.0899
b14	0	Experiment 3	DFE29A +O2	117.818	14.544	4.3136	(550.21;71.14)	1	1	0.296589	#N/A			0.234317	23.4317
b11	0	Experiment 3	DFE29A +O2	112.994	14.5857	6.63431	(494.77;200.56)	1	1	0.454851	#N/A			0.244685	24.4685
b177	0	Experiment 3	DFE29A +O2	130.072	14.9106	5.88835	(180.57;157.30)	10	1	0.394912	#N/A			0.245841	24.5841
b140	0	Experiment 3	DFE29A +O2	128.841	16.3746	7.16644	(222.04;206.45)	9	1	0.437657	#N/A			0.246214	24.6214
b169	0	Experiment 3	DFE29A +O2	120.757	16.7132	9.83433	(668.09;182.22)	9	1	0.588416	#N/A			0.247683	24.7683
b183	0	Experiment 3	DFE29A +O2	127.143	17.1803	7.83318	(259.40;471.49)	10	1	0.455939	#N/A			0.248698	24.8698
b109	0	Experiment 3	DFE29A +O2	153.737	17.522	6.35234	(375.87;358.40)	8	1	0.362534	#N/A			0.256624	25.6624
b76	0	Experiment 3	DFE29A +O2	123.717	18.0095	11.4177	(242.41;178.60)	7	1	0.63398	#N/A			0.262954	26.2954
b81	0	Experiment 3	DFE29A +O2	143.472	18.2081	6.82602	(440.29;154.21)	7	1	0.37489	#N/A			0.272836	27.2836
b72	0	Experiment 3	DFE29A +O2	124.283	19.5962	6.66637	(131.45;486.57)	7	1	0.340187	#N/A			0.278606	27.8606
b194	0	Experiment 3	DFE29A +O2	116.234	20.9702	8.87746	(405.74;266.91)	10	1	0.423337	#N/A			0.284502	28.4502
b144	0	Experiment 3	DFE29A +O2	137.727	21.322	10.611	(324.52;294.95)	9	1	0.497654	#N/A			0.288255	28.8255
b106	0	Experiment 3	DFE29A +O2	127.264	21.4417	5.10359	(317.75;325.71)	8	1	0.238021	#N/A			0.29785	29.785
b179	0	Experiment 3	DFE29A +O2	121.065	21.8983	2.97623	(203.76;37.66)	10	1	0.135911	#N/A			0.317845	31.7845
b42	0	Experiment 3	DFE29A +O2	116.02	22.3331	8.77937	(460.80;39.98)	4	1	0.39311	#N/A			0.318573	31.8573
b199	0	Experiment 3	DFE29A +O2	120.722	22.7142	1.8485	(496.47;104.03)	10	1	0.0813805	#N/A			0.318754	31.8754
b59	0	Experiment 3	DFE29A +O2	115.783	25.4289	11.2441	(319.64;396.18)	6	1	0.442176	#N/A			0.325815	32.5815
b85	0	Experiment 3	DFE29A +O2	115.172	30.7451	10.7742	(504.61;269.68)	7	1	0.350437	#N/A			0.330059	33.0059
b150	0	Experiment 3	DFE29A +O2	117.89	32.693	3.1786	(530.61;257.29)	9	1	0.0972258	#N/A			0.337982	33.7982
b122	0	Experiment 3	DFE29A +O2	120.037	34.3903	13.4957	(44.17;31.64)	8	1	0.392428	#N/A			0.342418	34.2418
b128	0	Experiment 3	DFE29A +O2	125.556	36.0721	27.5702	(382.68;312.67)	8	1	0.764307	#N/A			0.347283	34.7283
b45a	0	Experiment 3	DFE29A +O2	138.035	49.7281	12.3668	(547.93;35.43)	4	1	0.248688	#N/A			0.349108	34.9108
b91	0	Experiment 3	DFE29A +O2	137.257	50.4307	12.2075	(676.96;271.33)	7	1	0.242064	#N/A			0.356169	35.6169
b23	0	Experiment 3	DFE29A +O2	115.847	99.4968	10.3053	(464.47;439.04)	2	1	0.103574	#N/A			0.35869	35.869
b20a	0	Experiment 3	DFE29A +O2	116.295	140.089	13.8641	(377.77;290.62)	2	1	0.0989667	0.0989667			0.360312	36.0312
b7	0	Experiment 3	DFE29A +O2	113.354	140.935	17.5666	(298.45;333.59)	1	1	0.124643	0.124643			0.360738	36.0738
b172	0	Experiment 3	DFE29A +O2	120.554	148.439	55.511	(20.78;166.18)	10	1	0.373965	0.373965			0.360877	36.0877
b181	0	Experiment 3	DFE29A +O2	117.253	152.692	19.1606	(241.53;66.68)	10	1	0.125485	0.125485			0.366767	36.6767
b130a	0	Experiment 3	DFE29A +O2	140.32	156.044	26.8549	(449.53;170.20)	8	1	0.172098	0.172098			0.372688	37.2688
b20b	0	Experiment 3	DFE29A +O2	111.656	169.973	15.5034	(383.77;303.51)	2	1	0.091211	0.091211			0.373965	37.3965
b104	0	Experiment 3	DFE29A +O2	110.377	206.61	20.788	(292.87;430.30)	8	1	0.100615	0.100615			0.375829	37.5829
b18	0	Experiment 3	DFE29A +O2	121.905	220.67	54.2497	(208.44;78.82)	2	1	0.245841	0.245841			0.383691	38.3691
b126	0	Experiment 3	DFE29A +O2	141.691	239.062	28.0461	(375.08;335.20)	8	1	0.117318	0.117318			0.383795	38.3795
b171	0	Experiment 3	DFE29A +O2	112.355	294.219	124.053	(11.52;194.73)	10	1	0.421637	0.421637			0.390833	39.0833
b131a	0	Experiment 3	DFE29A +O2	125.632	295.931	33.9131	(452.32;188.14)	8	1	0.114598	0.114598			0.391854	39.1854
b8	0	Experiment 3	DFE29A +O2	126.812	305.236	110.11	(341.56;425.46)	1	1	0.360738	0.360738			0.403901	40.3901
b65	0	Experiment 3	DFE29A +O2	121.338	313.3	31.3454	(613.38;319.19)	6	1	0.100049	0.100049			0.405173	40.5173
b127	0	Experiment 3	DFE29A +O2	134.378	325.934	85.7058	(374.70;328.72)	8	1	0.262954	0.262954			0.407867	40.7867
b2	0	Experiment 3	DFE29A +O2	112.504	339.256	179.244	(128.70;385.96)	1	1	0.528344	0.528344			0.418133	41.8133
b129	0	Experiment 3	DFE29A +O2	136.818	341.385	108.508	(381.34;325.86)	8	1	0.317845	0.317845			0.419546	41.9546
b5	0	Experiment 3	DFE29A +O2	110.818	344.651	139.205	(175.14;482.75)	1	1	0.403901	0.403901			0.421637	42.1637
b98	0	Experiment 3	DFE29A +O2	119.733	346.045	178.039	(36.05;334.83)	8	1	0.514496	0.514496			0.423857	42.3857
b68	0	Experiment 3	DFE29A +O2	108.473	348.662	121.085	(19.08;117.41)	7	1	0.347283	0.347283			0.428119	42.8119
b182	0	Experiment 3	DFE29A +O2	110.714	350.355	38.9921	(243.75;237.74)	10	1	0.111293	0.111293			0.440805	44.0805
b1	0	Experiment 3	DFE29A +O2	113.75	367.239	176.184	(30.34;333.12)	1	1	0.479754	0.479754			0.444184	44.4184
b29	0	Experiment 3	DFE29A +O2	115.543	404.228	155.099	(149.33;25.00)	3	1	0.383691	0.383691			0.445408	44.5408
b101	0	Experiment 3	DFE29A +O2	122.357	407.29	33.2833	(206.06;184.72)	8	1	0.0817188	0.0817188			0.445689	44.5689
b121	0	Experiment 3	DFE29A +O2	117.33	414.309	235.543	(37.67;49.99)	8	1	0.568521	0.568521			0.451292	45.1292
b139	0	Experiment 3	DFE29A +O2	116.37	437.524	262.693	(183.33;167.97)	9	1	0.600409	0.600409			0.475002	47.5002
b45b	0	Experiment 3	DFE29A +O2	117.548	441.866	102.027	(562.79;36.17)	4	1	0.230899	0.230899			0.479754	47.9754
b211	0	Experiment 3	DFE29A +O2	131.114	456.586	429.939	(100.49;22.78)	10	1	0.941639	0.941639			0.497755	49.7755
b132	0	Experiment 3	DFE29A +O2	117.349	456.753	178.981	(586.61;124.13)	8	1	0.391854	0.391854			0.514496	51.4496
b25	0	Experiment 3	DFE29A +O2	124.731	456.829	308.355	(602.37;20.04)	2	1	0.674989	0.674989			0.51451	51.451
b195	0	Experiment 3	DFE29A +O2	116.967	470.599	196.773	(410.80;510.84)	10	1	0.418133	0.418133			0.528344	52.8344
b35	0	Experiment 3	DFE29A +O2	131.077	475.21	136.982	(496.22;64.38)	3	1	0.288255	0.288255			0.540589	54.0589
b67	0	Experiment 3	DFE29A +O2	109.778	480.93	65.8114	(19.48;400.06)	7	1	0.136842	0.136842			0.542128	54.2128
b174	0	Experiment 3	DFE29A +O2	110.913	491.981	419.642	(50.27;65.86)	10	1	0.852963	0.852963			0.567337	56.7337
b75	0	Experiment 3	DFE29A +O2	112.573	492.2	302.045	(213.02;256.50)	7	1	0.613663	0.613663			0.568521	56.8521
b60	0	Experiment 3	DFE29A +O2	117.638	498.218	179.795	(324.31;20.75)	6	1	0.360877	0.360877			0.600409	60.0409
b57	0	Experiment 3	DFE29A +O2	120.507	500.788	42.3189	(278.87;449.84)	6	1	0.0845047	0.0845047			0.609186	60.9186
b43	0	Experiment 3	DFE29A +O2	111.141	505.199	323.781	(473.71;55.48)	4	1	0.640898	0.640898			0.613663	61.3663
b159	0	Experiment 3	DFE29A +O2	121.582	506.812	124.009	(658.85;229.57)	9	1	0.244685	0.244685			0.640898	64.0898
b193	0	Experiment 3	DFE29A +O2	114.903	507.306	126.166	(382.46;62.18)	10	1	0.248698	0.248698			0.66183	66.183
b117	0	Experiment 3	DFE29A +O2	114.783	520.699	218.457	(576.58;322.38)	8	1	0.419546	0.419546			0.674989	67.4989
b15	0	Experiment 3	DFE29A +O2	109.662	520.992	235.119	(648.46;340.12)	1	1	0.451292	0.451292			0.679452	67.9452
b105	0	Experiment 3	DFE29A +O2	113.992	521.244	19.1019	(311.78;367.97)	8	1	0.0366468	0.0366468			0.69132	69.132
b44	0	Experiment 3	DFE29A +O2	111.528	526.408	81.5981	(498.66;392.12)	4	1	0.155009	0.155009			0.852963	85.2963
b12	0	Experiment 3	DFE29A +O2	105.444	527.93	202.617	(492.23;310.72)	1	1	0.383795	0.383795			0.865407	86.5407
b10b	0	Experiment 3	DFE29A +O2	114.176	542.506	161.585	(442.48;93.24)	1	1	0.29785	0.29785			0.941639	94.1639
b33	0	Experiment 3	DFE29A +O2	114.099	543.916	120.104	(392.86;287.62)	3	1	0.220813	0.220813			1.21999	121.999
b192	0	Experiment 3	DFE29A +O2	116.954	547.885	96.5966	(365.08;399.62)	10	1	0.176308	0.176308
b131b	0	Experiment 3	DFE29A +O2	119.24	548.487	112.232	(457.16;167.99)	8	1	0.204621	0.204621
b217	0	Experiment 3	DFE29A +O2	116.746	548.876	297.561	(434.78;76.76)	10	1	0.542128	0.542128
b197	0	Experiment 3	DFE29A +O2	111.736	554.331	187.354	(455.08;134.58)	10	1	0.337982	0.337982
b26	0	Experiment 3	DFE29A +O2	134.261	554.356	366.889	(624.04;186.00)	2	1	0.66183	0.66183
b58	0	Experiment 3	DFE29A +O2	107.944	558.832	138.413	(315.69;362.61)	6	1	0.247683	0.247683
b55	0	Experiment 3	DFE29A +O2	127.007	561.956	179.126	(120.05;277.05)	6	1	0.318754	0.318754
b88	0	Experiment 3	DFE29A +O2	119.287	566.35	43.3777	(599.68;402.72)	7	1	0.0765917	0.0765917
b103	0	Experiment 3	DFE29A +O2	117.925	570.888	107.445	(227.66;59.30)	8	1	0.188207	0.188207
b112	0	Experiment 3	DFE29A +O2	110.507	571.186	204.879	(435.71;288.26)	8	1	0.35869	0.35869
b56	0	Experiment 3	DFE29A +O2	114	574.331	204.559	(185.67;230.35)	6	1	0.356169	0.356169
b164	0	Experiment 3	DFE29A +O2	122.641	575.772	51.0096	(158.58;461.45)	9	1	0.0885934	0.0885934
b31	0	Experiment 3	DFE29A +O2	118.775	575.948	311.351	(290.90;474.92)	3	1	0.540589	0.540589
b69	0	Experiment 3	DFE29A +O2	123.474	584.514	94.3911	(54.22;336.93)	7	1	0.161487	0.161487
b205	0	Experiment 3	DFE29A +O2	113.701	587.793	167.228	(602.06;310.88)	10	1	0.284502	0.284502
b24	0	Experiment 3	DFE29A +O2	123.132	588.898	116.922	(514.52;421.35)	2	1	0.198544	0.198544
b32	0	Experiment 3	DFE29A +O2	128.116	590.467	239.242	(357.74;186.01)	3	1	0.405173	0.405173
b50	0	Experiment 3	DFE29A +O2	112.971	608.612	271.081	(414.52;253.74)	5	1	0.445408	0.445408
b10a	0	Experiment 3	DFE29A +O2	108.823	608.739	169.598	(428.53;102.91)	1	1	0.278606	0.278606
b89	0	Experiment 3	DFE29A +O2	115.677	609.464	527.434	(653.27;62.77)	7	1	0.865407	0.865407
b110	0	Experiment 3	DFE29A +O2	117.833	609.718	166.353	(387.79;270.72)	8	1	0.272836	0.272836
b107	0	Experiment 3	DFE29A +O2	108.244	615.726	20.9546	(332.05;205.47)	8	1	0.0340324	0.0340324
b151	0	Experiment 3	DFE29A +O2	115.776	618.869	79.4143	(566.86;61.38)	9	1	0.128322	0.128322
b46	0	Experiment 3	DFE29A +O2	115.651	620.066	276.357	(557.01;394.52)	4	1	0.445689	0.445689
b38	0	Experiment 3	DFE29A +O2	117.788	621.065	757.691	(16.42;355.98)	4	1	1.21999	1.21999
b201	0	Experiment 3	DFE29A +O2	119.019	629.336	323.8	(543.65;184.66)	10	1	0.51451	0.51451
b113	0	Experiment 3	DFE29A +O2	113.919	629.693	207.836	(446.52;461.23)	8	1	0.330059	0.330059
b51	0	Experiment 3	DFE29A +O2	112.797	630.235	357.555	(436.22;100.00)	5	1	0.567337	0.567337
b73	0	Experiment 3	DFE29A +O2	115.307	640.072	274.027	(167.36;77.91)	7	1	0.428119	0.428119
b114	0	Experiment 3	DFE29A +O2	107.276	649.705	441.443	(525.05;356.68)	8	1	0.679452	0.679452
b6	0	Experiment 3	DFE29A +O2	109	651.684	239.016	(192.42;448.87)	1	1	0.366767	0.366767
b148	0	Experiment 3	DFE29A +O2	100.809	659.193	132.171	(390.06;146.57)	9	1	0.200504	0.200504
b82	0	Experiment 3	DFE29A +O2	102.964	672.267	464.751	(455.06;380.90)	7	1	0.69132	0.69132
b86	0	Experiment 3	DFE29A +O2	108.139	673.374	242.624	(529.66;48.14)	7	1	0.360312	0.360312
b136	0	Experiment 3	DFE29A +O2	117.854	677.093	71.3882	(155.72;314.35)	9	1	0.105433	0.105433
b158	0	Experiment 3	DFE29A +O2	117.713	684.012	109.87	(618.39;391.66)	9	1	0.160626	0.160626
b186	0	Experiment 3	DFE29A +O2	109.125	690.207	259.4	(274.23;354.86)	10	1	0.375829	0.375829
b36	0	Experiment 3	DFE29A +O2	121.869	699.537	163.913	(509.08;330.11)	3	1	0.234317	0.234317
b168	0	Experiment 3	DFE29A +O2	124.034	701.285	131.329	(522.00;485.30)	9	1	0.187269	0.187269
b74	0	Experiment 3	DFE29A +O2	123.903	701.48	228.553	(173.21;147.62)	7	1	0.325815	0.325815
b138	0	Experiment 3	DFE29A +O2	116.39	705.14	334.943	(170.77;333.29)	9	1	0.475002	0.475002
b9	0	Experiment 3	DFE29A +O2	115.6	711.393	111.139	(346.05;271.99)	1	1	0.156227	0.156227
b163	0	Experiment 3	DFE29A +O2	119.794	724.181	441.161	(151.16;472.89)	9	1	0.609186	0.609186
b133	0	Experiment 3	DFE29A +O2	128.817	727.41	253.944	(590.39;133.29)	8	1	0.349108	0.349108
b118	0	Experiment 3	DFE29A +O2	124.99	740.465	313.852	(586.45;381.42)	8	1	0.423857	0.423857
b167	0	Experiment 3	DFE29A +O2	114.087	743.474	327.727	(507.31;494.49)	9	1	0.440805	0.440805
b40	0	Experiment 3	DFE29A +O2	109.236	759.43	378.01	(336.47;459.92)	4	1	0.497755	0.497755
b190	0	Experiment 3	DFE29A +O2	117.781	775.347	247.004	(326.03;486.41)	10	1	0.318573	0.318573
b95	0	Experiment 3	DFE29A +O2	124.816	805.397	300.162	(584.76;443.68)	7	1	0.372688	0.372688
b49	0	Experiment 3	DFE29A +O2	113.163	814.523	278.907	(346.42;301.08)	5	1	0.342418	0.342418
b77	0	Experiment 3	DFE29A +O2	114.571	820.75	210.624	(349.16;86.03)	7	1	0.256624	0.256624
b94	0	Experiment 3	DFE29A +O2	124.33	859.554	335.942	(575.35;448.50)	7	1	0.390833	0.390833
b218	0	Experiment 3	DFE29A +O2	111.181	902.326	181.749	(438.32;84.05)	10	1	0.201423	0.201423
b78	0	Experiment 3	DFE29A +O2	121.198	914.46	406.189	(379.56;348.31)	7	1	0.444184	0.444184
b196	0	Experiment 3	DFE29A +O2	111.325	1000.82	408.201	(449.75;181.83)	10	1	0.407867	0.407867
b19	0	Experiment 3	DFE29A +O2	117.917	1319.69	324.928	(264.91;506.69)	2	1	0.246214	0.246214

## Sheet: DFE29A -O2
Name	Association	Experiment	Image	Intensity	Mean CFP	Mean YFP	Location	Position	Shape	Mean YFP/CFP	Subtraction	# cells		Sorted (JNC)	x100
b1	0	Experiment 33	DFE29A -O2	110.869	521.894	169.679	(21.39;431.36)	1	1	0.325121	0.325121	116		0.0812394	8.12394
b2	0	Experiment 33	DFE29A -O2	112.944	522.559	283.749	(56.48;377.38)	1	1	0.542998	0.542998			0.0886092	8.86092
b3	0	Experiment 33	DFE29A -O2	114.523	533.816	123.918	(68.01;258.55)	1	1	0.232135	0.232135			0.105219	10.5219
b4	0	Experiment 33	DFE29A -O2	105.993	641.447	185.504	(261.57;140.96)	1	1	0.289196	0.289196			0.116001	11.6001
b5	0	Experiment 33	DFE29A -O2	98.8621	537.397	167.655	(267.58;31.47)	1	1	0.311976	0.311976			0.116187	11.6187
b6	0	Experiment 33	DFE29A -O2	109.385	694.677	94.0096	(298.75;147.15)	1	1	0.135329	0.135329			0.12524	12.524
b7	0	Experiment 33	DFE29A -O2	108.739	558.38	106.553	(314.86;474.32)	1	1	0.190825	0.190825			0.135329	13.5329
b8	0	Experiment 33	DFE29A -O2	103.15	510.693	125.945	(316.29;196.05)	1	1	0.246615	0.246615			0.137395	13.7395
b9	0	Experiment 33	DFE29A -O2	98.7971	400.793	93.6011	(315.87;33.38)	1	1	0.23354	0.23354			0.140461	14.0461
b11	0	Experiment 33	DFE29A -O2	106.387	607.49	176.921	(389.31;323.54)	1	1	0.291233	0.291233			0.144581	14.4581
b12	0	Experiment 33	DFE29A -O2	110.146	629.376	199.422	(442.02;315.84)	1	1	0.316856	0.316856			0.149186	14.9186
b13	0	Experiment 33	DFE29A -O2	103.854	554.918	109.119	(575.12;378.93)	1	1	0.19664	0.19664			0.149807	14.9807
b14	0	Experiment 33	DFE29A -O2	107.361	429.126	115.654	(612.05;32.39)	1	1	0.269511	0.269511			0.151649	15.1649
b15	0	Experiment 33	DFE29A -O2	109.769	111.928	15.3783	(631.92;509.63)	1	1	0.137395	0.137395			0.153809	15.3809
b17	0	Experiment 33	DFE29A -O2	107.509	566.874	171.3	(638.92;421.98)	1	1	0.302183	0.302183			0.154295	15.4295
b18	0	Experiment 33	DFE29A -O2	99.8977	537.381	117.23	(641.43;99.26)	1	1	0.21815	0.21815			0.160273	16.0273
b21	0	Experiment 33	DFE29A -O2	124.932	678.765	171.131	(151.03;391.61)	1	1	0.252121	0.252121			0.162746	16.2746
b22	0	Experiment 33	DFE29A -O2	120.569	572.835	96.423	(160.93;397.94)	1	1	0.168326	0.168326			0.163609	16.3609
b25	0	Experiment 33	DFE29A -O2	109.026	353.799	131.642	(44.95;23.21)	2	1	0.372081	0.372081			0.167072	16.7072
b26	0	Experiment 33	DFE29A -O2	111.333	566.182	132.328	(75.08;386.45)	2	1	0.233721	0.233721			0.168326	16.8326
b27	0	Experiment 33	DFE29A -O2	107.176	571.5	129.524	(74.52;310.89)	2	1	0.226639	0.226639			0.16889	16.889
b29	0	Experiment 33	DFE29A -O2	109.518	607.512	126.748	(118.07;499.87)	2	1	0.208634	0.208634			0.174395	17.4395
b30	0	Experiment 33	DFE29A -O2	111.708	535.486	100.287	(132.77;325.35)	2	1	0.187283	0.187283			0.176444	17.6444
b31	0	Experiment 33	DFE29A -O2	116.022	496.883	152.66	(159.89;197.14)	2	1	0.307236	0.307236			0.176518	17.6518
b32	0	Experiment 33	DFE29A -O2	107.18	412.201	144.469	(170.20;54.04)	2	1	0.350483	0.350483			0.180363	18.0363
b33	0	Experiment 33	DFE29A -O2	103.105	19.2573	10.4514	(173.77;409.00)	2	1	0.542727	#N/A			0.180906	18.0906
b34	0	Experiment 33	DFE29A -O2	102.823	546.444	224.068	(179.90;285.82)	2	1	0.410047	0.410047			0.18409	18.409
b35	0	Experiment 33	DFE29A -O2	142.016	0.121094	0.0289612	(187.35;104.89)	2	1	0.239163	#N/A			0.184789	18.4789
b36	0	Experiment 33	DFE29A -O2	107.773	491.382	180.335	(192.26;236.70)	2	1	0.366997	0.366997			0.185074	18.5074
b38	0	Experiment 33	DFE29A -O2	104.444	291.828	93.1295	(232.26;12.32)	2	1	0.319125	0.319125			0.187283	18.7283
b39	0	Experiment 33	DFE29A -O2	108.214	567.728	105.072	(241.64;238.13)	2	1	0.185074	0.185074			0.187616	18.7616
b40	0	Experiment 33	DFE29A -O2	118.418	796.658	170.907	(259.01;426.79)	2	1	0.214529	0.214529			0.188404	18.8404
b41	0	Experiment 33	DFE29A -O2	107.661	437.862	139.393	(267.45;15.67)	2	1	0.31835	0.31835			0.190825	19.0825
b42	0	Experiment 33	DFE29A -O2	106.964	168.882	13.7199	(313.31;90.42)	2	1	0.0812394	0.0812394			0.191074	19.1074
b43	0	Experiment 33	DFE29A -O2	108.957	491.828	144.578	(323.33;335.76)	2	1	0.29396	0.29396			0.191311	19.1311
b44	0	Experiment 33	DFE29A -O2	111.159	507.627	110.069	(449.73;105.17)	2	1	0.21683	0.21683			0.192549	19.2549
b45	0	Experiment 33	DFE29A -O2	103.73	624.874	117.236	(462.26;330.56)	2	1	0.187616	0.187616			0.195135	19.5135
b46	0	Experiment 33	DFE29A -O2	106.736	612.877	99.7431	(476.65;99.41)	2	1	0.162746	0.162746			0.195179	19.5179
b47	0	Experiment 33	DFE29A -O2	99.0632	547.308	129.061	(487.69;193.73)	2	1	0.23581	0.23581			0.19664	19.664
b48	0	Experiment 33	DFE29A -O2	101.477	488.599	129.916	(603.46;348.68)	2	1	0.265894	0.265894			0.197797	19.7797
b49	0	Experiment 33	DFE29A -O2	107.453	510.452	116.916	(631.97;466.86)	2	1	0.229044	0.229044			0.201174	20.1174
b51	0	Experiment 33	DFE29A -O2	108.943	607.421	171.805	(675.78;471.58)	2	1	0.282844	0.282844			0.208634	20.8634
b54	0	Experiment 33	DFE29A -O2	99.3265	450.869	156.497	(16.71;100.56)	3	1	0.3471	0.3471			0.210278	21.0278
b56	0	Experiment 33	DFE29A -O2	111.899	563.294	130.607	(112.12;377.60)	3	1	0.231864	0.231864			0.213379	21.3379
b57	0	Experiment 33	DFE29A -O2	108.279	481.851	207.661	(126.75;456.12)	3	1	0.430966	0.430966			0.214529	21.4529
b58	0	Experiment 33	DFE29A -O2	105.965	404.11	130.926	(156.42;61.51)	3	1	0.323986	0.323986			0.21683	21.683
b59	0	Experiment 33	DFE29A -O2	109.727	545.654	158.619	(168.83;154.97)	3	1	0.290695	0.290695			0.21815	21.815
b60	0	Experiment 33	DFE29A -O2	108.225	387.467	113.921	(206.42;82.99)	3	1	0.294014	0.294014			0.218982	21.8982
b61	0	Experiment 33	DFE29A -O2	110.826	505.543	78.0029	(234.53;471.06)	3	1	0.154295	0.154295			0.22383	22.383
b62	0	Experiment 33	DFE29A -O2	114.124	21.0121	9.13597	(269.45;428.11)	3	1	0.434795	#N/A			0.226639	22.6639
b63	0	Experiment 33	DFE29A -O2	110.306	712.851	125.831	(344.76;271.28)	3	1	0.176518	0.176518			0.227733	22.7733
b64	0	Experiment 33	DFE29A -O2	104.47	511.326	111.971	(354.82;437.12)	3	1	0.218982	0.218982			0.229044	22.9044
b65	0	Experiment 33	DFE29A -O2	138.892	0.851501	0.967072	(413.31;57.89)	3	1	1.13573	#N/A			0.230827	23.0827
b66	0	Experiment 33	DFE29A -O2	104.182	531.673	176.974	(426.57;159.38)	3	1	0.332863	0.332863			0.231864	23.1864
b68	0	Experiment 33	DFE29A -O2	112.285	4.47934	1.27939	(493.04;44.40)	3	1	0.28562	#N/A			0.232135	23.2135
b69	0	Experiment 33	DFE29A -O2	111.918	491.584	136.967	(510.85;135.27)	3	1	0.278624	0.278624			0.23354	23.354
b70	0	Experiment 33	DFE29A -O2	109.896	462.021	75.5909	(538.06;61.46)	3	1	0.163609	0.163609			0.233721	23.3721
b71	0	Experiment 33	DFE29A -O2	112.453	647.027	112.838	(539.75;404.99)	3	1	0.174395	0.174395			0.23581	23.581
b73	0	Experiment 33	DFE29A -O2	108.847	379.122	56.5596	(564.15;96.52)	3	1	0.149186	0.149186			0.241301	24.1301
b74	0	Experiment 33	DFE29A -O2	102.872	542.02	156.51	(609.04;355.68)	3	1	0.288752	0.288752			0.241633	24.1633
b78	0	Experiment 33	DFE29A -O2	118.35	702.878	193.787	(189.33;310.12)	3	1	0.275706	0.275706			0.246615	24.6615
b79	0	Experiment 33	DFE29A -O2	110.802	661.683	187.623	(192.65;304.13)	3	1	0.283555	0.283555			0.249508	24.9508
b81	0	Experiment 33	DFE29A -O2	113.149	617.066	170.261	(286.49;283.81)	3	1	0.275921	0.275921			0.250488	25.0488
b82a	0	Experiment 33	DFE29A -O2	111.964	475.172	95.592	(594.39;379.98)	3	1	0.201174	0.201174			0.252076	25.2076
b72a	0	Experiment 33	DFE29A -O2	115.765	665.437	117.412	(548.98;189.20)	3	1	0.176444	0.176444			0.252121	25.2121
b72b	0	Experiment 33	DFE29A -O2	113.385	662.093	127.485	(555.39;175.39)	3	1	0.192549	0.192549			0.260295	26.0295
b80a	0	Experiment 33	DFE29A -O2	108.253	552.9	107.89	(266.20;291.20)	3	1	0.195135	0.195135			0.265894	26.5894
b80b	0	Experiment 33	DFE29A -O2	108.337	575.311	113.795	(275.70;281.16)	3	1	0.197797	0.197797			0.269455	26.9455
b83	0	Experiment 33	DFE29A -O2	106.239	394.85	118.586	(5.34;345.56)	4	1	0.300332	0.300332			0.269511	26.9511
b84	0	Experiment 33	DFE29A -O2	103.737	423.845	176.556	(54.02;337.38)	4	1	0.416557	0.416557			0.270751	27.0751
b85	0	Experiment 33	DFE29A -O2	111.248	540.163	149.916	(67.68;481.78)	4	1	0.277538	0.277538			0.27108	27.108
b86	0	Experiment 33	DFE29A -O2	114.984	358.142	89.3592	(75.61;83.69)	4	1	0.249508	0.249508			0.275706	27.5706
b87	0	Experiment 33	DFE29A -O2	101.178	567.525	147.724	(85.61;171.13)	4	1	0.260295	0.260295			0.275921	27.5921
b88	0	Experiment 33	DFE29A -O2	126.746	11.9068	8.43274	(135.05;413.77)	4	1	0.708231	#N/A			0.277538	27.7538
b89	0	Experiment 33	DFE29A -O2	105.437	497.99	143.724	(195.26;251.87)	4	1	0.288608	0.288608			0.277722	27.7722
b90	0	Experiment 33	DFE29A -O2	111.875	26.2797	9.02127	(197.20;383.15)	4	1	0.343279	#N/A			0.278624	27.8624
b91	0	Experiment 33	DFE29A -O2	118.233	534.438	151.784	(202.14;169.99)	4	1	0.284006	0.284006			0.280012	28.0012
b94	0	Experiment 33	DFE29A -O2	112.923	512.56	128.39	(273.77;183.20)	4	1	0.250488	0.250488			0.282844	28.2844
b95	0	Experiment 33	DFE29A -O2	103.179	477.041	157.481	(294.35;289.87)	4	1	0.33012	0.33012			0.283555	28.3555
b97	0	Experiment 33	DFE29A -O2	104.233	544.169	154.996	(364.67;341.05)	4	1	0.28483	0.28483			0.284006	28.4006
b99	0	Experiment 33	DFE29A -O2	104.919	350.354	148.444	(374.37;40.17)	4	1	0.423697	0.423697			0.28483	28.483
b100	0	Experiment 33	DFE29A -O2	111.49	462.587	103.541	(384.92;354.36)	4	1	0.22383	0.22383			0.288608	28.8608
b101	0	Experiment 33	DFE29A -O2	96.0671	680.905	113.76	(441.28;437.45)	4	1	0.167072	0.167072			0.288752	28.8752
b102	0	Experiment 33	DFE29A -O2	108.273	512.15	59.4101	(492.59;53.99)	4	1	0.116001	0.116001			0.289196	28.9196
b103	0	Experiment 33	DFE29A -O2	138.729	4.03983	3.48961	(499.68;374.93)	4	1	0.863802	#N/A			0.290695	29.0695
b104	0	Experiment 33	DFE29A -O2	107.539	14.991	6.32187	(549.51;329.96)	4	1	0.421711	#N/A			0.291233	29.1233
b105	0	Experiment 33	DFE29A -O2	111.095	591.171	226.061	(549.41;476.50)	4	1	0.382396	0.382396			0.29396	29.396
b106	0	Experiment 33	DFE29A -O2	118.675	5.21826	3.07031	(615.58;383.88)	4	1	0.588378	#N/A			0.294014	29.4014
b107	0	Experiment 33	DFE29A -O2	110.742	436.058	73.6459	(629.95;217.80)	4	1	0.16889	0.16889			0.300332	30.0332
b108	0	Experiment 33	DFE29A -O2	106.069	427.479	176.347	(638.68;323.41)	4	1	0.412527	0.412527			0.302183	30.2183
b111a	0	Experiment 33	DFE29A -O2	119.484	551.703	84.857	(241.11;348.29)	4	1	0.153809	0.153809			0.307236	30.7236
b111bb	0	Experiment 33	DFE29A -O2	110.216	552.927	88.6195	(229.85;336.99)	4	1	0.160273	0.160273			0.311976	31.1976
b113	0	Experiment 33	DFE29A -O2	112.426	300.557	63.2003	(55.53;49.24)	5	1	0.210278	0.210278			0.316856	31.6856
b115	0	Experiment 33	DFE29A -O2	104.321	565.894	222.454	(76.18;143.90)	5	1	0.393102	0.393102			0.31835	31.835
b117	0	Experiment 33	DFE29A -O2	119.542	529.129	143.436	(115.90;261.86)	5	1	0.27108	0.27108			0.319125	31.9125
b118	0	Experiment 33	DFE29A -O2	125.951	525.062	121.199	(139.74;263.13)	5	1	0.230827	0.230827			0.323986	32.3986
b119	0	Experiment 33	DFE29A -O2	111.322	271.506	28.5676	(151.07;484.56)	5	1	0.105219	0.105219			0.325121	32.5121
b122	0	Experiment 33	DFE29A -O2	109.791	389.102	108.062	(186.43;264.33)	5	1	0.277722	0.277722			0.33012	33.012
b123	0	Experiment 33	DFE29A -O2	142.738	13.9785	6.13014	(258.83;315.03)	5	1	0.438541	#N/A			0.332863	33.2863
b124	0	Experiment 33	DFE29A -O2	104.494	585.893	241.451	(288.01;291.88)	5	1	0.412108	0.412108			0.332923	33.2923
b125	0	Experiment 33	DFE29A -O2	110.744	10.3705	2.66643	(331.27;46.28)	5	1	0.257117	#N/A			0.335329	33.5329
b126	0	Experiment 33	DFE29A -O2	105.386	741.015	136.413	(337.93;417.74)	5	1	0.18409	0.18409			0.3471	34.71
b127	0	Experiment 33	DFE29A -O2	102.603	487.491	169.919	(403.83;217.51)	5	1	0.348558	0.348558			0.348558	34.8558
b128	0	Experiment 33	DFE29A -O2	99.7565	353.129	67.5573	(440.17;181.95)	5	1	0.191311	0.191311			0.350483	35.0483
b129	0	Experiment 33	DFE29A -O2	110.246	426.775	81.5454	(446.84;60.09)	5	1	0.191074	0.191074			0.360718	36.0718
b130	0	Experiment 33	DFE29A -O2	124.905	8.09293	2.64903	(467.26;92.82)	5	1	0.327327	#N/A			0.366997	36.6997
b132	0	Experiment 33	DFE29A -O2	137.148	12.2592	1.17799	(556.38;92.70)	5	1	0.0960907	#N/A			0.372081	37.2081
b133	0	Experiment 33	DFE29A -O2	110.292	408.417	61.936	(568.81;440.89)	5	1	0.151649	0.151649			0.382396	38.2396
b134	0	Experiment 33	DFE29A -O2	111.795	540.526	151.354	(570.88;166.46)	5	1	0.280012	0.280012			0.393102	39.3102
b135	0	Experiment 33	DFE29A -O2	108.518	434.619	144.695	(570.95;75.63)	5	1	0.332923	0.332923			0.410047	41.0047
b142	0	Experiment 33	DFE29A -O2	106.833	505.796	95.2941	(32.86;148.98)	6	1	0.188404	0.188404			0.412108	41.2108
b143	0	Experiment 33	DFE29A -O2	108.046	525.941	102.653	(84.31;367.13)	6	1	0.195179	0.195179			0.412527	41.2527
b144	0	Experiment 33	DFE29A -O2	103.534	453.294	63.6703	(164.28;81.11)	6	1	0.140461	0.140461			0.416557	41.6557
b145	0	Experiment 33	DFE29A -O2	118.337	558.515	83.6696	(174.34;349.51)	6	1	0.149807	0.149807			0.423697	42.3697
b146	0	Experiment 33	DFE29A -O2	109.888	524.361	141.971	(186.20;195.46)	6	1	0.270751	0.270751			0.430966	43.0966
b147	0	Experiment 33	DFE29A -O2	104.638	529.842	113.057	(190.06;423.43)	6	1	0.213379	0.213379			0.542998	54.2998
b148	0	Experiment 33	DFE29A -O2	108.696	586.8	105.837	(224.03;227.03)	6	1	0.180363	0.180363
b149	0	Experiment 33	DFE29A -O2	142.088	9.22488	7.39174	(237.50;336.10)	6	1	0.801283	#N/A
b150	0	Experiment 33	DFE29A -O2	110.527	18.0787	10.381	(260.48;338.89)	6	1	0.574209	#N/A
b151	0	Experiment 33	DFE29A -O2	113.067	623.76	115.264	(287.99;498.85)	6	1	0.184789	0.184789
b152	0	Experiment 33	DFE29A -O2	105.111	464.949	155.911	(295.66;103.89)	6	1	0.335329	0.335329
b153	0	Experiment 33	DFE29A -O2	108.128	491.506	118.764	(307.92;261.02)	6	1	0.241633	0.241633
b156	0	Experiment 33	DFE29A -O2	104.688	762.935	173.746	(348.92;302.84)	6	1	0.227733	0.227733
b157	0	Experiment 33	DFE29A -O2	114.851	740.78	186.733	(354.29;275.14)	6	1	0.252076	0.252076
b158	0	Experiment 33	DFE29A -O2	104.077	577.854	155.706	(358.97;344.85)	6	1	0.269455	0.269455
b159	0	Experiment 33	DFE29A -O2	105.865	554.29	64.4015	(430.06;202.65)	6	1	0.116187	0.116187
b160	0	Experiment 33	DFE29A -O2	104.613	550.899	68.9944	(443.07;314.69)	6	1	0.12524	0.12524
b161	0	Experiment 33	DFE29A -O2	131.795	4.25824	0.501602	(450.62;63.58)	6	1	0.117796	#N/A
b166	0	Experiment 33	DFE29A -O2	104.04	377.352	91.0555	(543.93;15.64)	6	1	0.241301	0.241301
b167	0	Experiment 33	DFE29A -O2	107.949	12.1382	4.97174	(561.32;441.64)	6	1	0.409593	#N/A
b169	0	Experiment 33	DFE29A -O2	98.0213	861.051	310.597	(595.68;404.62)	6	1	0.360718	0.360718
b170	0	Experiment 33	DFE29A -O2	98.3554	469.681	84.9681	(605.85;246.89)	6	1	0.180906	0.180906
b171	0	Experiment 33	DFE29A -O2	107.663	479.312	69.2992	(627.72;195.00)	6	1	0.144581	0.144581
b172	0	Experiment 33	DFE29A -O2	108.99	543.977	48.2013	(649.63;197.81)	6	1	0.0886092	0.0886092

## Sheet: DFE29B +O2
Name	Association	Experiment	Image	Intensity	Mean CFP	Mean YFP	Location	Position	Shape	Mean YFP/CFP	Subtraction	# cells		Sorted (JNC)	x100
b1	0	Experiment 5	DFE29B +O2	115.55	436.297	95.7579	(42.74;262.32)	1	1	0.219479	0.219479	133		0.0190377	1.90377
b2	0	Experiment 5	DFE29B +O2	117.849	757.26	259.358	(113.71;256.40)	1	1	0.342495	0.342495			0.038345	3.8345
b4	0	Experiment 5	DFE29B +O2	117.608	590.758	336.318	(188.38;247.40)	1	1	0.569299	0.569299			0.041843	4.1843
b5	0	Experiment 5	DFE29B +O2	113.468	369.817	183.344	(212.42;87.75)	1	1	0.495769	0.495769			0.0473473	4.73473
b7	0	Experiment 5	DFE29B +O2	140.34	11.5413	6.5558	(229.09;284.12)	1	1	0.56803	#N/A			0.0557907	5.57907
b8	0	Experiment 5	DFE29B +O2	109.083	315.17	137.63	(324.73;113.87)	1	1	0.436686	0.436686			0.0665779	6.65779
b9	0	Experiment 5	DFE29B +O2	110.135	622.473	210.347	(369.65;36.76)	1	1	0.337922	0.337922			0.0717188	7.17188
b12	0	Experiment 5	DFE29B +O2	108.951	252.837	32.2433	(378.56;340.93)	1	1	0.127526	0.127526			0.077138	7.7138
b13	0	Experiment 5	DFE29B +O2	110.684	617.385	201.912	(411.04;23.56)	1	1	0.327045	0.327045			0.0828413	8.28413
b14	0	Experiment 5	DFE29B +O2	109.806	424.604	167.802	(433.53;59.30)	1	1	0.395197	0.395197			0.096489	9.6489
b15	0	Experiment 5	DFE29B +O2	112.771	20.9589	5.32671	(455.79;136.61)	1	1	0.25415	#N/A			0.0976577	9.76577
b16	0	Experiment 5	DFE29B +O2	155.746	9.30655	4.32365	(462.47;334.55)	1	1	0.464582	#N/A			0.106783	10.6783
b17	0	Experiment 5	DFE29B +O2	115.403	615.79	282.423	(501.36;226.18)	1	1	0.458635	0.458635			0.110863	11.0863
b19	0	Experiment 5	DFE29B +O2	104.571	226.647	42.8445	(518.20;468.52)	1	1	0.189036	0.189036			0.111363	11.1363
b20	0	Experiment 5	DFE29B +O2	112.916	13.6778	1.95929	(523.24;49.20)	1	1	0.143246	#N/A			0.111591	11.1591
b21	0	Experiment 5	DFE29B +O2	139.13	5.2341	5.05078	(528.12;116.87)	1	1	0.964976	#N/A			0.120238	12.0238
b22	0	Experiment 5	DFE29B +O2	140.739	10.1507	3.25874	(586.75;134.24)	1	1	0.321037	#N/A			0.127526	12.7526
b23	0	Experiment 5	DFE29B +O2	126.35	477.878	283.171	(604.18;48.28)	1	1	0.592559	0.592559			0.130048	13.0048
b24	0	Experiment 5	DFE29B +O2	134.923	10.8334	2.2749	(612.51;156.25)	1	1	0.209989	#N/A			0.133556	13.3556
b25	0	Experiment 5	DFE29B +O2	125.613	4.86041	4.89288	(640.10;398.19)	1	1	1.00668	#N/A			0.137194	13.7194
b26	0	Experiment 5	DFE29B +O2	123.021	361.591	251.084	(661.98;236.54)	1	1	0.694386	0.694386			0.142181	14.2181
b28	0	Experiment 5	DFE29B +O2	125.442	495.035	125.676	(90.36;329.40)	1	1	0.253873	0.253873			0.144788	14.4788
b29	0	Experiment 5	DFE29B +O2	136.863	37.0426	9.70476	(114.82;326.59)	1	1	0.261989	#N/A			0.145037	14.5037
b32	0	Experiment 5	DFE29B +O2	144.012	22.188	14.3277	(255.31;229.31)	1	1	0.645741	#N/A			0.159956	15.9956
b35	0	Experiment 5	DFE29B +O2	107.831	749.71	227.835	(284.26;29.88)	1	1	0.303897	0.303897			0.168946	16.8946
b36	0	Experiment 5	DFE29B +O2	106.526	868.76	227.882	(283.91;22.99)	1	1	0.262307	0.262307			0.173333	17.3333
b38	0	Experiment 5	DFE29B +O2	149.9	16.9677	13.8929	(350.36;184.12)	1	1	0.818784	#N/A			0.176189	17.6189
b39	0	Experiment 5	DFE29B +O2	141.478	16.0897	15.4783	(354.50;177.46)	1	1	0.962	#N/A			0.189036	18.9036
b41	0	Experiment 5	DFE29B +O2	122.485	18.9408	5.98567	(505.05;147.08)	1	1	0.31602	#N/A			0.19964	19.964
b42	0	Experiment 5	DFE29B +O2	129.375	21.1992	5.55615	(507.11;156.63)	1	1	0.262093	#N/A			0.20093	20.093
b44	0	Experiment 5	DFE29B +O2	115.719	666.957	289.172	(555.70;162.60)	1	1	0.433568	0.433568			0.205251	20.5251
b45	0	Experiment 5	DFE29B +O2	119.026	688.689	281.614	(567.45;168.32)	1	1	0.408913	0.408913			0.206424	20.6424
b46	0	Experiment 5	DFE29B +O2	143.951	132.501	42.4484	(620.65;288.31)	1	1	0.320363	0.320363			0.219479	21.9479
b48	0	Experiment 5	DFE29B +O2	119.496	586.406	157.957	(636.28;288.21)	1	1	0.269364	0.269364			0.221095	22.1095
b51	0	Experiment 5	DFE29B +O2	151.533	2.23657	3.91504	(71.10;352.39)	2	1	1.75046	#N/A			0.233607	23.3607
b52	0	Experiment 5	DFE29B +O2	115.112	424.994	8.0909	(82.98;455.67)	2	1	0.0190377	0.0190377			0.235078	23.5078
b53	0	Experiment 5	DFE29B +O2	125.395	234.969	47.2124	(80.07;58.50)	2	1	0.20093	0.20093			0.236122	23.6122
b54	0	Experiment 5	DFE29B +O2	132.462	12.4337	6.07553	(134.83;129.41)	2	1	0.488632	#N/A			0.239624	23.9624
b55	0	Experiment 5	DFE29B +O2	129.755	308.799	100.109	(136.33;52.33)	2	1	0.324187	0.324187			0.241768	24.1768
b56	0	Experiment 5	DFE29B +O2	106.744	509.711	166.124	(175.99;471.47)	2	1	0.325919	0.325919			0.244532	24.4532
b57	0	Experiment 5	DFE29B +O2	138.412	12.3662	8.10074	(181.97;207.59)	2	1	0.655069	#N/A			0.252555	25.2555
b58	0	Experiment 5	DFE29B +O2	133.184	8.97998	5.9597	(189.40;390.96)	2	1	0.663665	#N/A			0.253873	25.3873
b59	0	Experiment 5	DFE29B +O2	119.178	466.448	229.188	(202.37;102.86)	2	1	0.491347	0.491347			0.262307	26.2307
b60	0	Experiment 5	DFE29B +O2	148.833	6.69266	7.60619	(198.13;435.62)	2	1	1.1365	#N/A			0.263088	26.3088
b61	0	Experiment 5	DFE29B +O2	119.311	487.745	244.68	(289.63;324.12)	2	1	0.501656	0.501656			0.265223	26.5223
b62	0	Experiment 5	DFE29B +O2	124.149	414.386	153.182	(313.65;154.60)	2	1	0.36966	0.36966			0.269364	26.9364
b63	0	Experiment 5	DFE29B +O2	120.711	22.7498	9.38985	(317.19;381.93)	2	1	0.412745	#N/A			0.273981	27.3981
b64	0	Experiment 5	DFE29B +O2	114.156	509.551	314.075	(326.90;457.40)	2	1	0.616376	0.616376			0.27494	27.494
b67	0	Experiment 5	DFE29B +O2	119.229	308.845	144.587	(454.70;105.51)	2	1	0.468154	0.468154			0.282768	28.2768
b69	0	Experiment 5	DFE29B +O2	154.19	23.9681	10.6505	(471.52;392.12)	2	1	0.44436	#N/A			0.284066	28.4066
b70	0	Experiment 5	DFE29B +O2	123.75	146.253	14.1118	(500.79;132.88)	2	1	0.096489	0.096489			0.290208	29.0208
b72	0	Experiment 5	DFE29B +O2	114.272	330.297	87.6023	(524.33;476.35)	2	1	0.265223	0.265223			0.297592	29.7592
b73	0	Experiment 5	DFE29B +O2	143.101	12.0322	3.24438	(527.61;174.14)	2	1	0.269642	#N/A			0.303897	30.3897
b74	0	Experiment 5	DFE29B +O2	152.946	12.1403	3.77412	(540.02;66.43)	2	1	0.310876	#N/A			0.311428	31.1428
b81	0	Experiment 5	DFE29B +O2	124.918	711.987	269.87	(512.07;63.83)	2	1	0.379038	0.379038			0.313224	31.3224
b82	0	Experiment 5	DFE29B +O2	122.075	854.724	452.656	(513.51;56.28)	2	1	0.529593	0.529593			0.317441	31.7441
b87	0	Experiment 5	DFE29B +O2	120.153	12.6794	8.23997	(22.87;289.89)	3	1	0.649874	#N/A			0.318337	31.8337
b88	0	Experiment 5	DFE29B +O2	113.204	527.738	145.096	(50.80;45.23)	3	1	0.27494	0.27494			0.320363	32.0363
b89	0	Experiment 5	DFE29B +O2	117.222	232.973	141.717	(73.14;81.22)	3	1	0.608297	0.608297			0.324187	32.4187
b90	0	Experiment 5	DFE29B +O2	116.972	436.01	123.856	(140.43;445.68)	3	1	0.284066	0.284066			0.325919	32.5919
b91	0	Experiment 5	DFE29B +O2	111.325	173.885	18.568	(160.87;416.04)	3	1	0.106783	0.106783			0.327045	32.7045
b92	0	Experiment 5	DFE29B +O2	117.211	446.114	216.029	(187.75;45.11)	3	1	0.484245	0.484245			0.327665	32.7665
b93	0	Experiment 5	DFE29B +O2	115.918	15.8165	8.84293	(199.59;394.21)	3	1	0.559094	#N/A			0.328624	32.8624
b97	0	Experiment 5	DFE29B +O2	106.177	438.627	137.389	(275.40;106.66)	3	1	0.313224	0.313224			0.33609	33.609
b98	0	Experiment 5	DFE29B +O2	112.367	277.133	88.2217	(301.63;295.30)	3	1	0.318337	0.318337			0.337922	33.7922
b99	0	Experiment 5	DFE29B +O2	119.17	692.857	344.862	(301.49;406.07)	3	1	0.49774	0.49774			0.338086	33.8086
b100	0	Experiment 5	DFE29B +O2	115.638	416.657	60.4308	(310.20;34.66)	3	1	0.145037	0.145037			0.338267	33.8267
b101	0	Experiment 5	DFE29B +O2	137.593	7.08182	7.04871	(310.67;447.73)	3	1	0.995324	#N/A			0.342495	34.2495
b102	0	Experiment 5	DFE29B +O2	115.168	578.031	399.875	(322.89;484.00)	3	1	0.691789	0.691789			0.343606	34.3606
b103	0	Experiment 5	DFE29B +O2	127.136	16.564	8.1618	(324.40;138.74)	3	1	0.492745	#N/A			0.344238	34.4238
b104	0	Experiment 5	DFE29B +O2	114.866	440.36	210.813	(327.29;268.95)	3	1	0.478728	0.478728			0.358571	35.8571
b105	0	Experiment 5	DFE29B +O2	126.868	17.6201	8.16728	(397.38;180.46)	3	1	0.46352	#N/A			0.360032	36.0032
b106	0	Experiment 5	DFE29B +O2	129.555	37.1641	3.85529	(437.60;398.02)	3	1	0.103737	#N/A			0.36966	36.966
b108	0	Experiment 5	DFE29B +O2	145.333	7.38147	7.80045	(500.69;133.67)	3	1	1.05676	#N/A			0.371385	37.1385
b109	0	Experiment 5	DFE29B +O2	112.225	483.829	116.975	(511.55;402.01)	3	1	0.241768	0.241768			0.375887	37.5887
b110	0	Experiment 5	DFE29B +O2	127.607	27.1801	7.3255	(542.36;471.53)	3	1	0.269518	#N/A			0.379038	37.9038
b111	0	Experiment 5	DFE29B +O2	119.875	21.4816	9.43695	(551.81;367.19)	3	1	0.439304	#N/A			0.386052	38.6052
b112	0	Experiment 5	DFE29B +O2	112.794	554.755	26.2661	(570.13;504.47)	3	1	0.0473473	0.0473473			0.395197	39.5197
b113	0	Experiment 5	DFE29B +O2	135.099	14.1749	10.2121	(565.94;355.06)	3	1	0.720438	#N/A			0.403781	40.3781
b114	0	Experiment 5	DFE29B +O2	116.789	407.898	204.956	(600.04;123.27)	3	1	0.502467	0.502467			0.404024	40.4024
b115	0	Experiment 5	DFE29B +O2	145.078	4.31784	4.68381	(614.64;323.93)	3	1	1.08476	#N/A			0.408913	40.8913
b116	0	Experiment 5	DFE29B +O2	125.562	9.54303	1.70876	(639.60;112.65)	3	1	0.179058	#N/A			0.410003	41.0003
b117	0	Experiment 5	DFE29B +O2	147.276	3.30389	3.59395	(653.76;501.45)	3	1	1.08779	#N/A			0.410946	41.0946
b118	0	Experiment 5	DFE29B +O2	133.193	18.828	0.820496	(658.81;74.77)	3	1	0.0435785	#N/A			0.422979	42.2979
b121	0	Experiment 5	DFE29B +O2	136.296	323.225	31.5654	(120.35;79.40)	3	1	0.0976577	0.0976577			0.425674	42.5674
b122	0	Experiment 5	DFE29B +O2	126.346	745.516	89.6391	(130.94;81.39)	3	1	0.120238	0.120238			0.433568	43.3568
b124	0	Experiment 5	DFE29B +O2	132.192	477.005	257.488	(171.95;71.69)	3	1	0.539802	0.539802			0.43437	43.437
b127	0	Experiment 5	DFE29B +O2	132.823	54.5003	11.84	(237.20;53.42)	3	1	0.217245	#N/A			0.436686	43.6686
b128	0	Experiment 5	DFE29B +O2	124.729	414.916	82.8339	(241.21;38.06)	3	1	0.19964	0.19964			0.450764	45.0764
b129	0	Experiment 5	DFE29B +O2	130	57.0724	14.4115	(251.11;50.72)	3	1	0.252512	#N/A			0.451053	45.1053
b137	0	Experiment 5	DFE29B +O2	115.093	669.267	284.89	(82.41;465.43)	4	1	0.425674	0.425674			0.458635	45.8635
b138	0	Experiment 5	DFE29B +O2	114.066	459.611	286.248	(93.33;317.29)	4	1	0.622804	0.622804			0.468154	46.8154
b139	0	Experiment 5	DFE29B +O2	101.882	618.468	47.7074	(134.04;399.34)	4	1	0.077138	0.077138			0.472957	47.2957
b140	0	Experiment 5	DFE29B +O2	119.054	528.742	259.624	(142.74;111.67)	4	1	0.491021	0.491021			0.478728	47.8728
b141	0	Experiment 5	DFE29B +O2	113.28	432.86	167.106	(240.58;69.49)	4	1	0.386052	0.386052			0.484245	48.4245
b142	0	Experiment 5	DFE29B +O2	111.482	588.488	183.272	(289.53;381.12)	4	1	0.311428	0.311428			0.486778	48.6778
b143	0	Experiment 5	DFE29B +O2	126.726	12.7201	4.98328	(295.03;271.24)	4	1	0.391764	#N/A			0.491021	49.1021
b146	0	Experiment 5	DFE29B +O2	114.785	47.1797	8.36998	(365.48;440.31)	4	1	0.177406	#N/A			0.491347	49.1347
b147	0	Experiment 5	DFE29B +O2	109.017	477.469	52.9338	(466.84;344.02)	4	1	0.110863	0.110863			0.495769	49.5769
b148	0	Experiment 5	DFE29B +O2	137.009	4.60587	1.18832	(541.36;167.73)	4	1	0.258002	#N/A			0.49774	49.774
b149	0	Experiment 5	DFE29B +O2	156.942	78.4212	27.6673	(606.45;156.70)	4	1	0.352804	#N/A			0.498029	49.8029
b150	0	Experiment 5	DFE29B +O2	115.058	479.287	84.4449	(663.87;454.76)	4	1	0.176189	0.176189			0.500922	50.0922
b157	0	Experiment 5	DFE29B +O2	132.603	708.475	465.516	(636.72;233.68)	4	1	0.657067	0.657067			0.501656	50.1656
b158	0	Experiment 5	DFE29B +O2	136.071	663.946	403.761	(630.00;225.56)	4	1	0.608123	0.608123			0.502467	50.2467
b159	0	Experiment 5	DFE29B +O2	136.407	494.416	118.474	(635.61;219.94)	4	1	0.239624	0.239624			0.506032	50.6032
b160	0	Experiment 5	DFE29B +O2	145.131	684.094	446.919	(642.31;228.39)	4	1	0.653301	0.653301			0.509423	50.9423
b162	0	Experiment 5	DFE29B +O2	126.841	0.49295	2.85857	(19.81;80.29)	5	1	5.79889	#N/A			0.523472	52.3472
b163	0	Experiment 5	DFE29B +O2	108.163	615.582	104	(59.45;173.89)	5	1	0.168946	0.168946			0.529593	52.9593
b164	0	Experiment 5	DFE29B +O2	119.746	281.809	62.3065	(83.84;413.40)	5	1	0.221095	0.221095			0.536356	53.6356
b165	0	Experiment 5	DFE29B +O2	122.485	761.733	192.38	(128.04;306.55)	5	1	0.252555	0.252555			0.539802	53.9802
b166	0	Experiment 5	DFE29B +O2	122.949	532.416	125.715	(166.89;60.88)	5	1	0.236122	0.236122			0.545008	54.5008
b167	0	Experiment 5	DFE29B +O2	121.959	482.637	194.88	(199.75;436.25)	5	1	0.403781	0.403781			0.556508	55.6508
b168	0	Experiment 5	DFE29B +O2	119.25	18.9652	10.7395	(193.29;165.74)	5	1	0.566273	#N/A			0.569146	56.9146
b169	0	Experiment 5	DFE29B +O2	112.619	829.9	120.159	(205.34;98.00)	5	1	0.144788	0.144788			0.569299	56.9299
b170	0	Experiment 5	DFE29B +O2	120.67	17.5701	6.22781	(238.72;52.67)	5	1	0.354455	#N/A			0.576122	57.6122
b171	0	Experiment 5	DFE29B +O2	147.382	12.78	7.98419	(238.51;407.32)	5	1	0.624741	#N/A			0.5768	57.68
b172	0	Experiment 5	DFE29B +O2	129.913	11.3301	5.00006	(254.41;149.59)	5	1	0.441307	#N/A			0.589009	58.9009
b173	0	Experiment 5	DFE29B +O2	141.659	176.81	59.8089	(265.01;513.85)	5	1	0.338267	0.338267			0.592559	59.2559
b174	0	Experiment 5	DFE29B +O2	143.165	6.57651	6.47546	(320.54;133.13)	5	1	0.984636	#N/A			0.60434	60.434
b175	0	Experiment 5	DFE29B +O2	110.883	656.825	466.839	(367.80;412.44)	5	1	0.710751	0.710751			0.608123	60.8123
b176	0	Experiment 5	DFE29B +O2	121.984	499.678	179.9	(416.38;334.93)	5	1	0.360032	0.360032			0.608297	60.8297
b177	0	Experiment 5	DFE29B +O2	151.491	1.45364	1.32994	(532.21;27.69)	5	1	0.914901	#N/A			0.616376	61.6376
b178	0	Experiment 5	DFE29B +O2	119.586	817.525	67.7249	(565.53;209.79)	5	1	0.0828413	0.0828413			0.622804	62.2804
b182	0	Experiment 5	DFE29B +O2	115.168	367.342	165.691	(659.67;120.43)	5	1	0.451053	0.451053			0.653301	65.3301
b183	0	Experiment 5	DFE29B +O2	120.533	504.459	255.272	(664.03;199.26)	5	1	0.506032	0.506032			0.657067	65.7067
b186	0	Experiment 5	DFE29B +O2	117.055	461.667	121.459	(237.85;258.03)	5	1	0.263088	0.263088			0.678923	67.8923
b187	0	Experiment 5	DFE29B +O2	107.19	662.806	355.5	(240.64;251.11)	5	1	0.536356	0.536356			0.688536	68.8536
b191	0	Experiment 5	DFE29B +O2	147.733	37.2863	24.5501	(632.74;63.08)	5	1	0.65842	#N/A			0.691789	69.1789
b194	0	Experiment 5	DFE29B +O2	108.686	333.898	124.005	(33.63;420.37)	6	1	0.371385	0.371385			0.694386	69.4386
b195	0	Experiment 5	DFE29B +O2	120.281	668.505	74.4469	(73.27;328.91)	6	1	0.111363	0.111363			0.710751	71.0751
b196	0	Experiment 5	DFE29B +O2	113.263	552.036	197.944	(84.33;447.41)	6	1	0.358571	0.358571			0.733608	73.3608
b197	0	Experiment 5	DFE29B +O2	107.215	611.849	421.28	(93.32;102.09)	6	1	0.688536	0.688536			0.857013	85.7013
b198	0	Experiment 5	DFE29B +O2	122.983	516.035	177.313	(211.70;210.52)	6	1	0.343606	0.343606			0.924622	92.4622
b199	0	Experiment 5	DFE29B +O2	108.248	501.394	463.601	(253.19;254.52)	6	1	0.924622	0.924622
b200	0	Experiment 5	DFE29B +O2	115.947	676.61	278.05	(277.31;445.55)	6	1	0.410946	0.410946
b201	0	Experiment 5	DFE29B +O2	116.041	25.5176	9.59975	(315.13;304.15)	6	1	0.376201	#N/A
b202	0	Experiment 5	DFE29B +O2	147.947	9.98999	6.87964	(334.11;344.07)	6	1	0.688653	#N/A
b204	0	Experiment 5	DFE29B +O2	111.058	573.712	78.7099	(373.62;435.77)	6	1	0.137194	0.137194
b205	0	Experiment 5	DFE29B +O2	109.73	616.408	267.749	(376.45;294.44)	6	1	0.43437	0.43437
b206	0	Experiment 5	DFE29B +O2	139.069	13.3495	7.10822	(391.17;253.53)	6	1	0.53247	#N/A
b207	0	Experiment 5	DFE29B +O2	107.982	420.031	102.711	(435.18;235.63)	6	1	0.244532	0.244532
b208	0	Experiment 5	DFE29B +O2	107.406	581.823	82.7241	(445.77;339.13)	6	1	0.142181	0.142181
b209	0	Experiment 5	DFE29B +O2	115.643	158.897	17.7314	(491.35;329.43)	6	1	0.111591	0.111591
b210	0	Experiment 5	DFE29B +O2	105.629	669.656	157.421	(496.38;415.66)	6	1	0.235078	0.235078
b211	0	Experiment 5	DFE29B +O2	130.792	1.4032	0.195068	(543.04;42.84)	6	1	0.139017	#N/A
b212	0	Experiment 5	DFE29B +O2	110.913	492.591	297.692	(567.07;386.40)	6	1	0.60434	0.60434
b213	0	Experiment 5	DFE29B +O2	114.622	271.223	36.2236	(582.21;280.20)	6	1	0.133556	0.133556
b214	0	Experiment 5	DFE29B +O2	123.119	9.24643	3.82855	(598.85;50.77)	6	1	0.414057	#N/A
b203a	0	Experiment 5	DFE29B +O2	120.381	506.928	253.931	(361.17;198.60)	6	1	0.500922	0.500922
b203b	0	Experiment 5	DFE29B +O2	115.224	527.533	256.792	(377.79;205.47)	6	1	0.486778	0.486778
b218	0	Experiment 5	DFE29B +O2	114.037	973.531	266.729	(40.36;219.17)	7	1	0.273981	0.273981
b219	0	Experiment 5	DFE29B +O2	111.241	230.217	36.8246	(115.74;190.01)	7	1	0.159956	0.159956
b220	0	Experiment 5	DFE29B +O2	122.253	556.314	96.4275	(161.42;156.97)	7	1	0.173333	0.173333
b221	0	Experiment 5	DFE29B +O2	148.299	4.00424	6.03729	(231.31;112.00)	7	1	1.50772	#N/A
b222	0	Experiment 5	DFE29B +O2	114.146	553.17	156.419	(233.45;289.98)	7	1	0.282768	0.282768
b223	0	Experiment 5	DFE29B +O2	113.318	729.873	294.886	(285.21;81.36)	7	1	0.404024	0.404024
b224	0	Experiment 5	DFE29B +O2	122.005	558.997	23.3901	(344.60;192.44)	7	1	0.041843	0.041843
b225	0	Experiment 5	DFE29B +O2	135.297	8.22855	6.78772	(406.24;162.46)	7	1	0.824899	#N/A
b226	0	Experiment 5	DFE29B +O2	114.403	641.043	24.5808	(458.96;301.73)	7	1	0.038345	0.038345
b227	0	Experiment 5	DFE29B +O2	121.64	327.53	42.5947	(522.76;78.51)	7	1	0.130048	0.130048
b229	0	Experiment 5	DFE29B +O2	108.347	529.43	238.648	(551.11;118.52)	7	1	0.450764	0.450764
b230	0	Experiment 5	DFE29B +O2	119.284	755.453	309.739	(579.17;387.06)	7	1	0.410003	0.410003
b235	0	Experiment 5	DFE29B +O2	116.071	809.424	403.116	(606.80;241.81)	7	1	0.498029	0.498029
b236	0	Experiment 5	DFE29B +O2	145.496	0.078186	4.08255	(633.33;46.27)	7	1	52.2158	#N/A
b228a	0	Experiment 5	DFE29B +O2	115.743	503.667	431.649	(550.77;272.06)	7	1	0.857013	0.857013
b228b	0	Experiment 5	DFE29B +O2	133.066	58.5839	53.1891	(562.34;282.20)	7	1	0.907913	#N/A
b241	0	Experiment 5	DFE29B +O2	119.158	532.626	271.332	(38.17;340.90)	8	1	0.509423	0.509423
b242	0	Experiment 5	DFE29B +O2	123.721	340.423	185.533	(76.54;44.53)	8	1	0.545008	0.545008
b243	0	Experiment 5	DFE29B +O2	140.489	5.11536	6.894	(164.34;186.30)	8	1	1.34771	#N/A
b244	0	Experiment 5	DFE29B +O2	122.767	596.645	42.7907	(168.64;92.47)	8	1	0.0717188	0.0717188
b245	0	Experiment 5	DFE29B +O2	159.571	7.2272	0.123062	(188.88;105.46)	8	1	0.0170276	#N/A
b247	0	Experiment 5	DFE29B +O2	115.59	404.844	117.489	(215.26;117.23)	8	1	0.290208	0.290208
b248	0	Experiment 5	DFE29B +O2	153.375	0.992279	3.20906	(212.79;503.89)	8	1	3.23403	#N/A
b249	0	Experiment 5	DFE29B +O2	114.927	561.435	323.836	(279.46;403.44)	8	1	0.5768	0.5768
b250	0	Experiment 5	DFE29B +O2	143.007	5.48941	6.29071	(286.50;126.51)	8	1	1.14597	#N/A
b251	0	Experiment 5	DFE29B +O2	120.245	322.575	102.398	(363.66;203.76)	8	1	0.317441	0.317441
b252	0	Experiment 5	DFE29B +O2	114.869	762.284	249.774	(436.43;162.12)	8	1	0.327665	0.327665
b255	0	Experiment 5	DFE29B +O2	120.092	8.84656	12.1978	(469.44;498.44)	8	1	1.37882	#N/A
b256	0	Experiment 5	DFE29B +O2	127.676	512.455	268.256	(493.31;33.47)	8	1	0.523472	0.523472
b257	0	Experiment 5	DFE29B +O2	117.451	16.1902	8.53284	(504.53;427.93)	8	1	0.527037	#N/A
b258	0	Experiment 5	DFE29B +O2	137.273	0.228699	8.24071	(622.53;483.07)	8	1	36.033	#N/A
b259	0	Experiment 5	DFE29B +O2	135.603	6.19998	3.19441	(639.91;94.15)	8	1	0.515229	#N/A
b260	0	Experiment 5	DFE29B +O2	125.45	296.062	174.383	(656.10;118.15)	8	1	0.589009	0.589009
b264	0	Experiment 5	DFE29B +O2	130.121	483.218	163.369	(573.76;213.39)	8	1	0.338086	0.338086
b265	0	Experiment 5	DFE29B +O2	126.472	673.41	231.813	(591.40;216.04)	8	1	0.344238	0.344238
b266	0	Experiment 5	DFE29B +O2	134.022	342.275	232.378	(588.53;30.19)	8	1	0.678923	0.678923
b267	0	Experiment 5	DFE29B +O2	125.057	570.481	328.667	(584.61;21.16)	8	1	0.576122	0.576122
b268	0	Experiment 5	DFE29B +O2	116.549	537.903	299.347	(44.20;285.44)	9	1	0.556508	0.556508
b269	0	Experiment 5	DFE29B +O2	117.366	443.569	325.406	(77.86;367.91)	9	1	0.733608	0.733608
b270	0	Experiment 5	DFE29B +O2	136.952	8.05032	6.24251	(89.55;318.68)	9	1	0.775436	#N/A
b271	0	Experiment 5	DFE29B +O2	123.446	440.777	186.44	(126.99;140.53)	9	1	0.422979	0.422979
b272	0	Experiment 5	DFE29B +O2	110.979	585.956	220.253	(188.24;232.81)	9	1	0.375887	0.375887
b273	0	Experiment 5	DFE29B +O2	125.172	13.4394	3.4606	(248.92;22.98)	9	1	0.257497	#N/A
b274	0	Experiment 5	DFE29B +O2	115.168	525.972	299.355	(267.14;417.18)	9	1	0.569146	0.569146
b275	0	Experiment 5	DFE29B +O2	116.081	654.117	309.369	(268.86;252.60)	9	1	0.472957	0.472957
b276	0	Experiment 5	DFE29B +O2	115.791	553.88	114.334	(359.20;356.79)	9	1	0.206424	0.206424
b278	0	Experiment 5	DFE29B +O2	134.23	11.0554	8.02414	(404.08;364.88)	9	1	0.72581	#N/A
b279	0	Experiment 5	DFE29B +O2	115.707	615.637	143.817	(500.85;287.51)	9	1	0.233607	0.233607
b280	0	Experiment 5	DFE29B +O2	140.522	14.1982	8.23355	(540.07;252.09)	9	1	0.579902	#N/A
b281	0	Experiment 5	DFE29B +O2	112.994	500.624	27.9301	(549.04;406.44)	9	1	0.0557907	0.0557907
b282	0	Experiment 5	DFE29B +O2	121.077	400.1	26.6378	(568.79;36.97)	9	1	0.0665779	0.0665779
b283	0	Experiment 5	DFE29B +O2	113.137	898.414	267.361	(590.21;297.35)	9	1	0.297592	0.297592
b284	0	Experiment 5	DFE29B +O2	115.146	5.34793	3.15678	(637.88;115.31)	9	1	0.590281	#N/A
b287	0	Experiment 5	DFE29B +O2	142.085	6.2655	8.77034	(19.99;208.80)	9	1	1.39978	#N/A
b291	0	Experiment 5	DFE29B +O2	130.292	5.29532	4.67673	(17.44;201.76)	9	1	0.883181	#N/A
b292	0	Experiment 5	DFE29B +O2	133.967	6.46307	5.94015	(26.71;206.57)	9	1	0.919091	#N/A
b294	0	Experiment 5	DFE29B +O2	130.864	879.877	180.596	(207.74;480.07)	9	1	0.205251	0.205251
b295	0	Experiment 5	DFE29B +O2	140.41	712.629	239.507	(217.54;472.22)	9	1	0.33609	0.33609
b296	0	Experiment 5	DFE29B +O2	134.181	140.281	46.0999	(222.24;483.36)	9	1	0.328624	0.328624

## Sheet: DFE29B -O2
Name	Association	Experiment	Image	Intensity	Mean CFP	Mean YFP	Location	Position	Shape	Mean YFP/CFP	Subtraction	# cells		Sorted (JNC)	x100
b6	0	Experiment 6	DFE29B -O2	100.92	466.446	110.512	(38.36;205.44)	1	1	0.236923	0.236923	190		0.064248	6.4248
b8	0	Experiment 6	DFE29B -O2	97.5282	641.525	154.482	(52.42;345.82)	1	1	0.240805	0.240805			0.0828334	8.28334
b10	0	Experiment 6	DFE29B -O2	97.7882	539.852	217.093	(57.92;276.81)	1	1	0.402133	0.402133			0.0945935	9.45935
b11	0	Experiment 6	DFE29B -O2	94.7279	283.654	65.4821	(76.70;49.86)	1	1	0.230852	0.230852			0.099148	9.9148
b12	0	Experiment 6	DFE29B -O2	95.6023	444.103	100.485	(75.00;210.35)	1	1	0.226265	0.226265			0.101809	10.1809
b13	0	Experiment 6	DFE29B -O2	99.9214	484.357	109.19	(74.44;11.55)	1	1	0.225433	0.225433			0.102735	10.2735
b14	0	Experiment 6	DFE29B -O2	95.8469	519.073	159.062	(81.14;247.47)	1	1	0.306434	0.306434			0.105349	10.5349
b15	0	Experiment 6	DFE29B -O2	101.928	489.504	201.622	(97.44;255.37)	1	1	0.41189	0.41189			0.106801	10.6801
b16	0	Experiment 6	DFE29B -O2	106.281	494.834	131.081	(104.44;307.96)	1	1	0.2649	0.2649			0.116686	11.6686
b17	0	Experiment 6	DFE29B -O2	107.795	1.82104	7.29781	(109.81;511.86)	1	1	4.00748	#N/A			0.131082	13.1082
b18	0	Experiment 6	DFE29B -O2	106.687	450.068	130.928	(120.00;448.26)	1	1	0.290907	0.290907			0.135996	13.5996
b19	0	Experiment 6	DFE29B -O2	96.2188	638.284	116.659	(119.54;163.91)	1	1	0.18277	0.18277			0.138356	13.8356
b20	0	Experiment 6	DFE29B -O2	94.4247	404.976	110.799	(123.45;9.13)	1	1	0.273594	0.273594			0.143344	14.3344
b21	0	Experiment 6	DFE29B -O2	107.817	432.262	223.311	(140.73;186.63)	1	1	0.51661	0.51661			0.143595	14.3595
b23	0	Experiment 6	DFE29B -O2	95	487.275	242.211	(153.60;254.58)	1	1	0.497073	0.497073			0.145611	14.5611
b24	0	Experiment 6	DFE29B -O2	90.7568	652.637	108.829	(172.42;326.25)	1	1	0.166753	0.166753			0.146129	14.6129
b26	0	Experiment 6	DFE29B -O2	96.0149	529.115	194.325	(185.82;361.62)	1	1	0.367264	0.367264			0.146965	14.6965
b27	0	Experiment 6	DFE29B -O2	89.6637	433.388	90.7948	(187.49;59.13)	1	1	0.2095	0.2095			0.150025	15.0025
b28	0	Experiment 6	DFE29B -O2	116.421	8.12787	8.02377	(216.79;361.15)	1	1	0.987193	#N/A			0.153638	15.3638
b29	0	Experiment 6	DFE29B -O2	101.07	363.161	109.492	(221.48;124.33)	1	1	0.301497	0.301497			0.154	15.4
b30	0	Experiment 6	DFE29B -O2	94.2362	560.563	86.1239	(222.92;208.34)	1	1	0.153638	0.153638			0.155068	15.5068
b31	0	Experiment 6	DFE29B -O2	90.8961	450.429	124.995	(241.13;38.27)	1	1	0.277501	0.277501			0.15587	15.587
b33	0	Experiment 6	DFE29B -O2	97.764	485.231	172.056	(280.42;254.99)	1	1	0.354586	0.354586			0.156921	15.6921
b34	0	Experiment 6	DFE29B -O2	92.4088	434.159	73.7588	(301.36;85.46)	1	1	0.169889	0.169889			0.157821	15.7821
b35	0	Experiment 6	DFE29B -O2	93.338	671.399	150.53	(306.09;122.93)	1	1	0.224203	0.224203			0.157905	15.7905
b36	0	Experiment 6	DFE29B -O2	96.0349	355.949	160.116	(319.42;50.28)	1	1	0.449829	0.449829			0.15805	15.805
b37	0	Experiment 6	DFE29B -O2	105.418	623.821	107.141	(310.62;473.76)	1	1	0.171749	0.171749			0.158057	15.8057
b38	0	Experiment 6	DFE29B -O2	91.4565	405.656	102.032	(320.19;17.19)	1	1	0.251523	0.251523			0.161762	16.1762
b39	0	Experiment 6	DFE29B -O2	96.7667	443.967	113.017	(326.33;227.43)	1	1	0.254561	0.254561			0.161827	16.1827
b40	0	Experiment 6	DFE29B -O2	102.446	613.688	122.533	(374.67;241.96)	1	1	0.199666	0.199666			0.163696	16.3696
b41	0	Experiment 6	DFE29B -O2	100.729	98.3716	9.47615	(384.59;319.03)	1	1	0.0963301	#N/A			0.164	16.4
b42	0	Experiment 6	DFE29B -O2	95.8191	520.538	166.339	(409.77;343.68)	1	1	0.319553	0.319553			0.164553	16.4553
b43	0	Experiment 6	DFE29B -O2	95.2745	521.834	169.772	(420.19;61.42)	1	1	0.325337	0.325337			0.16599	16.599
b44	0	Experiment 6	DFE29B -O2	98.2189	659.846	76.995	(441.74;323.81)	1	1	0.116686	0.116686			0.166753	16.6753
b45	0	Experiment 6	DFE29B -O2	94.3293	568.515	172.674	(455.55;253.76)	1	1	0.303727	0.303727			0.169283	16.9283
b46	0	Experiment 6	DFE29B -O2	92.5449	687.056	111.184	(459.23;118.45)	1	1	0.161827	0.161827			0.169889	16.9889
b47	0	Experiment 6	DFE29B -O2	93.5532	455.08	73.6145	(459.71;42.77)	1	1	0.161762	0.161762			0.171028	17.1028
b48	0	Experiment 6	DFE29B -O2	88.614	842.997	83.5814	(467.78;414.19)	1	1	0.099148	0.099148			0.171749	17.1749
b49	0	Experiment 6	DFE29B -O2	101.406	677.261	211.377	(466.41;300.56)	1	1	0.312106	0.312106			0.174546	17.4546
b50	0	Experiment 6	DFE29B -O2	95.4234	563.74	104.925	(468.28;360.36)	1	1	0.186123	0.186123			0.17486	17.486
b51	0	Experiment 6	DFE29B -O2	92.1609	596.669	305.386	(494.36;344.69)	1	1	0.511819	0.511819			0.177711	17.7711
b52	0	Experiment 6	DFE29B -O2	89.8041	397.221	142.718	(509.59;73.17)	1	1	0.359292	0.359292			0.17794	17.794
b53	0	Experiment 6	DFE29B -O2	92.6398	573.986	103.475	(520.30;53.98)	1	1	0.180275	0.180275			0.178676	17.8676
b55	0	Experiment 6	DFE29B -O2	98.3265	683.851	157.113	(551.86;482.24)	1	1	0.229748	0.229748			0.179307	17.9307
b56	0	Experiment 6	DFE29B -O2	92.047	521.821	122.818	(582.94;107.33)	1	1	0.235364	0.235364			0.180275	18.0275
b57	0	Experiment 6	DFE29B -O2	99.4225	648.055	193.636	(590.62;456.22)	1	1	0.298795	0.298795			0.18277	18.277
b58	0	Experiment 6	DFE29B -O2	96.5135	436.488	78.2655	(607.37;424.43)	1	1	0.179307	0.179307			0.183508	18.3508
b59	0	Experiment 6	DFE29B -O2	112.606	0.46051	6.73175	(605.17;342.47)	1	1	14.618	#N/A			0.186123	18.6123
b60	0	Experiment 6	DFE29B -O2	91.0394	438.904	91.5268	(611.37;182.60)	1	1	0.208535	0.208535			0.186897	18.6897
b61	0	Experiment 6	DFE29B -O2	98.7126	411.68	70.4087	(620.80;134.65)	1	1	0.171028	0.171028			0.187755	18.7755
b62	0	Experiment 6	DFE29B -O2	91.506	503.254	195.31	(639.18;347.30)	1	1	0.388093	0.388093			0.188489	18.8489
b63	0	Experiment 6	DFE29B -O2	91.0091	587.896	60.3973	(642.61;222.09)	1	1	0.102735	0.102735			0.18894	18.894
b64	0	Experiment 6	DFE29B -O2	89.4959	580.496	89.3963	(661.00;97.17)	1	1	0.154	0.154			0.191115	19.1115
b65	0	Experiment 6	DFE29B -O2	93.1326	450.864	90.7958	(661.32;145.14)	1	1	0.201382	0.201382			0.192248	19.2248
b66	0	Experiment 6	DFE29B -O2	88.9459	533.535	137.295	(669.59;380.32)	1	1	0.25733	0.25733			0.192874	19.2874
b68	0	Experiment 6	DFE29B -O2	93.4809	629.606	85.624	(79.58;123.35)	1	1	0.135996	0.135996			0.194862	19.4862
b70	0	Experiment 6	DFE29B -O2	98.9266	613.979	169.473	(97.84;155.21)	1	1	0.276024	0.276024			0.196476	19.6476
b71	0	Experiment 6	DFE29B -O2	96.4891	521.227	208.24	(104.59;151.91)	1	1	0.399519	0.399519			0.198647	19.8647
b72	0	Experiment 6	DFE29B -O2	101.876	492.311	177.989	(115.59;489.83)	1	1	0.361537	0.361537			0.199567	19.9567
b73	0	Experiment 6	DFE29B -O2	120.229	22.4474	10.5379	(128.26;489.51)	1	1	0.469448	#N/A			0.199666	19.9666
b74	0	Experiment 6	DFE29B -O2	97.5887	581.467	108.675	(201.72;264.74)	1	1	0.186897	0.186897			0.20114	20.114
b75	0	Experiment 6	DFE29B -O2	100.744	572.235	109.363	(212.01;277.07)	1	1	0.191115	0.191115			0.201382	20.1382
b76	0	Experiment 6	DFE29B -O2	97.1496	463.19	71.8261	(255.64;228.51)	1	1	0.155068	0.155068			0.201458	20.1458
b78	0	Experiment 6	DFE29B -O2	115.741	37.972	10.9455	(269.36;229.47)	1	1	0.288252	#N/A			0.205446	20.5446
b79	0	Experiment 6	DFE29B -O2	99.006	689.717	239.721	(309.92;386.86)	1	1	0.347564	0.347564			0.205954	20.5954
b80	0	Experiment 6	DFE29B -O2	107.555	700.085	224.313	(307.99;393.29)	1	1	0.320409	0.320409			0.207459	20.7459
b81	0	Experiment 6	DFE29B -O2	104.28	712.836	255.966	(309.92;406.14)	1	1	0.359082	0.359082			0.208535	20.8535
b83	0	Experiment 6	DFE29B -O2	89.4512	554.488	56.4518	(417.17;183.86)	1	1	0.101809	0.101809			0.2095	20.95
b84	0	Experiment 6	DFE29B -O2	97.4275	478.387	80.9828	(423.62;187.42)	1	1	0.169283	0.169283			0.2113	21.13
b88	0	Experiment 6	DFE29B -O2	93.5	510.071	131.925	(559.89;134.01)	1	1	0.258641	0.258641			0.21197	21.197
b89	0	Experiment 6	DFE29B -O2	93.9478	539.749	88.519	(564.46;146.59)	1	1	0.164	0.164			0.213574	21.3574
b22a	0	Experiment 6	DFE29B -O2	94.9915	352.317	88.1759	(152.53;30.39)	1	1	0.250274	0.250274			0.214952	21.4952
b22b	0	Experiment 6	DFE29B -O2	95.5914	385.032	91.6185	(158.13;44.91)	1	1	0.23795	0.23795			0.219156	21.9156
b93	0	Experiment 6	DFE29B -O2	97.2986	456.862	88.1169	(13.23;287.24)	2	1	0.192874	0.192874			0.219244	21.9244
b96	0	Experiment 6	DFE29B -O2	104.121	0.749146	0.166946	(40.43;117.75)	2	1	0.222849	#N/A			0.219975	21.9975
b97	0	Experiment 6	DFE29B -O2	105.057	498.886	137.427	(40.59;482.82)	2	1	0.275468	0.275468			0.220402	22.0402
b98	0	Experiment 6	DFE29B -O2	102.444	524.379	110.801	(44.09;244.64)	2	1	0.2113	0.2113			0.223881	22.3881
b99	0	Experiment 6	DFE29B -O2	94.4717	386.828	120.237	(51.29;55.56)	2	1	0.310828	0.310828			0.224118	22.4118
b100	0	Experiment 6	DFE29B -O2	100.543	11.2794	3.17406	(52.15;190.53)	2	1	0.281404	#N/A			0.224203	22.4203
b101	0	Experiment 6	DFE29B -O2	98.4886	519.816	174.671	(53.62;297.28)	2	1	0.336025	0.336025			0.224767	22.4767
b102	0	Experiment 6	DFE29B -O2	97.9923	251.462	55.3153	(56.56;16.51)	2	1	0.219975	0.219975			0.225095	22.5095
b103	0	Experiment 6	DFE29B -O2	105.478	549.808	123.578	(78.45;92.85)	2	1	0.224767	0.224767			0.22538	22.538
b104	0	Experiment 6	DFE29B -O2	109.915	557.485	188.626	(83.00;498.94)	2	1	0.338351	0.338351			0.225433	22.5433
b105	0	Experiment 6	DFE29B -O2	97.0071	446.252	94.5918	(100.68;106.19)	2	1	0.21197	0.21197			0.225823	22.5823
b106	0	Experiment 6	DFE29B -O2	101.872	577.798	131.243	(110.28;252.59)	2	1	0.227144	0.227144			0.225882	22.5882
b107	0	Experiment 6	DFE29B -O2	98.835	359.319	98.5871	(113.81;50.39)	2	1	0.274372	0.274372			0.226265	22.6265
b108	0	Experiment 6	DFE29B -O2	104.658	400.926	114.304	(118.05;221.75)	2	1	0.2851	0.2851			0.22701	22.701
b110	0	Experiment 6	DFE29B -O2	112.873	459.398	103.539	(133.42;232.53)	2	1	0.22538	0.22538			0.227144	22.7144
b111	0	Experiment 6	DFE29B -O2	109.233	2.18961	3.13368	(134.76;455.52)	2	1	1.43116	#N/A			0.22907	22.907
b112	0	Experiment 6	DFE29B -O2	94.13	391.632	75.2906	(175.27;45.20)	2	1	0.192248	0.192248			0.229748	22.9748
b113	0	Experiment 6	DFE29B -O2	96.669	379.923	24.4093	(189.96;108.12)	2	1	0.064248	0.064248			0.230535	23.0535
b114	0	Experiment 6	DFE29B -O2	99.8188	13.9425	9.51389	(196.90;501.53)	2	1	0.682366	#N/A			0.230778	23.0778
b115	0	Experiment 6	DFE29B -O2	92.6066	677.025	291.551	(232.56;353.35)	2	1	0.430636	0.430636			0.230852	23.0852
b116	0	Experiment 6	DFE29B -O2	95.8657	469.464	73.1754	(238.96;131.47)	2	1	0.15587	0.15587			0.231938	23.1938
b117	0	Experiment 6	DFE29B -O2	92.9914	373.865	152.309	(244.34;171.37)	2	1	0.407391	0.407391			0.232196	23.2196
b118	0	Experiment 6	DFE29B -O2	108.453	582.456	117.34	(252.38;483.61)	2	1	0.201458	0.201458			0.234726	23.4726
b119	0	Experiment 6	DFE29B -O2	91.5607	359.368	81.1535	(250.66;54.91)	2	1	0.225823	0.225823			0.23502	23.502
b120	0	Experiment 6	DFE29B -O2	94.3608	588.58	166.666	(268.01;149.83)	2	1	0.283167	0.283167			0.235364	23.5364
b121	0	Experiment 6	DFE29B -O2	103.116	710.045	163.863	(291.06;385.86)	2	1	0.230778	0.230778			0.235424	23.5424
b122	0	Experiment 6	DFE29B -O2	98.1565	644.223	92.5071	(336.24;317.17)	2	1	0.143595	0.143595			0.236923	23.6923
b123	0	Experiment 6	DFE29B -O2	110.562	2.96335	3.13306	(345.87;137.59)	2	1	1.05727	#N/A			0.237526	23.7526
b124	0	Experiment 6	DFE29B -O2	100.58	479.753	105.183	(348.77;383.40)	2	1	0.219244	0.219244			0.23795	23.795
b125	0	Experiment 6	DFE29B -O2	103.085	476.345	190.958	(356.40;192.74)	2	1	0.400881	0.400881			0.238386	23.8386
b126	0	Experiment 6	DFE29B -O2	99.4327	570.498	89.5231	(363.44;459.54)	2	1	0.156921	0.156921			0.240805	24.0805
b127	0	Experiment 6	DFE29B -O2	100.351	636.894	176.209	(366.80;371.19)	2	1	0.27667	0.27667			0.241002	24.1002
b128	0	Experiment 6	DFE29B -O2	94.5086	491.879	123.897	(385.55;108.75)	2	1	0.251886	0.251886			0.244204	24.4204
b129	0	Experiment 6	DFE29B -O2	100.241	613.078	96.7563	(389.44;353.08)	2	1	0.157821	0.157821			0.246537	24.6537
b130	0	Experiment 6	DFE29B -O2	94.3831	503.242	187.99	(395.05;429.77)	2	1	0.373558	0.373558			0.24966	24.966
b131	0	Experiment 6	DFE29B -O2	93.2466	506.985	116.135	(398.00;140.53)	2	1	0.22907	0.22907			0.250274	25.0274
b132	0	Experiment 6	DFE29B -O2	93.5159	490.46	176.109	(419.44;163.76)	2	1	0.359069	0.359069			0.251523	25.1523
b133	0	Experiment 6	DFE29B -O2	101.669	638.401	83.6831	(418.53;310.52)	2	1	0.131082	0.131082			0.251886	25.1886
b134	0	Experiment 6	DFE29B -O2	123.384	11.6217	7.49417	(441.38;350.04)	2	1	0.644843	#N/A			0.253004	25.3004
b135	0	Experiment 6	DFE29B -O2	95.2889	677.702	260.873	(449.21;493.67)	2	1	0.384937	0.384937			0.253551	25.3551
b136	0	Experiment 6	DFE29B -O2	95.9818	441.533	94.9086	(458.89;159.44)	2	1	0.214952	0.214952			0.254561	25.4561
b137	0	Experiment 6	DFE29B -O2	91.5625	419.872	99.7305	(510.01;58.31)	2	1	0.237526	0.237526			0.255806	25.5806
b138	0	Experiment 6	DFE29B -O2	91.717	671.995	201.355	(516.64;326.80)	2	1	0.299637	0.299637			0.25733	25.733
b139	0	Experiment 6	DFE29B -O2	94.3889	504.741	110.617	(529.31;75.89)	2	1	0.219156	0.219156			0.258285	25.8285
b140	0	Experiment 6	DFE29B -O2	94.9793	606.019	153.325	(534.69;387.06)	2	1	0.253004	0.253004			0.258641	25.8641
b141	0	Experiment 6	DFE29B -O2	94.718	722.172	108.344	(534.53;257.08)	2	1	0.150025	0.150025			0.263876	26.3876
b144	0	Experiment 6	DFE29B -O2	95.8132	492.38	121.39	(553.29;224.83)	2	1	0.246537	0.246537			0.2649	26.49
b145	0	Experiment 6	DFE29B -O2	89.3775	1014.72	149.128	(577.82;246.08)	2	1	0.146965	0.146965			0.270862	27.0862
b146	0	Experiment 6	DFE29B -O2	97.5613	517.923	115.953	(580.17;61.78)	2	1	0.223881	0.223881			0.273594	27.3594
b147	0	Experiment 6	DFE29B -O2	103.191	676.491	139.326	(582.35;453.19)	2	1	0.205954	0.205954			0.274372	27.4372
b148	0	Experiment 6	DFE29B -O2	92.8	96.5772	4.48306	(641.54;136.31)	2	1	0.0464195	#N/A			0.275049	27.5049
b155	0	Experiment 6	DFE29B -O2	104.846	668.47	270.283	(346.21;500.44)	2	1	0.404331	0.404331			0.275468	27.5468
b156	0	Experiment 6	DFE29B -O2	97.1717	784.952	336.067	(353.56;502.62)	2	1	0.428138	0.428138			0.276024	27.6024
b157	0	Experiment 6	DFE29B -O2	90.8357	454.679	65.1756	(353.41;49.42)	2	1	0.143344	0.143344			0.27667	27.667
b158	0	Experiment 6	DFE29B -O2	92.3145	457.072	144.883	(364.61;46.01)	2	1	0.316981	0.316981			0.277501	27.7501
b160	0	Experiment 6	DFE29B -O2	92.9362	608.463	136.962	(445.52;118.44)	2	1	0.225095	0.225095			0.279714	27.9714
b161	0	Experiment 6	DFE29B -O2	88.7419	409.182	102.156	(457.59;119.22)	2	1	0.24966	0.24966			0.280184	28.0184
b162	0	Experiment 6	DFE29B -O2	97.8773	480.238	124.038	(523.25;145.31)	2	1	0.258285	0.258285			0.283167	28.3167
b164	0	Experiment 6	DFE29B -O2	97.042	524.822	96.309	(545.10;345.69)	2	1	0.183508	0.183508			0.2851	28.51
b165	0	Experiment 6	DFE29B -O2	96.9167	842.688	139.878	(551.70;337.01)	2	1	0.16599	0.16599			0.288263	28.8263
b170	0	Experiment 6	DFE29B -O2	96.4444	183.718	15.218	(52.17;267.68)	3	1	0.0828334	0.0828334			0.290907	29.0907
b171	0	Experiment 6	DFE29B -O2	93.4154	305.212	57.6667	(60.39;61.60)	3	1	0.18894	0.18894			0.294573	29.4573
b172	0	Experiment 6	DFE29B -O2	90.907	315.965	83.3755	(77.56;141.01)	3	1	0.263876	0.263876			0.295697	29.5697
b173	0	Experiment 6	DFE29B -O2	98.5343	354.172	129.289	(88.63;92.66)	3	1	0.365046	0.365046			0.298795	29.8795
b174	0	Experiment 6	DFE29B -O2	101.304	552.928	76.501	(91.50;481.79)	3	1	0.138356	0.138356			0.299637	29.9637
b175	0	Experiment 6	DFE29B -O2	103.96	521.211	120.889	(117.27;338.33)	3	1	0.231938	0.231938			0.301497	30.1497
b180	0	Experiment 6	DFE29B -O2	100.302	5.29132	3.23457	(126.32;100.46)	3	1	0.611298	#N/A			0.303727	30.3727
b181	0	Experiment 6	DFE29B -O2	109.455	406.653	203.023	(155.18;231.08)	3	1	0.499255	0.499255			0.305183	30.5183
b182	0	Experiment 6	DFE29B -O2	100.057	496.856	161.683	(204.75;236.24)	3	1	0.325412	0.325412			0.306434	30.6434
b183	0	Experiment 6	DFE29B -O2	104.196	85.6509	8.25647	(243.08;107.98)	3	1	0.0963968	#N/A			0.310828	31.0828
b184	0	Experiment 6	DFE29B -O2	95.1286	615.785	109.573	(252.59;489.99)	3	1	0.17794	0.17794			0.311261	31.1261
b185	0	Experiment 6	DFE29B -O2	94.916	483.327	103.226	(280.16;267.49)	3	1	0.213574	0.213574			0.312106	31.2106
b186	0	Experiment 6	DFE29B -O2	93.2806	445.368	77.8769	(293.05;74.72)	3	1	0.17486	0.17486			0.316981	31.6981
b187	0	Experiment 6	DFE29B -O2	101.568	475.898	112.038	(344.14;476.35)	3	1	0.235424	0.235424			0.317612	31.7612
b188	0	Experiment 6	DFE29B -O2	114.78	2.00543	1.4561	(373.58;87.79)	3	1	0.726078	#N/A			0.318824	31.8824
b189	0	Experiment 6	DFE29B -O2	89.7387	467.743	130.834	(400.17;187.26)	3	1	0.279714	0.279714			0.319553	31.9553
b190	0	Experiment 6	DFE29B -O2	94.4804	539.846	121.941	(407.04;409.34)	3	1	0.225882	0.225882			0.320046	32.0046
b191	0	Experiment 6	DFE29B -O2	100.44	1.4729	1.15807	(438.97;18.24)	3	1	0.786249	#N/A			0.320409	32.0409
b192	0	Experiment 6	DFE29B -O2	92.7355	531.122	146.085	(508.28;499.16)	3	1	0.275049	0.275049			0.325337	32.5337
b193	0	Experiment 6	DFE29B -O2	93.5078	377.74	78.3655	(508.97;22.47)	3	1	0.207459	0.207459			0.325412	32.5412
b194	0	Experiment 6	DFE29B -O2	96.9718	495.004	78.2353	(511.97;219.93)	3	1	0.15805	0.15805			0.336025	33.6025
b196	0	Experiment 6	DFE29B -O2	100.546	522.238	82.5433	(560.18;367.47)	3	1	0.158057	0.158057			0.338351	33.8351
b197	0	Experiment 6	DFE29B -O2	92	500.325	127.986	(595.12;180.04)	3	1	0.255806	0.255806			0.3409	34.09
b198	0	Experiment 6	DFE29B -O2	89.8944	661.177	96.6172	(602.54;446.74)	3	1	0.146129	0.146129			0.342173	34.2173
b199	0	Experiment 6	DFE29B -O2	108.526	10.8966	0.876678	(606.70;69.62)	3	1	0.0804543	#N/A			0.347564	34.7564
b200	0	Experiment 6	DFE29B -O2	92.4803	535.758	244.128	(610.02;490.55)	3	1	0.455668	0.455668			0.353871	35.3871
b201	0	Experiment 6	DFE29B -O2	95.0822	437.025	69.0084	(636.06;448.81)	3	1	0.157905	0.157905			0.354586	35.4586
b202	0	Experiment 6	DFE29B -O2	98.4714	440.957	106.271	(638.82;89.60)	3	1	0.241002	0.241002			0.359069	35.9069
b209	0	Experiment 6	DFE29B -O2	96.2826	854.802	90.0527	(387.91;469.84)	3	1	0.105349	0.105349			0.359082	35.9082
b210	0	Experiment 6	DFE29B -O2	103.496	583.29	181.555	(397.67;469.30)	3	1	0.311261	0.311261			0.359292	35.9292
b211	0	Experiment 6	DFE29B -O2	99.7692	463.257	207.556	(555.74;182.47)	3	1	0.448036	0.448036			0.361537	36.1537
b212	0	Experiment 6	DFE29B -O2	95.4	479.041	163.305	(570.15;185.82)	3	1	0.3409	0.3409			0.365046	36.5046
b213	0	Experiment 6	DFE29B -O2	90.871	584.888	131.084	(624.05;307.49)	3	1	0.224118	0.224118			0.367264	36.7264
b214	0	Experiment 6	DFE29B -O2	97.425	444.606	105.988	(630.57;303.47)	3	1	0.238386	0.238386			0.372382	37.2382
b216	0	Experiment 6	DFE29B -O2	95.4976	345.981	93.713	(40.68;49.65)	4	1	0.270862	0.270862			0.373558	37.3558
b219	0	Experiment 6	DFE29B -O2	98.217	515.647	103.717	(209.56;229.84)	4	1	0.20114	0.20114			0.384937	38.4937
b220	0	Experiment 6	DFE29B -O2	93.4088	498.767	293.993	(251.92;328.87)	4	1	0.589439	0.589439			0.388093	38.8093
b221	0	Experiment 6	DFE29B -O2	100.959	494.948	184.31	(264.31;444.87)	4	1	0.372382	0.372382			0.388951	38.8951
b222	0	Experiment 6	DFE29B -O2	97.3488	5.57944	0.150681	(274.07;38.61)	4	1	0.0270064	#N/A			0.399519	39.9519
b223	0	Experiment 6	DFE29B -O2	103.612	621.658	116.719	(281.67;493.84)	4	1	0.187755	0.187755			0.400881	40.0881
b224	0	Experiment 6	DFE29B -O2	92.9412	13.3614	0.0924072	(318.23;65.36)	4	1	0.00691599	#N/A			0.402133	40.2133
b225	0	Experiment 6	DFE29B -O2	95.1143	513.877	163.836	(343.84;228.93)	4	1	0.318824	0.318824			0.404331	40.4331
b226	0	Experiment 6	DFE29B -O2	91.075	387.213	98.1781	(392.32;106.67)	4	1	0.253551	0.253551			0.407391	40.7391
b227	0	Experiment 6	DFE29B -O2	96.6402	535.642	170.126	(408.36;152.11)	4	1	0.317612	0.317612			0.41189	41.189
b228	0	Experiment 6	DFE29B -O2	93.7561	460.05	91.3874	(415.47;315.13)	4	1	0.198647	0.198647			0.425189	42.5189
b229	0	Experiment 6	DFE29B -O2	96.9697	468.59	44.3255	(433.02;245.63)	4	1	0.0945935	0.0945935			0.426748	42.6748
b230	0	Experiment 6	DFE29B -O2	93.6034	460.007	89.6381	(479.64;416.34)	4	1	0.194862	0.194862			0.428138	42.8138
b231	0	Experiment 6	DFE29B -O2	96.569	457.501	81.7444	(564.63;176.53)	4	1	0.178676	0.178676			0.430636	43.0636
b232	0	Experiment 6	DFE29B -O2	90.25	383.272	131.145	(668.53;403.97)	4	1	0.342173	0.342173			0.448036	44.8036
b237	0	Experiment 6	DFE29B -O2	96.2553	337.496	79.2191	(93.11;195.35)	5	1	0.234726	0.234726			0.449829	44.9829
b238	0	Experiment 6	DFE29B -O2	104.151	358.328	82.6069	(95.20;37.73)	5	1	0.230535	0.230535			0.455668	45.5668
b239	0	Experiment 6	DFE29B -O2	108.864	7.37927	4.25204	(117.51;343.02)	5	1	0.576215	#N/A			0.497073	49.7073
b240	0	Experiment 6	DFE29B -O2	103.606	504.075	196.061	(120.07;220.22)	5	1	0.388951	0.388951			0.499255	49.9255
b241	0	Experiment 6	DFE29B -O2	99.4275	424.889	129.669	(235.23;434.75)	5	1	0.305183	0.305183			0.511819	51.1819
b242	0	Experiment 6	DFE29B -O2	99.4495	508.075	142.355	(263.53;505.79)	5	1	0.280184	0.280184			0.51661	51.661
b243	0	Experiment 6	DFE29B -O2	106.264	515.473	219.977	(265.72;191.76)	5	1	0.426748	0.426748			0.588509	58.8509
b244	0	Experiment 6	DFE29B -O2	93.4776	537.541	158.949	(277.57;13.85)	5	1	0.295697	0.295697			0.589439	58.9439
b245	0	Experiment 6	DFE29B -O2	94.6791	481.323	138.748	(327.47;127.47)	5	1	0.288263	0.288263
b247	0	Experiment 6	DFE29B -O2	92.5514	489.688	144.249	(546.47;253.26)	5	1	0.294573	0.294573
b248	0	Experiment 6	DFE29B -O2	96.1045	391.347	88.8395	(562.11;395.49)	5	1	0.22701	0.22701
b249	0	Experiment 6	DFE29B -O2	98.0687	650.914	129.901	(597.31;427.52)	5	1	0.199567	0.199567
b246a	0	Experiment 6	DFE29B -O2	94.8152	427.205	100.402	(363.10;119.95)	5	1	0.23502	0.23502
b246b	0	Experiment 6	DFE29B -O2	97.2703	436.09	101.258	(368.75;132.10)	5	1	0.232196	0.232196
b256	0	Experiment 6	DFE29B -O2	97.6324	412.236	242.604	(96.04;201.29)	6	1	0.588509	0.588509
b258	0	Experiment 6	DFE29B -O2	98.061	10.387	4.78183	(168.23;328.47)	6	1	0.460368	#N/A
b259	0	Experiment 6	DFE29B -O2	98.8734	549.766	95.9593	(228.58;286.51)	6	1	0.174546	0.174546
b260	0	Experiment 6	DFE29B -O2	99.896	446.746	98.4639	(309.99;138.56)	6	1	0.220402	0.220402
b261	0	Experiment 6	DFE29B -O2	93.993	796.245	115.942	(323.96;381.00)	6	1	0.145611	0.145611
b262	0	Experiment 6	DFE29B -O2	115.753	10.1326	5.15721	(328.34;255.45)	6	1	0.508972	#N/A
b264	0	Experiment 6	DFE29B -O2	101.56	525.863	93.4519	(366.68;272.58)	6	1	0.177711	0.177711
b265	0	Experiment 6	DFE29B -O2	92.2975	345.638	84.406	(377.42;75.18)	6	1	0.244204	0.244204
b266	0	Experiment 6	DFE29B -O2	91.7266	558.15	105.205	(441.26;327.83)	6	1	0.188489	0.188489
b267	0	Experiment 6	DFE29B -O2	89.9244	417.289	81.9872	(443.12;167.67)	6	1	0.196476	0.196476
b268	0	Experiment 6	DFE29B -O2	97.6229	438.085	90.0028	(483.99;237.68)	6	1	0.205446	0.205446
b269	0	Experiment 6	DFE29B -O2	101.871	676.978	72.302	(517.34;413.04)	6	1	0.106801	0.106801
b270	0	Experiment 6	DFE29B -O2	109.473	7.24747	2.44614	(583.78;255.23)	6	1	0.337516	#N/A
b271	0	Experiment 6	DFE29B -O2	91.903	511.029	217.284	(605.61;192.15)	6	1	0.425189	0.425189
b257a	0	Experiment 6	DFE29B -O2	97.5192	455.543	74.5705	(157.05;40.52)	6	1	0.163696	0.163696
b257b	0	Experiment 6	DFE29B -O2	98.3908	557.374	91.7175	(166.42;51.47)	6	1	0.164553	0.164553
b263a	0	Experiment 6	DFE29B -O2	100.407	605.849	193.9	(340.68;312.65)	6	1	0.320046	0.320046
b263b	0	Experiment 6	DFE29B -O2	99.9535	532.008	188.262	(355.65;313.68)	6	1	0.353871	0.353871

## Sheet: DFE29C +O2
Name	Association	Experiment	Image	Intensity	Mean CFP	Mean YFP	Location	Position	Shape	Mean YFP/CFP	Subtraction	# cells		Sorted (JNC)	x100
b1	0	Experiment 7	DFE29C +O2	144.639	4.01834	3.05353	(22.17;11.55)	1	1	0.759898	#N/A	139		0.0282803	2.82803
b2	0	Experiment 7	DFE29C +O2	136.635	1.49149	6.42863	(28.75;339.98)	1	1	4.31022	#N/A			0.0334351	3.34351
b3	0	Experiment 7	DFE29C +O2	115.732	432.796	70.7668	(60.34;72.93)	1	1	0.163511	0.163511			0.0411653	4.11653
b4	0	Experiment 7	DFE29C +O2	157.319	6.28497	6.70663	(142.54;217.91)	1	1	1.06709	#N/A			0.044267	4.4267
b5	0	Experiment 7	DFE29C +O2	115.319	528.167	239.897	(164.91;277.23)	1	1	0.454206	0.454206			0.0594166	5.94166
b6	0	Experiment 7	DFE29C +O2	106.619	290.282	43.0487	(167.02;449.00)	1	1	0.148299	0.148299			0.0781906	7.81906
b7	0	Experiment 7	DFE29C +O2	106.527	532.16	179.401	(185.09;293.78)	1	1	0.337119	0.337119			0.0793475	7.93475
b8	0	Experiment 7	DFE29C +O2	131.173	10.8634	5.8596	(207.93;160.04)	1	1	0.539389	#N/A			0.0939059	9.39059
b9	0	Experiment 7	DFE29C +O2	117.61	558.279	254.456	(256.83;253.83)	1	1	0.455787	0.455787			0.0986041	9.86041
b10	0	Experiment 7	DFE29C +O2	139.971	13.2635	5.70227	(321.07;135.06)	1	1	0.429922	#N/A			0.106451	10.6451
b11	0	Experiment 7	DFE29C +O2	119.169	650.235	256.692	(325.43;294.82)	1	1	0.394768	0.394768			0.115825	11.5825
b12	0	Experiment 7	DFE29C +O2	144.227	11.5209	5.66017	(389.41;461.33)	1	1	0.491294	#N/A			0.116474	11.6474
b14	0	Experiment 7	DFE29C +O2	142.757	10.9075	2.1256	(506.45;157.61)	1	1	0.194875	#N/A			0.129866	12.9866
b15	0	Experiment 7	DFE29C +O2	112.597	596.239	69.4465	(525.11;452.74)	1	1	0.116474	0.116474			0.148299	14.8299
b16	0	Experiment 7	DFE29C +O2	125.062	19.3939	12.0019	(532.02;371.71)	1	1	0.618847	#N/A			0.14961	14.961
b18	0	Experiment 7	DFE29C +O2	114.208	425.331	163.425	(559.78;203.63)	1	1	0.384229	0.384229			0.154348	15.4348
b19	0	Experiment 7	DFE29C +O2	129.874	9.79404	8.78453	(597.94;438.55)	1	1	0.896926	#N/A			0.159601	15.9601
b20	0	Experiment 7	DFE29C +O2	160.2	5.56482	3.45493	(589.78;146.04)	1	1	0.620851	#N/A			0.163511	16.3511
b23	0	Experiment 7	DFE29C +O2	112.172	510.228	347.541	(20.22;342.09)	2	1	0.681147	0.681147			0.169543	16.9543
b24	0	Experiment 7	DFE29C +O2	106.875	512.63	200.154	(19.95;379.13)	2	1	0.390446	0.390446			0.170737	17.0737
b25	0	Experiment 7	DFE29C +O2	109.953	210.135	92.513	(62.00;140.69)	2	1	0.440255	0.440255			0.172376	17.2376
b26	0	Experiment 7	DFE29C +O2	147.236	4.75717	6.24297	(97.38;259.56)	2	1	1.31233	#N/A			0.183034	18.3034
b27	0	Experiment 7	DFE29C +O2	114.711	308.712	129.1	(154.36;17.90)	2	1	0.418189	0.418189			0.188389	18.8389
b28	0	Experiment 7	DFE29C +O2	124.983	596.276	201.567	(213.15;100.73)	2	1	0.338044	0.338044			0.192924	19.2924
b29	0	Experiment 7	DFE29C +O2	128.019	194.791	15.2309	(240.44;30.62)	2	1	0.0781906	0.0781906			0.195497	19.5497
b30	0	Experiment 7	DFE29C +O2	118.07	18.1365	11.9667	(249.83;412.96)	2	1	0.659813	#N/A			0.195965	19.5965
b31	0	Experiment 7	DFE29C +O2	112.015	471.848	128.985	(257.95;245.38)	2	1	0.27336	0.27336			0.204476	20.4476
b32	0	Experiment 7	DFE29C +O2	147.681	6.09494	4.039	(284.45;463.25)	2	1	0.662681	#N/A			0.206649	20.6649
b35	0	Experiment 7	DFE29C +O2	119.93	12.7727	5.18346	(307.69;87.74)	2	1	0.405822	#N/A			0.208917	20.8917
b36	0	Experiment 7	DFE29C +O2	127.429	10.1285	0.308029	(410.59;14.70)	2	1	0.0304121	#N/A			0.209716	20.9716
b38	0	Experiment 7	DFE29C +O2	114.746	20.5516	12.279	(434.65;494.21)	2	1	0.597472	#N/A			0.214705	21.4705
b39	0	Experiment 7	DFE29C +O2	106.633	355.593	65.0856	(456.07;468.89)	2	1	0.183034	0.183034			0.216562	21.6562
b40	0	Experiment 7	DFE29C +O2	111.887	524.995	349.355	(485.75;174.08)	2	1	0.665444	0.665444			0.221677	22.1677
b41	0	Experiment 7	DFE29C +O2	141.384	11.8116	5.89987	(486.63;116.81)	2	1	0.499497	#N/A			0.222043	22.2043
b42	0	Experiment 7	DFE29C +O2	122.963	568.29	284.364	(520.78;327.94)	2	1	0.500385	0.500385			0.23685	23.685
b44	0	Experiment 7	DFE29C +O2	112.608	27.6306	10.4925	(618.71;327.59)	2	1	0.379741	#N/A			0.24549	24.549
b45	0	Experiment 7	DFE29C +O2	114.252	703.764	186.147	(630.19;451.26)	2	1	0.264502	0.264502			0.247674	24.7674
b50	0	Experiment 7	DFE29C +O2	125.011	14.2242	5.56459	(14.86;409.43)	3	1	0.391206	#N/A			0.25801	25.801
b51	0	Experiment 7	DFE29C +O2	143.709	1.13318	0.774445	(85.69;87.00)	3	1	0.683427	#N/A			0.259579	25.9579
b52	0	Experiment 7	DFE29C +O2	129.358	497.728	260.515	(109.56;223.86)	3	1	0.523408	0.523408			0.260797	26.0797
b55	0	Experiment 7	DFE29C +O2	121.384	440.508	141.458	(156.72;259.27)	3	1	0.321125	0.321125			0.263488	26.3488
b56	0	Experiment 7	DFE29C +O2	114.286	190.84	8.44789	(216.86;43.92)	3	1	0.044267	0.044267			0.264502	26.4502
b57	0	Experiment 7	DFE29C +O2	124.125	21.4387	8.57274	(212.25;399.00)	3	1	0.399872	#N/A			0.266586	26.6586
b58	0	Experiment 7	DFE29C +O2	131.066	0.849762	1.24359	(225.80;17.17)	3	1	1.46346	#N/A			0.273049	27.3049
b59	0	Experiment 7	DFE29C +O2	143	13.1058	6.81052	(228.76;217.52)	3	1	0.519655	#N/A			0.27336	27.336
b60	0	Experiment 7	DFE29C +O2	119.109	626.693	401.314	(243.00;490.22)	3	1	0.640368	0.640368			0.274837	27.4837
b61	0	Experiment 7	DFE29C +O2	119.4	16.5144	9.49004	(251.91;263.09)	3	1	0.574652	#N/A			0.278118	27.8118
b62	0	Experiment 7	DFE29C +O2	118.528	20.7041	7.42239	(258.87;306.01)	3	1	0.358499	#N/A			0.28141	28.141
b66	0	Experiment 7	DFE29C +O2	160.63	4.5166	7.17239	(280.09;493.68)	3	1	1.58801	#N/A			0.283925	28.3925
b67	0	Experiment 7	DFE29C +O2	130.219	16.869	8.02689	(282.80;214.19)	3	1	0.475837	#N/A			0.288721	28.8721
b68	0	Experiment 7	DFE29C +O2	135.317	13.6821	9.66716	(316.68;381.15)	3	1	0.706555	#N/A			0.291187	29.1187
b69	0	Experiment 7	DFE29C +O2	157.326	11.2936	9.86877	(341.26;387.83)	3	1	0.873837	#N/A			0.295094	29.5094
b70	0	Experiment 7	DFE29C +O2	112.648	19.657	6.84377	(386.84;66.15)	3	1	0.34816	#N/A			0.307568	30.7568
b76	0	Experiment 7	DFE29C +O2	119.441	454.204	42.6524	(428.87;61.14)	3	1	0.0939059	0.0939059			0.311365	31.1365
b77	0	Experiment 7	DFE29C +O2	152.707	15.7132	8.07294	(426.80;362.68)	3	1	0.513769	#N/A			0.314968	31.4968
b78	0	Experiment 7	DFE29C +O2	111.01	255.858	27.2363	(428.58;154.83)	3	1	0.106451	0.106451			0.320625	32.0625
b79	0	Experiment 7	DFE29C +O2	156.545	4.14816	6.93192	(452.16;490.48)	3	1	1.67108	#N/A			0.321125	32.1125
b81	0	Experiment 7	DFE29C +O2	112.458	525.176	367.257	(501.33;207.61)	3	1	0.699303	0.699303			0.321997	32.1997
b82	0	Experiment 7	DFE29C +O2	124.025	27.7012	15.2328	(505.05;192.45)	3	1	0.549896	#N/A			0.326662	32.6662
b83	0	Experiment 7	DFE29C +O2	120.226	594.443	290.641	(528.08;116.47)	3	1	0.488929	0.488929			0.331048	33.1048
b84	0	Experiment 7	DFE29C +O2	123.958	470.365	75.0707	(566.53;452.31)	3	1	0.159601	0.159601			0.335653	33.5653
b85	0	Experiment 7	DFE29C +O2	138.073	37.6326	11.2431	(588.83;321.53)	3	1	0.29876	#N/A			0.336225	33.6225
b86	0	Experiment 7	DFE29C +O2	109.113	671.848	264.157	(596.01;228.97)	3	1	0.39318	0.39318			0.337119	33.7119
b87	0	Experiment 7	DFE29C +O2	111.624	586.081	170.659	(615.82;192.49)	3	1	0.291187	0.291187			0.338044	33.8044
b88	0	Experiment 7	DFE29C +O2	113.64	648.671	279.351	(632.44;132.63)	3	1	0.430652	0.430652			0.343522	34.3522
b89	0	Experiment 7	DFE29C +O2	125.005	11.3581	10.4879	(640.62;443.80)	3	1	0.923387	#N/A			0.356197	35.6197
b90	0	Experiment 7	DFE29C +O2	115.416	636.953	210.862	(643.34;319.78)	3	1	0.331048	0.331048			0.357067	35.7067
b91	0	Experiment 7	DFE29C +O2	122.684	14.372	4.54382	(646.57;195.66)	3	1	0.316158	#N/A			0.36009	36.009
b93	0	Experiment 7	DFE29C +O2	124.924	18.957	10.4261	(25.41;190.81)	3	1	0.549984	#N/A			0.360331	36.0331
b94	0	Experiment 7	DFE29C +O2	143.076	3.40677	6.21814	(27.01;179.60)	3	1	1.82523	#N/A			0.362496	36.2496
b96	0	Experiment 7	DFE29C +O2	112.635	436.925	140.689	(300.67;116.17)	3	1	0.321997	0.321997			0.36549	36.549
b97	0	Experiment 7	DFE29C +O2	133.255	64.3791	25.054	(313.81;122.59)	3	1	0.389163	#N/A			0.365898	36.5898
b100	0	Experiment 7	DFE29C +O2	119.947	189.015	5.34538	(7.60;342.23)	4	1	0.0282803	0.0282803			0.372246	37.2246
b101	0	Experiment 7	DFE29C +O2	143.247	0.935883	1.44801	(33.72;223.38)	4	1	1.54722	#N/A			0.372502	37.2502
b102	0	Experiment 7	DFE29C +O2	133.546	3.85779	1.89719	(37.76;75.22)	4	1	0.491781	#N/A			0.376776	37.6776
b103	0	Experiment 7	DFE29C +O2	108.818	526.413	148.138	(41.67;361.06)	4	1	0.28141	0.28141			0.378796	37.8796
b104	0	Experiment 7	DFE29C +O2	152.417	3.90787	0.666168	(56.18;449.66)	4	1	0.170468	#N/A			0.384229	38.4229
b107	0	Experiment 7	DFE29C +O2	119.268	418.76	232.428	(90.51;131.94)	4	1	0.555038	0.555038			0.384244	38.4244
b108	0	Experiment 7	DFE29C +O2	169.069	2.31622	4.22704	(117.23;432.56)	4	1	1.82497	#N/A			0.384365	38.4365
b112	0	Experiment 7	DFE29C +O2	124.246	393.386	16.1939	(200.34;138.19)	4	1	0.0411653	0.0411653			0.385015	38.5015
b113	0	Experiment 7	DFE29C +O2	127.96	562.505	258.732	(222.66;370.18)	4	1	0.459963	0.459963			0.390446	39.0446
b116	0	Experiment 7	DFE29C +O2	111.071	610.246	119.587	(267.96;155.94)	4	1	0.195965	0.195965			0.392861	39.2861
b118	0	Experiment 7	DFE29C +O2	162.727	8.85178	7.15977	(298.73;446.43)	4	1	0.808852	#N/A			0.39318	39.318
b119	0	Experiment 7	DFE29C +O2	110.681	561.85	174.94	(331.43;492.85)	4	1	0.311365	0.311365			0.394768	39.4768
b120	0	Experiment 7	DFE29C +O2	122.96	22.4204	6.57317	(338.57;139.26)	4	1	0.293177	#N/A			0.400945	40.0945
b121	0	Experiment 7	DFE29C +O2	132.818	14.4626	9.11707	(397.82;318.43)	4	1	0.630387	#N/A			0.401128	40.1128
b122	0	Experiment 7	DFE29C +O2	114.549	28.044	9.78217	(412.16;369.75)	4	1	0.348815	#N/A			0.405023	40.5023
b124	0	Experiment 7	DFE29C +O2	131.864	3.04459	0.81723	(458.53;16.28)	4	1	0.268421	#N/A			0.407599	40.7599
b125	0	Experiment 7	DFE29C +O2	122.585	29.2584	10.9409	(469.73;302.81)	4	1	0.373941	#N/A			0.410087	41.0087
b126	0	Experiment 7	DFE29C +O2	118.78	611.437	361.165	(511.44;427.92)	4	1	0.590682	0.590682			0.412461	41.2461
b127	0	Experiment 7	DFE29C +O2	112.184	278.084	47.935	(532.78;266.60)	4	1	0.172376	0.172376			0.413317	41.3317
b129	0	Experiment 7	DFE29C +O2	120.168	534.268	209.893	(562.16;405.77)	4	1	0.392861	0.392861			0.413398	41.3398
b130	0	Experiment 7	DFE29C +O2	156.337	11.033	10.1213	(565.26;251.14)	4	1	0.917368	#N/A			0.414431	41.4431
b133	0	Experiment 7	DFE29C +O2	131.066	15.7646	12.5967	(584.92;290.88)	4	1	0.799055	#N/A			0.416476	41.6476
b135	0	Experiment 7	DFE29C +O2	161.114	10.2442	2.40656	(579.98;165.39)	4	1	0.234919	#N/A			0.418189	41.8189
b139	0	Experiment 7	DFE29C +O2	129.57	351.751	92.6821	(594.62;510.40)	4	1	0.263488	0.263488			0.430652	43.0652
b141	0	Experiment 7	DFE29C +O2	137.86	12.3142	4.37219	(639.43;286.12)	4	1	0.355054	#N/A			0.430941	43.0941
b145	0	Experiment 7	DFE29C +O2	122.196	287.907	78.6125	(134.85;143.70)	4	1	0.273049	0.273049			0.431134	43.1134
b146	0	Experiment 7	DFE29C +O2	116.085	628.278	347.449	(141.02;139.19)	4	1	0.553019	0.553019			0.437142	43.7142
b147	0	Experiment 7	DFE29C +O2	128.479	366.029	137.911	(145.12;130.78)	4	1	0.376776	0.376776			0.437166	43.7166
b148	0	Experiment 7	DFE29C +O2	128.209	16.2826	10.3471	(175.59;260.33)	4	1	0.63547	#N/A			0.439995	43.9995
b149	0	Experiment 7	DFE29C +O2	155.765	13.0096	7.42198	(180.23;275.45)	4	1	0.570501	#N/A			0.440255	44.0255
b154	0	Experiment 7	DFE29C +O2	162.164	9.59689	6.69202	(329.43;186.47)	4	1	0.697311	#N/A			0.440658	44.0658
b155	0	Experiment 7	DFE29C +O2	128.245	20.9633	9.25456	(340.90;198.85)	4	1	0.441464	#N/A			0.446414	44.6414
b128a	0	Experiment 7	DFE29C +O2	129.516	23.3707	13.7535	(550.65;445.52)	4	1	0.588492	#N/A			0.446711	44.6711
b128b	0	Experiment 7	DFE29C +O2	146.531	18.2378	9.95677	(554.50;465.76)	4	1	0.545941	#N/A			0.451815	45.1815
b123a	0	Experiment 7	DFE29C +O2	118.486	813.121	451.733	(438.08;78.24)	4	1	0.555554	0.555554			0.454206	45.4206
b123b	0	Experiment 7	DFE29C +O2	124.558	889.76	472.209	(446.40;93.76)	4	1	0.530715	0.530715			0.455673	45.5673
b161	0	Experiment 7	DFE29C +O2	166.898	10.5586	0.750717	(12.92;407.53)	5	1	0.0711001	#N/A			0.455787	45.5787
b162	0	Experiment 7	DFE29C +O2	127.174	0.32431	7.74831	(16.91;41.52)	5	1	23.8916	#N/A			0.459963	45.9963
b163	0	Experiment 7	DFE29C +O2	176	15.1156	2.05334	(45.94;334.48)	5	1	0.135843	#N/A			0.479053	47.9053
b165	0	Experiment 7	DFE29C +O2	130.112	2.0282	1.22104	(57.00;384.12)	5	1	0.602031	#N/A			0.479083	47.9083
b166	0	Experiment 7	DFE29C +O2	157.486	19.4952	4.59964	(61.85;75.65)	5	1	0.235937	#N/A			0.488929	48.8929
b167	0	Experiment 7	DFE29C +O2	121.418	575.952	45.7003	(90.71;270.78)	5	1	0.0793475	0.0793475			0.490699	49.0699
b168	0	Experiment 7	DFE29C +O2	127.252	362.964	150.048	(106.32;93.63)	5	1	0.413398	0.413398			0.495909	49.5909
b169	0	Experiment 7	DFE29C +O2	132.466	249.369	61.7622	(132.85;263.25)	5	1	0.247674	0.247674			0.496261	49.6261
b170	0	Experiment 7	DFE29C +O2	129.368	423.178	86.53	(165.03;135.67)	5	1	0.204476	0.204476			0.498414	49.8414
b171	0	Experiment 7	DFE29C +O2	132.49	6.81125	2.16203	(171.76;98.28)	5	1	0.317421	#N/A			0.500385	50.0385
b172	0	Experiment 7	DFE29C +O2	131.184	399.599	151.366	(186.11;165.72)	5	1	0.378796	0.378796			0.50259	50.259
b173	0	Experiment 7	DFE29C +O2	122.54	410.824	164.793	(228.75;139.95)	5	1	0.401128	0.401128			0.513935	51.3935
b175	0	Experiment 7	DFE29C +O2	133.303	500.642	375.228	(257.26;168.79)	5	1	0.749494	0.749494			0.519194	51.9194
b176	0	Experiment 7	DFE29C +O2	139.119	3.46082	2.94276	(269.34;124.38)	5	1	0.85031	#N/A			0.522568	52.2568
b177	0	Experiment 7	DFE29C +O2	128.956	3.54108	0.716675	(291.33;68.91)	5	1	0.202389	#N/A			0.523408	52.3408
b180	0	Experiment 7	DFE29C +O2	128.681	600.531	130.052	(304.24;491.99)	5	1	0.216562	0.216562			0.530715	53.0715
b185	0	Experiment 7	DFE29C +O2	139.074	230.985	83.2311	(367.83;46.69)	5	1	0.360331	0.360331			0.534935	53.4935
b186	0	Experiment 7	DFE29C +O2	119.903	382.101	174.113	(373.90;60.91)	5	1	0.455673	0.455673			0.550049	55.0049
b187	0	Experiment 7	DFE29C +O2	114.353	590.508	240.691	(418.37;334.25)	5	1	0.407599	0.407599			0.553019	55.3019
b189	0	Experiment 7	DFE29C +O2	117.571	225.564	33.7466	(435.07;262.83)	5	1	0.14961	0.14961			0.553118	55.3118
b190	0	Experiment 7	DFE29C +O2	119.21	405.062	177.08	(443.83;114.10)	5	1	0.437166	0.437166			0.555038	55.5038
b191	0	Experiment 7	DFE29C +O2	116.26	573.029	209.67	(456.25;233.80)	5	1	0.365898	0.365898			0.555554	55.5554
b193	0	Experiment 7	DFE29C +O2	122.901	502.011	201.279	(470.54;167.01)	5	1	0.400945	0.400945			0.586848	58.6848
b194	0	Experiment 7	DFE29C +O2	128.803	296.875	34.3856	(472.52;9.12)	5	1	0.115825	0.115825			0.590682	59.0682
b195	0	Experiment 7	DFE29C +O2	120.359	546.401	285.532	(482.13;338.39)	5	1	0.522568	0.522568			0.640368	64.0368
b196	0	Experiment 7	DFE29C +O2	136.235	26.9266	11.2486	(496.93;324.52)	5	1	0.41775	#N/A			0.665444	66.5444
b201	0	Experiment 7	DFE29C +O2	119.047	739.625	254.077	(556.57;158.60)	5	1	0.343522	0.343522			0.681147	68.1147
b202	0	Experiment 7	DFE29C +O2	136.537	393.539	96.6099	(568.46;48.57)	5	1	0.24549	0.24549			0.699303	69.9303
b203	0	Experiment 7	DFE29C +O2	120.635	446.951	192.609	(569.85;428.78)	5	1	0.430941	0.430941			0.703109	70.3109
b204	0	Experiment 7	DFE29C +O2	152.769	844.801	83.3008	(575.20;370.54)	5	1	0.0986041	0.0986041			0.718321	71.8321
b206	0	Experiment 7	DFE29C +O2	117.948	586.715	122.575	(583.50;255.57)	5	1	0.208917	0.208917			0.749494	74.9494
b209	0	Experiment 7	DFE29C +O2	142.172	786.146	350.947	(608.09;360.78)	5	1	0.446414	0.446414
b210	0	Experiment 7	DFE29C +O2	121.252	519.721	159.85	(616.77;451.12)	5	1	0.307568	0.307568
b211	0	Experiment 7	DFE29C +O2	153.2	656.648	126.683	(613.11;371.40)	5	1	0.192924	0.192924
b214	0	Experiment 7	DFE29C +O2	132.116	754.437	309.385	(111.65;418.49)	5	1	0.410087	0.410087
b215	0	Experiment 7	DFE29C +O2	154.272	150.392	31.5395	(106.15;401.46)	5	1	0.209716	0.209716
b216	0	Experiment 7	DFE29C +O2	134.074	478.306	160.818	(107.40;409.69)	5	1	0.336225	0.336225
b217	0	Experiment 7	DFE29C +O2	128.561	605.993	168.538	(120.29;409.58)	5	1	0.278118	0.278118
b218	0	Experiment 7	DFE29C +O2	115.846	576.769	34.2697	(153.44;413.93)	5	1	0.0594166	0.0594166
b219	0	Experiment 7	DFE29C +O2	121.659	602.111	177.679	(162.58;410.60)	5	1	0.295094	0.295094
b220	0	Experiment 7	DFE29C +O2	125.883	625.081	226.59	(164.42;469.70)	5	1	0.362496	0.362496
b221	0	Experiment 7	DFE29C +O2	131.502	447.674	214.46	(171.28;460.93)	5	1	0.479053	0.479053
b222	0	Experiment 7	DFE29C +O2	128.137	267.176	73.43	(238.67;249.28)	5	1	0.274837	0.274837
b223	0	Experiment 7	DFE29C +O2	133.938	548.812	273.535	(223.72;249.79)	5	1	0.498414	0.498414
b226	0	Experiment 7	DFE29C +O2	138.759	889.394	210.653	(259.74;459.01)	5	1	0.23685	0.23685
b227	0	Experiment 7	DFE29C +O2	136.627	829.774	278.517	(267.01;458.00)	5	1	0.335653	0.335653
b228	0	Experiment 7	DFE29C +O2	136.803	605.412	333.006	(280.07;459.45)	5	1	0.550049	0.550049
b229	0	Experiment 7	DFE29C +O2	139.716	731.954	330.708	(276.47;469.89)	5	1	0.451815	0.451815
b231	0	Experiment 7	DFE29C +O2	173	95.5451	32.9467	(351.49;13.98)	5	1	0.344828	#N/A
b233	0	Experiment 7	DFE29C +O2	133.871	525.362	377.378	(358.90;366.63)	5	1	0.718321	0.718321
b234	0	Experiment 7	DFE29C +O2	110.567	497.297	291.838	(366.06;370.65)	5	1	0.586848	0.586848
b236	0	Experiment 7	DFE29C +O2	153.274	85.6094	29.4967	(424.46;410.62)	5	1	0.344549	#N/A
b238	0	Experiment 7	DFE29C +O2	132.924	907.106	323.898	(439.07;389.99)	5	1	0.357067	0.357067
b239	0	Experiment 7	DFE29C +O2	142.333	692.494	266.17	(440.79;403.83)	5	1	0.384365	0.384365
b241	0	Experiment 7	DFE29C +O2	142.176	62.6638	20.8857	(417.49;407.52)	5	1	0.333298	#N/A
b242	0	Experiment 7	DFE29C +O2	129.542	777.445	200.589	(431.40;399.01)	5	1	0.25801	0.25801
b244	0	Experiment 7	DFE29C +O2	117.7	388.942	83.5079	(451.53;49.76)	5	1	0.214705	0.214705
b245	0	Experiment 7	DFE29C +O2	141.449	89.5803	29.0615	(459.23;51.49)	5	1	0.324419	#N/A
b246	0	Experiment 7	DFE29C +O2	138.615	31.4236	7.12436	(463.23;67.21)	5	1	0.22672	#N/A
b247	0	Experiment 7	DFE29C +O2	161.702	54.0181	22.778	(462.23;382.84)	5	1	0.421674	#N/A
b249	0	Experiment 7	DFE29C +O2	119.05	503.496	164.473	(484.72;382.00)	5	1	0.326662	0.326662
b251	0	Experiment 7	DFE29C +O2	123.767	336.818	119.974	(514.35;288.96)	5	1	0.356197	0.356197
b254	0	Experiment 7	DFE29C +O2	124.843	304.708	125.68	(542.95;242.75)	5	1	0.412461	0.412461
b256	0	Experiment 7	DFE29C +O2	119.248	855.083	246.88	(547.62;368.26)	5	1	0.288721	0.288721
b257	0	Experiment 7	DFE29C +O2	123.916	747.005	212.093	(553.17;364.33)	5	1	0.283925	0.283925
b258	0	Experiment 7	DFE29C +O2	163.535	767.999	99.7372	(563.72;363.24)	5	1	0.129866	0.129866
b260	0	Experiment 7	DFE29C +O2	131.339	658.751	146.03	(572.67;360.44)	5	1	0.221677	0.221677
b261	0	Experiment 7	DFE29C +O2	168.388	1001.34	170.966	(587.26;372.43)	5	1	0.170737	0.170737
b263	0	Experiment 7	DFE29C +O2	128.935	838.58	163.94	(574.11;313.15)	5	1	0.195497	0.195497
b264	0	Experiment 7	DFE29C +O2	152.829	753.557	127.76	(580.76;304.76)	5	1	0.169543	0.169543
b265	0	Experiment 7	DFE29C +O2	127.877	879.538	338.635	(580.70;318.91)	5	1	0.385015	0.385015
b266	0	Experiment 7	DFE29C +O2	138.646	716.721	148.11	(593.95;308.62)	5	1	0.206649	0.206649
b267	0	Experiment 7	DFE29C +O2	148.728	652.425	287.497	(601.31;308.60)	5	1	0.440658	0.440658
b268	0	Experiment 7	DFE29C +O2	147.986	819.149	338.568	(612.31;302.16)	5	1	0.413317	0.413317
b269	0	Experiment 7	DFE29C +O2	158	224.156	100.133	(614.89;311.37)	5	1	0.446711	0.446711
b270	0	Experiment 7	DFE29C +O2	143.709	510.103	135.986	(629.37;312.89)	5	1	0.266586	0.266586
b273	0	Experiment 7	DFE29C +O2	132.052	126.727	32.8958	(648.71;317.91)	5	1	0.259579	0.259579
b274	0	Experiment 7	DFE29C +O2	145.677	760.732	117.417	(604.26;376.06)	5	1	0.154348	0.154348
b275	0	Experiment 7	DFE29C +O2	148.949	729.148	233.783	(601.21;383.15)	5	1	0.320625	0.320625
b278	0	Experiment 7	DFE29C +O2	137.703	105.249	52.2311	(634.78;190.57)	5	1	0.496261	0.496261
b279	0	Experiment 7	DFE29C +O2	142.586	325.257	117.122	(639.83;186.71)	5	1	0.36009	0.36009
b280	0	Experiment 7	DFE29C +O2	146.871	29.895	13.4431	(644.16;208.74)	5	1	0.449679	#N/A
b283	0	Experiment 7	DFE29C +O2	160.831	0.926086	3.6176	(12.33;406.13)	6	1	3.90633	#N/A
b284	0	Experiment 7	DFE29C +O2	122.815	922.796	648.826	(114.12;121.47)	6	1	0.703109	0.703109
b288	0	Experiment 7	DFE29C +O2	164.273	2.36896	8.99191	(154.34;355.15)	6	1	3.79573	#N/A
b289	0	Experiment 7	DFE29C +O2	156.478	1.5528	0.63855	(177.16;101.29)	6	1	0.411226	#N/A
b290	0	Experiment 7	DFE29C +O2	120.9	907.294	434.67	(179.28;288.56)	6	1	0.479083	0.479083
b291	0	Experiment 7	DFE29C +O2	153.944	3.6716	7.12668	(187.01;345.04)	6	1	1.94103	#N/A
b292	0	Experiment 7	DFE29C +O2	121.051	349.03	109.934	(194.97;240.05)	6	1	0.314968	0.314968
b293	0	Experiment 7	DFE29C +O2	136.728	19.5406	10.3667	(210.68;505.47)	6	1	0.530525	#N/A
b295	0	Experiment 7	DFE29C +O2	134.903	15.6758	11.879	(238.95;210.27)	6	1	0.757788	#N/A
b296	0	Experiment 7	DFE29C +O2	125.696	589.786	215.561	(253.26;436.97)	6	1	0.36549	0.36549
b297	0	Experiment 7	DFE29C +O2	171.097	6.47775	8.71056	(259.33;211.39)	6	1	1.34469	#N/A
b298	0	Experiment 7	DFE29C +O2	107.664	832.24	309.798	(277.01;240.27)	6	1	0.372246	0.372246
b299	0	Experiment 7	DFE29C +O2	115.891	717.663	313.721	(284.25;193.70)	6	1	0.437142	0.437142
b300	0	Experiment 7	DFE29C +O2	128.113	25.2899	10.1362	(320.48;194.26)	6	1	0.4008	#N/A
b301	0	Experiment 7	DFE29C +O2	115.594	592.046	293.601	(352.74;118.72)	6	1	0.495909	0.495909
b302	0	Experiment 7	DFE29C +O2	135.03	17.5994	7.35658	(361.92;276.90)	6	1	0.418002	#N/A
b303	0	Experiment 7	DFE29C +O2	145.798	5.24109	8.11055	(387.15;500.66)	6	1	1.54749	#N/A
b304	0	Experiment 7	DFE29C +O2	151.084	1.1535	2.91357	(391.06;30.75)	6	1	2.52585	#N/A
b305	0	Experiment 7	DFE29C +O2	152.883	12.4673	5.90276	(390.43;329.63)	6	1	0.473457	#N/A
b306	0	Experiment 7	DFE29C +O2	117.244	773.352	322.082	(410.47;366.36)	6	1	0.416476	0.416476
b307	0	Experiment 7	DFE29C +O2	150.387	13.6112	5.67941	(473.27;340.26)	6	1	0.417259	#N/A
b308	0	Experiment 7	DFE29C +O2	134.367	4.30545	0.571686	(508.50;82.74)	6	1	0.132782	#N/A
b309	0	Experiment 7	DFE29C +O2	122.802	409.533	157.361	(541.72;357.80)	6	1	0.384244	0.384244
b310	0	Experiment 7	DFE29C +O2	110.905	381.419	84.6912	(558.13;182.48)	6	1	0.222043	0.222043
b311	0	Experiment 7	DFE29C +O2	141.951	9.55075	6.73373	(586.40;245.19)	6	1	0.705048	#N/A
b312	0	Experiment 7	DFE29C +O2	111.315	553.823	104.334	(594.18;346.59)	6	1	0.188389	0.188389
b313	0	Experiment 7	DFE29C +O2	121.788	23.3779	10.7049	(596.80;288.60)	6	1	0.457906	#N/A
b314	0	Experiment 7	DFE29C +O2	112.019	620.993	304.721	(615.97;41.49)	6	1	0.490699	0.490699
b315	0	Experiment 7	DFE29C +O2	125.516	601.685	20.1174	(622.83;280.10)	6	1	0.0334351	0.0334351
b316	0	Experiment 7	DFE29C +O2	122.412	10.6966	5.20229	(645.87;223.80)	6	1	0.48635	#N/A
b317	0	Experiment 7	DFE29C +O2	156.022	6.47025	9.8282	(645.17;310.16)	6	1	1.51898	#N/A
b319	0	Experiment 7	DFE29C +O2	144.11	1.85114	4.27231	(658.45;426.12)	6	1	2.30794	#N/A
b329	0	Experiment 7	DFE29C +O2	122.038	584.988	152.563	(291.83;282.62)	6	1	0.260797	0.260797
b330	0	Experiment 7	DFE29C +O2	117.362	526.921	227.174	(299.22;277.53)	6	1	0.431134	0.431134
b338	0	Experiment 7	DFE29C +O2	142.901	296.421	110.418	(653.00;74.86)	6	1	0.372502	0.372502
b339	0	Experiment 7	DFE29C +O2	123.696	629.385	260.837	(667.29;82.88)	6	1	0.414431	0.414431
b340	0	Experiment 7	DFE29C +O2	127.216	580.87	255.58	(670.63;75.39)	6	1	0.439995	0.439995
b341	0	Experiment 7	DFE29C +O2	125.953	513.061	274.454	(649.32;501.86)	6	1	0.534935	0.534935
b342	0	Experiment 7	DFE29C +O2	124.05	677.813	348.352	(661.78;494.90)	6	1	0.513935	0.513935
b294a	0	Experiment 7	DFE29C +O2	124.27	549.066	275.955	(240.79;314.49)	6	1	0.50259	0.50259
b294b	0	Experiment 7	DFE29C +O2	120.107	554.477	287.881	(256.55;311.22)	6	1	0.519194	0.519194
b318a	0	Experiment 7	DFE29C +O2	134.17	615.993	249.491	(655.49;46.44)	6	1	0.405023	0.405023
b318b	0	Experiment 7	DFE29C +O2	117.86	696.863	385.448	(670.30;34.01)	6	1	0.553118	0.553118

## Sheet: DFE29C -O2
Name	Association	Experiment	Image	Intensity	Mean CFP	Mean YFP	Location	Position	Shape	Mean YFP/CFP	Subtraction	# cells		Sorted (JNC)	x100
b81	0	Experiment 10	DFE29C -O2	139.352	0.242706	2.28529	(600.21;20.30)	4	1	9.41588	#N/A	95		0.111202	11.1202
b113	0	Experiment 10	DFE29C -O2	135.14	0.397919	4.14107	(22.19;386.20)	6	1	10.4068	#N/A			0.124652	12.4652
b133	0	Experiment 10	DFE29C -O2	135.055	2.55664	6.23949	(664.10;319.12)	6	1	2.4405	#N/A			0.155775	15.5775
b85	0	Experiment 10	DFE29C -O2	139.095	3.43259	0.590836	(681.82;168.47)	4	1	0.172125	#N/A			0.159369	15.9369
b107	0	Experiment 10	DFE29C -O2	124.72	6.01242	5.17035	(634.65;497.63)	5	1	0.859945	#N/A			0.160673	16.0673
b87	0	Experiment 10	DFE29C -O2	125.487	6.42328	7.10852	(16.47;399.00)	5	1	1.10668	#N/A			0.162755	16.2755
b22	0	Experiment 10	DFE29C -O2	128.569	7.89362	6.30403	(584.32;223.67)	1	1	0.798624	#N/A			0.164436	16.4436
b13	0	Experiment 10	DFE29C -O2	131	8.06821	4.43712	(366.71;149.59)	1	1	0.549951	#N/A			0.171253	17.1253
b34	0	Experiment 10	DFE29C -O2	125.57	8.96378	5.3026	(231.37;161.25)	2	1	0.591558	#N/A			0.173709	17.3709
b100	0	Experiment 10	DFE29C -O2	111.16	9.46265	2.81865	(345.10;47.67)	5	1	0.297871	#N/A			0.17416	17.416
b15	0	Experiment 10	DFE29C -O2	134.419	9.52435	8.2347	(417.57;370.84)	1	1	0.864594	#N/A			0.179143	17.9143
b8	0	Experiment 10	DFE29C -O2	101.608	88.4675	20.0598	(262.40;401.00)	1	1	0.226748	#N/A			0.183946	18.3946
b3	0	Experiment 10	DFE29C -O2	109.832	304.916	122.176	(146.76;77.25)	1	1	0.400689	0.400689			0.187299	18.7299
b90	0	Experiment 10	DFE29C -O2	117.884	315.288	89.4275	(137.81;186.21)	5	1	0.283637	0.283637			0.188096	18.8096
b96	0	Experiment 10	DFE29C -O2	107.769	332.289	56.9056	(243.56;156.72)	5	1	0.171253	0.171253			0.192881	19.2881
b65	0	Experiment 10	DFE29C -O2	104.534	339.816	105.028	(21.40;375.80)	4	1	0.309072	0.309072			0.193457	19.3457
b117	0	Experiment 10	DFE29C -O2	104.649	342.106	170.325	(127.03;14.35)	6	1	0.497872	0.497872			0.193656	19.3656
b89	0	Experiment 10	DFE29C -O2	112.054	345.119	87.9189	(130.98;33.81)	5	1	0.254749	0.254749			0.198103	19.8103
b16	0	Experiment 10	DFE29C -O2	112.767	351.457	88.5252	(454.70;101.05)	1	1	0.251881	0.251881			0.201372	20.1372
b7	0	Experiment 10	DFE29C -O2	111.129	352.557	84.5072	(230.92;450.18)	1	1	0.239698	0.239698			0.20198	20.198
b32	0	Experiment 10	DFE29C -O2	107	354.734	131.011	(196.71;147.24)	2	1	0.369321	0.369321			0.202275	20.2275
b88	0	Experiment 10	DFE29C -O2	108.125	361.083	110.112	(25.85;340.73)	5	1	0.304949	0.304949			0.205775	20.5775
b77	0	Experiment 10	DFE29C -O2	111.524	369.925	93.3533	(465.77;66.44)	4	1	0.252358	0.252358			0.205937	20.5937
b29	0	Experiment 10	DFE29C -O2	106.25	371.291	89.5989	(100.36;469.98)	2	1	0.241317	0.241317			0.21096	21.096
b95	0	Experiment 10	DFE29C -O2	108.228	371.377	97.4034	(225.58;82.08)	5	1	0.262276	0.262276			0.21257	21.257
b119	0	Experiment 10	DFE29C -O2	110.431	386.986	74.6421	(175.16;142.98)	6	1	0.192881	0.192881			0.213512	21.3512
b68	0	Experiment 10	DFE29C -O2	100.131	387.249	145.918	(112.81;169.23)	4	1	0.376807	0.376807			0.217646	21.7646
b116	0	Experiment 10	DFE29C -O2	102.611	387.46	124.213	(98.73;33.95)	6	1	0.320583	0.320583			0.220051	22.0051
b2	0	Experiment 10	DFE29C -O2	111.48	390.554	142.633	(103.81;87.73)	1	1	0.365207	0.365207			0.223281	22.3281
b115	0	Experiment 10	DFE29C -O2	106.283	397.835	142.297	(39.30;257.48)	6	1	0.357679	0.357679			0.223318	22.3318
b120	0	Experiment 10	DFE29C -O2	100.546	406.113	163.8	(211.45;41.01)	6	1	0.403335	0.403335			0.224761	22.4761
b23	0	Experiment 10	DFE29C -O2	104.905	408.087	82.4253	(592.90;283.90)	1	1	0.20198	0.20198			0.229474	22.9474
b21	0	Experiment 10	DFE29C -O2	107.509	409.239	104.526	(566.35;250.40)	1	1	0.255415	0.255415			0.229972	22.9972
b67	0	Experiment 10	DFE29C -O2	106.091	411.837	94.5058	(67.59;42.49)	4	1	0.229474	0.229474			0.235312	23.5312
b128	0	Experiment 10	DFE29C -O2	95.5194	412.63	67.8513	(417.26;93.30)	6	1	0.164436	0.164436			0.236339	23.6339
b47	0	Experiment 10	DFE29C -O2	107.27	425.067	93.5362	(91.22;282.58)	3	1	0.220051	0.220051			0.239698	23.9698
b93	0	Experiment 10	DFE29C -O2	99.7273	432.967	110.426	(202.81;324.32)	5	1	0.255045	0.255045			0.240301	24.0301
b102	0	Experiment 10	DFE29C -O2	103.545	438.086	146.362	(433.60;149.95)	5	1	0.334094	0.334094			0.241317	24.1317
b19	0	Experiment 10	DFE29C -O2	103.024	443.247	141.333	(507.79;261.30)	1	1	0.318858	0.318858			0.243669	24.3669
b92	0	Experiment 10	DFE29C -O2	103.747	448.787	100.87	(198.07;93.97)	5	1	0.224761	0.224761			0.249064	24.9064
b28	0	Experiment 10	DFE29C -O2	107.5	450.07	124.89	(41.46;186.26)	2	1	0.277491	0.277491			0.251881	25.1881
b104	0	Experiment 10	DFE29C -O2	98.3807	457.54	138.886	(506.75;78.82)	5	1	0.303549	0.303549			0.252358	25.2358
b94	0	Experiment 10	DFE29C -O2	110.295	457.987	131.872	(209.98;237.51)	5	1	0.287938	0.287938			0.252697	25.2697
b131	0	Experiment 10	DFE29C -O2	102.757	459.07	102.519	(534.50;143.92)	6	1	0.223318	0.223318			0.254749	25.4749
b106	0	Experiment 10	DFE29C -O2	108.483	463.117	164.473	(568.68;481.48)	5	1	0.355143	0.355143			0.255045	25.5045
b123	0	Experiment 10	DFE29C -O2	99.1484	464.699	187.953	(277.73;52.36)	6	1	0.404462	0.404462			0.255326	25.5326
b17	0	Experiment 10	DFE29C -O2	104.021	467.335	116.396	(462.03;126.70)	1	1	0.249064	0.249064			0.255415	25.5415
b24	0	Experiment 10	DFE29C -O2	105.192	468.187	132.201	(595.76;260.80)	1	1	0.282368	0.282368			0.259043	25.9043
b33	0	Experiment 10	DFE29C -O2	102.696	472.937	113.647	(209.91;322.77)	2	1	0.240301	0.240301			0.262276	26.2276
b69	0	Experiment 10	DFE29C -O2	108.019	474.257	148.862	(178.71;481.76)	4	1	0.313884	0.313884			0.262804	26.2804
b61	0	Experiment 10	DFE29C -O2	103.597	476.657	130.294	(497.14;293.08)	3	1	0.273349	0.273349			0.269181	26.9181
b4	0	Experiment 10	DFE29C -O2	107.256	479.908	107.154	(176.55;303.33)	1	1	0.223281	0.223281			0.273349	27.3349
b54	0	Experiment 10	DFE29C -O2	103.455	480.075	178.144	(282.07;339.92)	3	1	0.371076	0.371076			0.277491	27.7491
b5	0	Experiment 10	DFE29C -O2	109.653	482.582	99.3817	(204.01;259.40)	1	1	0.205937	0.205937			0.282368	28.2368
b101	0	Experiment 10	DFE29C -O2	101.98	484.457	123.694	(403.21;24.12)	5	1	0.255326	0.255326			0.283637	28.3637
b18	0	Experiment 10	DFE29C -O2	108.259	494.269	97.9163	(470.01;203.61)	1	1	0.198103	0.198103			0.287938	28.7938
b105	0	Experiment 10	DFE29C -O2	100.419	494.776	143.456	(518.84;183.81)	5	1	0.28994	0.28994			0.289157	28.9157
b51	0	Experiment 10	DFE29C -O2	110.86	497.501	91.5136	(202.32;431.42)	3	1	0.183946	0.183946			0.28994	28.994
b99	0	Experiment 10	DFE29C -O2	105.027	500.586	105.603	(302.76;397.55)	5	1	0.21096	0.21096			0.291858	29.1858
b91	0	Experiment 10	DFE29C -O2	119.035	502.961	213.045	(147.75;238.45)	5	1	0.423582	0.423582			0.295006	29.5006
b10	0	Experiment 10	DFE29C -O2	101.871	512.965	57.0426	(290.35;245.97)	1	1	0.111202	0.111202			0.298609	29.8609
b46	0	Experiment 10	DFE29C -O2	111.065	513.462	265.53	(82.73;502.60)	3	1	0.517137	0.517137			0.303549	30.3549
b121	0	Experiment 10	DFE29C -O2	108.23	514.927	99.6162	(228.29;399.28)	6	1	0.193457	0.193457			0.304059	30.4059
b71	0	Experiment 10	DFE29C -O2	113.096	515.776	195.603	(258.54;167.22)	4	1	0.37924	0.37924			0.304949	30.4949
b50	0	Experiment 10	DFE29C -O2	104.782	525.003	181.921	(162.80;307.93)	3	1	0.346515	0.346515			0.309072	30.9072
b31	0	Experiment 10	DFE29C -O2	101.49	527.741	180.114	(131.71;68.95)	2	1	0.341293	0.341293			0.313884	31.3884
b48	0	Experiment 10	DFE29C -O2	104.891	529.435	137.146	(116.57;404.11)	3	1	0.259043	0.259043			0.315425	31.5425
b72	0	Experiment 10	DFE29C -O2	103.422	530.677	107.343	(290.04;228.70)	4	1	0.202275	0.202275			0.318858	31.8858
b80	0	Experiment 10	DFE29C -O2	107.76	535.055	208.516	(599.45;173.91)	4	1	0.38971	0.38971			0.320583	32.0583
b66	0	Experiment 10	DFE29C -O2	105.368	536.129	255.805	(59.82;378.17)	4	1	0.477134	0.477134			0.334094	33.4094
b60	0	Experiment 10	DFE29C -O2	99.581	537.366	110.577	(484.38;111.36)	3	1	0.205775	0.205775			0.337789	33.7789
b126	0	Experiment 10	DFE29C -O2	110.015	539.229	100.997	(392.42;42.52)	6	1	0.187299	0.187299			0.340832	34.0832
b64a	0	Experiment 10	DFE29C -O2	107.542	540.784	170.577	(464.54;40.79)	3	1	0.315425	0.315425			0.341293	34.1293
b6	0	Experiment 10	DFE29C -O2	111.879	542.889	102.115	(232.87;229.50)	1	1	0.188096	0.188096			0.346515	34.6515
b11	0	Experiment 10	DFE29C -O2	106.402	544.278	185.507	(327.95;211.39)	1	1	0.340832	0.340832			0.355143	35.5143
b79	0	Experiment 10	DFE29C -O2	98.8571	547.309	147.325	(590.03;237.87)	4	1	0.269181	0.269181			0.357679	35.7679
b30	0	Experiment 10	DFE29C -O2	103.043	549.609	197.494	(123.49;99.65)	2	1	0.359335	0.359335			0.359335	35.9335
b52	0	Experiment 10	DFE29C -O2	96.7321	551.026	119.928	(210.46;390.41)	3	1	0.217646	0.217646			0.365207	36.5207
b49	0	Experiment 10	DFE29C -O2	103.662	554.402	213.196	(141.72;86.86)	3	1	0.384551	0.384551			0.369321	36.9321
b37	0	Experiment 10	DFE29C -O2	105.798	560.056	87.2429	(487.94;434.48)	2	1	0.155775	0.155775			0.371076	37.1076
b118	0	Experiment 10	DFE29C -O2	104.93	561.043	163.745	(127.51;475.74)	6	1	0.291858	0.291858			0.374304	37.4304
b97	0	Experiment 10	DFE29C -O2	102.57	563.654	129.625	(262.11;427.03)	5	1	0.229972	0.229972			0.376807	37.6807
b35	0	Experiment 10	DFE29C -O2	105.97	565.533	120.748	(330.06;294.85)	2	1	0.213512	0.213512			0.37924	37.924
b98	0	Experiment 10	DFE29C -O2	107.667	568.127	216.173	(289.17;488.14)	5	1	0.380502	0.380502			0.380502	38.0502
b56	0	Experiment 10	DFE29C -O2	101.676	572.204	173.984	(414.40;245.59)	3	1	0.304059	0.304059			0.384551	38.4551
b73	0	Experiment 10	DFE29C -O2	113.287	577.72	145.988	(341.32;310.12)	4	1	0.252697	0.252697			0.38971	38.971
b59	0	Experiment 10	DFE29C -O2	96.55	587.352	143.119	(460.74;469.79)	3	1	0.243669	0.243669			0.400689	40.0689
b63	0	Experiment 10	DFE29C -O2	111.254	588.895	95.8453	(462.26;55.89)	3	1	0.162755	0.162755			0.403335	40.3335
b103	0	Experiment 10	DFE29C -O2	99.7594	592.419	106.128	(477.26;501.36)	5	1	0.179143	0.179143			0.404462	40.4462
b53	0	Experiment 10	DFE29C -O2	96.232	593.615	114.957	(232.33;323.99)	3	1	0.193656	0.193656			0.423582	42.3582
b132	0	Experiment 10	DFE29C -O2	96.5761	594.648	139.928	(573.66;259.33)	6	1	0.235312	0.235312			0.44968	44.968
b40	0	Experiment 10	DFE29C -O2	104.469	598.154	178.614	(603.48;472.01)	2	1	0.298609	0.298609			0.45712	45.712
b41	0	Experiment 10	DFE29C -O2	96.3776	607.437	96.8068	(628.29;404.02)	2	1	0.159369	0.159369			0.477134	47.7134
b57	0	Experiment 10	DFE29C -O2	120.458	609.769	129.619	(421.19;328.38)	3	1	0.21257	0.21257			0.497872	49.7872
b78	0	Experiment 10	DFE29C -O2	102.54	613.954	177.529	(528.73;389.71)	4	1	0.289157	0.289157			0.517137	51.7137
b58	0	Experiment 10	DFE29C -O2	100.869	617.981	277.894	(427.83;499.81)	3	1	0.44968	0.44968
b55	0	Experiment 10	DFE29C -O2	103.902	618.102	124.468	(371.27;159.68)	3	1	0.201372	0.201372
b20	0	Experiment 10	DFE29C -O2	108.628	618.602	107.457	(543.61;418.61)	1	1	0.173709	0.173709
b64b	0	Experiment 10	DFE29C -O2	116.529	633.838	186.986	(473.41;52.55)	3	1	0.295006	0.295006
b70	0	Experiment 10	DFE29C -O2	112.533	655.538	114.168	(208.79;451.71)	4	1	0.17416	0.17416
b122	0	Experiment 10	DFE29C -O2	105.51	656.677	81.8563	(237.34;275.96)	6	1	0.124652	0.124652
b38	0	Experiment 10	DFE29C -O2	99.9516	676.078	159.784	(533.31;343.75)	2	1	0.236339	0.236339
b36	0	Experiment 10	DFE29C -O2	94.5113	680.855	109.395	(364.29;94.24)	2	1	0.160673	0.160673
b130	0	Experiment 10	DFE29C -O2	106.633	755.256	255.117	(531.41;433.62)	6	1	0.337789	0.337789
b75	0	Experiment 10	DFE29C -O2	100.127	759.255	199.535	(446.58;406.91)	4	1	0.262804	0.262804
b124	0	Experiment 10	DFE29C -O2	102.626	786.005	294.205	(281.57;364.62)	6	1	0.374304	0.374304
b125	0	Experiment 10	DFE29C -O2	107.859	786.297	359.432	(312.26;455.26)	6	1	0.45712	0.45712

## Sheet: DFE30A +O2
Name	Association	Experiment	Image	Intensity	Mean CFP	Mean YFP	Location	Position	Shape	Mean YFP/CFP	Subtraction	# cells		Sorted (JNC)	x100
b1	0	Experiment 12	DFE30A +O2	119.075	249.827	110.847	(18.10;59.50)	1	1	0.443693	0.443693	103		0.0217947	2.17947
b2	0	Experiment 12	DFE30A +O2	114.976	496.319	238.664	(50.26;50.69)	1	1	0.480869	0.480869			0.0418103	4.18103
b4	0	Experiment 12	DFE30A +O2	120.703	15.1535	7.61882	(119.66;436.61)	1	1	0.502775	#N/A			0.0489815	4.89815
b5	0	Experiment 12	DFE30A +O2	119.388	407.044	25.467	(119.16;365.13)	1	1	0.0625658	0.0625658			0.0549812	5.49812
b6	0	Experiment 12	DFE30A +O2	149.269	6.05591	9.91969	(150.51;180.86)	1	1	1.63802	#N/A			0.0615489	6.15489
b7	0	Experiment 12	DFE30A +O2	108.488	260.32	70.2216	(166.00;375.39)	1	1	0.269752	0.269752			0.0625658	6.25658
b9	0	Experiment 12	DFE30A +O2	139.469	13.9724	10.2617	(241.60;502.34)	1	1	0.734425	#N/A			0.0694692	6.94692
b10	0	Experiment 12	DFE30A +O2	113.513	291.443	59.255	(295.10;25.86)	1	1	0.203316	0.203316			0.0817139	8.17139
b11	0	Experiment 12	DFE30A +O2	140.176	13.8903	7.99654	(326.66;162.58)	1	1	0.575694	#N/A			0.0905532	9.05532
b12	0	Experiment 12	DFE30A +O2	108.895	305.004	38.2221	(330.95;254.55)	1	1	0.125317	0.125317			0.0932631	9.32631
b13	0	Experiment 12	DFE30A +O2	102.506	807.068	284.697	(461.26;395.84)	1	1	0.352754	0.352754			0.0978112	9.78112
b14	0	Experiment 12	DFE30A +O2	113.736	289.547	31.9664	(463.70;158.47)	1	1	0.110401	0.110401			0.110364	11.0364
b15	0	Experiment 12	DFE30A +O2	129.804	13.3172	3.84685	(467.74;116.99)	1	1	0.288863	#N/A			0.110401	11.0401
b16	0	Experiment 12	DFE30A +O2	153.827	6.81586	4.07896	(470.46;199.43)	1	1	0.598452	#N/A			0.111223	11.1223
b17	0	Experiment 12	DFE30A +O2	123.113	19.015	7.13721	(545.76;486.05)	1	1	0.375346	#N/A			0.117161	11.7161
b18	0	Experiment 12	DFE30A +O2	136.466	21.6298	8.38129	(555.28;385.55)	1	1	0.387488	#N/A			0.125317	12.5317
b19	0	Experiment 12	DFE30A +O2	127.063	14.0798	7.00156	(572.31;436.40)	1	1	0.497277	#N/A			0.125536	12.5536
b20	0	Experiment 12	DFE30A +O2	115.237	398.515	193.709	(619.48;195.04)	1	1	0.486078	0.486078			0.132877	13.2877
b22	0	Experiment 12	DFE30A +O2	120.905	298.371	12.475	(637.53;394.79)	1	1	0.0418103	0.0418103			0.133196	13.3196
b23	0	Experiment 12	DFE30A +O2	144.792	2.29245	0.166885	(658.25;139.62)	1	1	0.0727978	#N/A			0.139929	13.9929
b24	0	Experiment 12	DFE30A +O2	111.169	514.778	173.667	(660.21;322.73)	1	1	0.337363	0.337363			0.141977	14.1977
b25	0	Experiment 12	DFE30A +O2	115.11	638.644	152.502	(665.46;458.31)	1	1	0.23879	0.23879			0.155694	15.5694
b28	0	Experiment 12	DFE30A +O2	114.533	482.465	148.506	(201.80;361.05)	1	1	0.307806	0.307806			0.162035	16.2035
b30	0	Experiment 12	DFE30A +O2	128.512	389.141	69.3002	(421.13;144.72)	1	1	0.178085	0.178085			0.167558	16.7558
b31	0	Experiment 12	DFE30A +O2	142.748	65.3178	19.8701	(422.76;138.20)	1	1	0.304206	#N/A			0.170169	17.0169
b32	0	Experiment 12	DFE30A +O2	135.645	131.859	7.24979	(640.76;180.41)	1	1	0.0549812	0.0549812			0.178085	17.8085
b33	0	Experiment 12	DFE30A +O2	114.07	419.125	9.13471	(654.53;182.98)	1	1	0.0217947	0.0217947			0.185063	18.5063
b36	0	Experiment 12	DFE30A +O2	117.667	374.216	256.668	(43.88;321.81)	2	1	0.685883	0.685883			0.198237	19.8237
b37	0	Experiment 12	DFE30A +O2	111.852	520.32	249.753	(62.97;355.00)	2	1	0.479999	0.479999			0.19901	19.901
b41	0	Experiment 12	DFE30A +O2	129.565	12.0921	10.0345	(81.57;277.99)	2	1	0.829836	#N/A			0.203316	20.3316
b42	0	Experiment 12	DFE30A +O2	145.481	10.7406	5.30864	(144.94;238.08)	2	1	0.494259	#N/A			0.209171	20.9171
b43	0	Experiment 12	DFE30A +O2	115.133	25.6038	13.044	(198.19;288.88)	2	1	0.509455	#N/A			0.233225	23.3225
b44	0	Experiment 12	DFE30A +O2	125.984	22.0725	10.6902	(267.98;303.11)	2	1	0.484321	#N/A			0.233696	23.3696
b45	0	Experiment 12	DFE30A +O2	112.366	489.329	157.731	(275.75;240.44)	2	1	0.322343	0.322343			0.23879	23.879
b46	0	Experiment 12	DFE30A +O2	119.957	382.545	37.4172	(279.41;441.32)	2	1	0.0978112	0.0978112			0.243412	24.3412
b47	0	Experiment 12	DFE30A +O2	105.431	220.758	71.8345	(286.02;151.53)	2	1	0.325398	0.325398			0.245202	24.5202
b49	0	Experiment 12	DFE30A +O2	109.858	375.715	41.7883	(360.17;298.44)	2	1	0.111223	0.111223			0.248659	24.8659
b50	0	Experiment 12	DFE30A +O2	117.645	579.568	168.185	(371.75;102.86)	2	1	0.29019	0.29019			0.256181	25.6181
b51	0	Experiment 12	DFE30A +O2	151.495	14.7072	10.0765	(392.38;306.80)	2	1	0.685138	#N/A			0.256675	25.6675
b53	0	Experiment 12	DFE30A +O2	133.157	1.29926	1.81636	(407.90;47.26)	2	1	1.398	#N/A			0.256677	25.6677
b55	0	Experiment 12	DFE30A +O2	105.156	398.365	53.0607	(420.44;447.46)	2	1	0.133196	0.133196			0.256853	25.6853
b56	0	Experiment 12	DFE30A +O2	109.264	981.708	282.361	(427.56;272.93)	2	1	0.287623	0.287623			0.257019	25.7019
b57	0	Experiment 12	DFE30A +O2	102.993	225.857	21.0641	(476.50;232.01)	2	1	0.0932631	0.0932631			0.269752	26.9752
b58	0	Experiment 12	DFE30A +O2	123.667	621.804	215.428	(480.17;64.80)	2	1	0.346457	0.346457			0.287623	28.7623
b59	0	Experiment 12	DFE30A +O2	112.11	31.0556	9.16991	(521.53;244.69)	2	1	0.295274	#N/A			0.29019	29.019
b60	0	Experiment 12	DFE30A +O2	115.604	21.0694	3.29851	(540.68;133.43)	2	1	0.156554	#N/A			0.292172	29.2172
b61	0	Experiment 12	DFE30A +O2	125.584	597.027	118.814	(595.07;166.28)	2	1	0.19901	0.19901			0.297446	29.7446
b65	0	Experiment 12	DFE30A +O2	117.688	530.542	136.177	(534.77;403.93)	2	1	0.256675	0.256675			0.297505	29.7505
b67	0	Experiment 12	DFE30A +O2	112.453	655.403	91.7096	(608.89;509.80)	2	1	0.139929	0.139929			0.30116	30.116
b68	0	Experiment 12	DFE30A +O2	149.841	31.9452	17.2374	(627.51;508.35)	2	1	0.539594	#N/A			0.303565	30.3565
b69	0	Experiment 12	DFE30A +O2	121.689	358.238	163.516	(636.41;232.31)	2	1	0.456446	0.456446			0.30368	30.368
b70	0	Experiment 12	DFE30A +O2	124.178	396.091	98.4915	(643.00;235.41)	2	1	0.248659	0.248659			0.303946	30.3946
b64a	0	Experiment 12	DFE30A +O2	108.261	85.1855	21.3597	(500.83;355.85)	2	1	0.250744	#N/A			0.307786	30.7786
b64b	0	Experiment 12	DFE30A +O2	116.847	783.868	238.045	(515.68;344.57)	2	1	0.30368	0.30368			0.307806	30.7806
b73	0	Experiment 12	DFE30A +O2	154.35	74.2222	2.86588	(30.14;345.92)	3	1	0.0386121	#N/A			0.322343	32.2343
b74	0	Experiment 12	DFE30A +O2	145.099	2.57944	1.31825	(36.86;118.52)	3	1	0.511062	#N/A			0.322369	32.2369
b75	0	Experiment 12	DFE30A +O2	121.855	412.28	239.676	(62.80;290.63)	3	1	0.581342	0.581342			0.322749	32.2749
b76	0	Experiment 12	DFE30A +O2	140.667	0.790436	1.27698	(70.07;56.24)	3	1	1.61554	#N/A			0.325398	32.5398
b77	0	Experiment 12	DFE30A +O2	114.644	392.923	221.1	(72.86;192.17)	3	1	0.562704	0.562704			0.326448	32.6448
b78	0	Experiment 12	DFE30A +O2	113.122	526.785	225.734	(114.41;167.90)	3	1	0.428512	0.428512			0.33266	33.266
b79	0	Experiment 12	DFE30A +O2	108.558	643.172	165.087	(139.79;491.25)	3	1	0.256677	0.256677			0.337363	33.7363
b80	0	Experiment 12	DFE30A +O2	121.741	347.501	143.033	(140.09;257.86)	3	1	0.411604	0.411604			0.34205	34.205
b81	0	Experiment 12	DFE30A +O2	109.799	530.535	320.942	(150.69;337.82)	3	1	0.60494	0.60494			0.346457	34.6457
b82	0	Experiment 12	DFE30A +O2	117.562	278.716	68.3418	(211.41;99.62)	3	1	0.245202	0.245202			0.352754	35.2754
b83	0	Experiment 12	DFE30A +O2	118.743	645.618	58.4628	(258.84;172.57)	3	1	0.0905532	0.0905532			0.354209	35.4209
b84	0	Experiment 12	DFE30A +O2	117.516	369.239	112.088	(268.19;118.18)	3	1	0.303565	0.303565			0.356476	35.6476
b85	0	Experiment 12	DFE30A +O2	150.089	7.27179	6.3792	(286.99;140.65)	3	1	0.877253	#N/A			0.365466	36.5466
b86	0	Experiment 12	DFE30A +O2	111.556	506.883	150.801	(302.10;473.73)	3	1	0.297505	0.297505			0.368176	36.8176
b87	0	Experiment 12	DFE30A +O2	108.92	747.983	174.448	(307.34;353.23)	3	1	0.233225	0.233225			0.371406	37.1406
b88	0	Experiment 12	DFE30A +O2	125.16	7.56589	4.89275	(347.76;205.95)	3	1	0.646685	#N/A			0.377367	37.7367
b89	0	Experiment 12	DFE30A +O2	111.191	643.132	244.381	(361.27;426.10)	3	1	0.379986	0.379986			0.378425	37.8425
b90	0	Experiment 12	DFE30A +O2	121.285	479.865	249.711	(390.27;341.84)	3	1	0.520378	0.520378			0.379986	37.9986
b91	0	Experiment 12	DFE30A +O2	108.571	714.842	220.019	(409.61;188.18)	3	1	0.307786	0.307786			0.383335	38.3335
b92	0	Experiment 12	DFE30A +O2	112.282	446.215	56.0159	(452.85;20.71)	3	1	0.125536	0.125536			0.387069	38.7069
b93	0	Experiment 12	DFE30A +O2	111.459	470.46	151.662	(489.69;174.46)	3	1	0.322369	0.322369			0.387525	38.7525
b94	0	Experiment 12	DFE30A +O2	107.357	686.481	250.885	(490.75;266.43)	3	1	0.365466	0.365466			0.3898	38.98
b95	0	Experiment 12	DFE30A +O2	102.891	427.856	47.2197	(545.19;299.33)	3	1	0.110364	0.110364			0.393388	39.3388
b96	0	Experiment 12	DFE30A +O2	105.449	545.216	140.131	(561.53;333.17)	3	1	0.257019	0.257019			0.396734	39.6734
b97	0	Experiment 12	DFE30A +O2	118.984	483.823	75.3284	(593.20;381.59)	3	1	0.155694	0.155694			0.399689	39.9689
b98	0	Experiment 12	DFE30A +O2	151.318	1.37692	5.31058	(592.03;450.26)	3	1	3.85685	#N/A			0.411604	41.1604
b99	0	Experiment 12	DFE30A +O2	119.227	13.7528	0.733231	(594.74;45.24)	3	1	0.0533151	#N/A			0.417733	41.7733
b100	0	Experiment 12	DFE30A +O2	113.557	331.873	38.8827	(611.14;225.09)	3	1	0.117161	0.117161			0.428512	42.8512
b101	0	Experiment 12	DFE30A +O2	113.447	395.361	56.1321	(626.34;120.74)	3	1	0.141977	0.141977			0.43314	43.314
b102	0	Experiment 12	DFE30A +O2	115.341	477.809	169.244	(644.32;36.06)	3	1	0.354209	0.354209			0.443693	44.3693
b103	0	Experiment 12	DFE30A +O2	112.074	455.418	148.67	(645.04;172.46)	3	1	0.326448	0.326448			0.456446	45.6446
b107	0	Experiment 12	DFE30A +O2	133.301	7.84259	7.26668	(40.78;231.30)	4	1	0.926566	#N/A			0.478486	47.8486
b108	0	Experiment 12	DFE30A +O2	119.748	437.242	348.838	(62.88;373.17)	4	1	0.797814	0.797814			0.479999	47.9999
b109	0	Experiment 12	DFE30A +O2	144.652	9.64816	6.84405	(94.73;387.87)	4	1	0.709364	#N/A			0.480869	48.0869
b110	0	Experiment 12	DFE30A +O2	115.644	534.373	43.6657	(91.65;245.13)	4	1	0.0817139	0.0817139			0.486078	48.6078
b112	0	Experiment 12	DFE30A +O2	150.632	2.4859	2.01668	(130.14;76.71)	4	1	0.811246	#N/A			0.502392	50.2392
b114	0	Experiment 12	DFE30A +O2	123.546	12.6212	7.87834	(179.72;165.54)	4	1	0.624217	#N/A			0.515005	51.5005
b115	0	Experiment 12	DFE30A +O2	122.656	351.18	89.9654	(178.67;267.32)	4	1	0.256181	0.256181			0.520378	52.0378
b116	0	Experiment 12	DFE30A +O2	112.9	744.085	226.162	(185.87;447.71)	4	1	0.303946	0.303946			0.556633	55.6633
b117	0	Experiment 12	DFE30A +O2	119.264	506.049	118.261	(209.42;452.26)	4	1	0.233696	0.233696			0.562704	56.2704
b118	0	Experiment 12	DFE30A +O2	114.574	26.2367	9.60596	(238.66;377.70)	4	1	0.366127	#N/A			0.581342	58.1342
b119	0	Experiment 12	DFE30A +O2	108.024	257.005	85.4953	(261.97;410.14)	4	1	0.33266	0.33266			0.599132	59.9132
b120	0	Experiment 12	DFE30A +O2	106.415	1013.18	423.24	(287.25;321.75)	4	1	0.417733	0.417733			0.600797	60.0797
b123	0	Experiment 12	DFE30A +O2	112.017	638.815	305.664	(494.61;201.45)	4	1	0.478486	0.478486			0.60494	60.494
b124	0	Experiment 12	DFE30A +O2	113.146	354.909	47.1591	(509.98;147.46)	4	1	0.132877	0.132877			0.644802	64.4802
b125	0	Experiment 12	DFE30A +O2	111.098	30.1424	6.89168	(535.20;145.48)	4	1	0.228637	#N/A			0.685883	68.5883
b126	0	Experiment 12	DFE30A +O2	107.585	612.919	121.503	(601.78;362.44)	4	1	0.198237	0.198237			0.723678	72.3678
b127	0	Experiment 12	DFE30A +O2	111.917	464.165	119.222	(604.49;508.36)	4	1	0.256853	0.256853			0.797814	79.7814
b128	0	Experiment 12	DFE30A +O2	141.84	4.39798	3.68878	(613.97;233.26)	4	1	0.838745	#N/A			1.10114	110.114
b129	0	Experiment 12	DFE30A +O2	112.35	312.755	57.8794	(638.52;43.97)	4	1	0.185063	0.185063
b130	0	Experiment 12	DFE30A +O2	123.669	33.5354	5.5807	(663.72;456.74)	4	1	0.166412	#N/A
b132	0	Experiment 12	DFE30A +O2	120.758	277.517	108.176	(674.26;155.50)	4	1	0.3898	0.3898
b133	0	Experiment 12	DFE30A +O2	113.513	547.279	215.293	(338.89;201.59)	4	1	0.393388	0.393388
b134	0	Experiment 12	DFE30A +O2	129.152	608.462	127.273	(353.39;198.67)	4	1	0.209171	0.209171
b135	0	Experiment 12	DFE30A +O2	118.243	640.349	155.868	(29.14;71.96)	5	1	0.243412	0.243412
b136	0	Experiment 12	DFE30A +O2	117.754	370.373	186.073	(64.72;463.27)	5	1	0.502392	0.502392
b137	0	Experiment 12	DFE30A +O2	134.984	496.17	144.967	(116.72;226.76)	5	1	0.292172	0.292172
b138	0	Experiment 12	DFE30A +O2	123.726	54.7203	6.89134	(135.13;355.86)	5	1	0.125938	#N/A
b139	0	Experiment 12	DFE30A +O2	128.152	6.08817	4.99998	(138.61;487.18)	5	1	0.821263	#N/A
b140	0	Experiment 12	DFE30A +O2	133.364	14.4619	4.78137	(171.70;167.61)	5	1	0.330619	#N/A
b141	0	Experiment 12	DFE30A +O2	112.06	573.277	219.757	(246.05;389.24)	5	1	0.383335	0.383335
b142	0	Experiment 12	DFE30A +O2	130.355	6.88635	5.44325	(267.45;488.99)	5	1	0.790441	#N/A
b143	0	Experiment 12	DFE30A +O2	119.423	481.507	530.206	(281.10;171.23)	5	1	1.10114	1.10114
b144	0	Experiment 12	DFE30A +O2	112.104	24.6707	7.25815	(296.49;128.49)	5	1	0.294202	#N/A
b145	0	Experiment 12	DFE30A +O2	108.276	628.025	243.089	(327.72;413.29)	5	1	0.387069	0.387069
b146	0	Experiment 12	DFE30A +O2	112.716	246.592	79.5873	(353.31;504.66)	5	1	0.322749	0.322749
b147	0	Experiment 12	DFE30A +O2	112.097	528.954	272.414	(383.62;120.92)	5	1	0.515005	0.515005
b148	0	Experiment 12	DFE30A +O2	123.018	13.9258	5.35889	(417.60;78.18)	5	1	0.384816	#N/A
b149	0	Experiment 12	DFE30A +O2	120.641	20.068	3.68047	(435.85;130.48)	5	1	0.1834	#N/A
b150	0	Experiment 12	DFE30A +O2	110.325	419.175	162.441	(481.02;193.20)	5	1	0.387525	0.387525
b153	0	Experiment 12	DFE30A +O2	112.389	491.787	146.28	(506.99;425.73)	5	1	0.297446	0.297446
b155	0	Experiment 12	DFE30A +O2	113.87	325.032	111.177	(523.23;158.29)	5	1	0.34205	0.34205
b156	0	Experiment 12	DFE30A +O2	138.667	3.21524	0.022934	(547.72;88.69)	5	1	0.00713289	#N/A
b157	0	Experiment 12	DFE30A +O2	111.743	300.391	90.4659	(558.78;451.44)	5	1	0.30116	0.30116
b158	0	Experiment 12	DFE30A +O2	106.387	629.995	406.222	(594.73;491.45)	5	1	0.644802	0.644802
b159	0	Experiment 12	DFE30A +O2	111.781	75.4576	11.3448	(601.49;299.61)	5	1	0.150347	#N/A
b160	0	Experiment 12	DFE30A +O2	112.941	243.999	16.9504	(635.48;387.07)	5	1	0.0694692	0.0694692
b163	0	Experiment 12	DFE30A +O2	138.016	473.499	263.565	(157.30;250.73)	5	1	0.556633	0.556633
b165	0	Experiment 12	DFE30A +O2	122.252	534.131	89.4982	(556.99;14.57)	5	1	0.167558	0.167558
b168	0	Experiment 12	DFE30A +O2	115.377	578.951	418.974	(9.05;79.34)	6	1	0.723678	0.723678
b169	0	Experiment 12	DFE30A +O2	134.444	0.409515	1.53719	(94.03;49.71)	6	1	3.75367	#N/A
b170	0	Experiment 12	DFE30A +O2	128.349	445.597	158.845	(101.30;473.39)	6	1	0.356476	0.356476
b171	0	Experiment 12	DFE30A +O2	124.108	361.984	143.611	(103.97;105.43)	6	1	0.396734	0.396734
b172	0	Experiment 12	DFE30A +O2	151.879	2.13562	4.64575	(103.78;375.93)	6	1	2.17536	#N/A
b173	0	Experiment 12	DFE30A +O2	123.869	4.95312	7.17377	(109.67;296.07)	6	1	1.44833	#N/A
b174	0	Experiment 12	DFE30A +O2	122.139	425.193	255.455	(136.76;356.21)	6	1	0.600797	0.600797
b175	0	Experiment 12	DFE30A +O2	118.442	12.864	5.30515	(159.01;130.49)	6	1	0.412401	#N/A
b176	0	Experiment 12	DFE30A +O2	121.433	18.4442	10.0811	(188.25;203.66)	6	1	0.54657	#N/A
b177	0	Experiment 12	DFE30A +O2	135.405	7.44064	5.32957	(262.67;467.68)	6	1	0.716279	#N/A
b180	0	Experiment 12	DFE30A +O2	167.129	52.9021	27.8655	(284.27;221.48)	6	1	0.526737	#N/A
b181	0	Experiment 12	DFE30A +O2	122.006	457.293	182.775	(323.25;153.63)	6	1	0.399689	0.399689
b182	0	Experiment 12	DFE30A +O2	99.4404	620.237	234.057	(331.75;76.28)	6	1	0.377367	0.377367
b183	0	Experiment 12	DFE30A +O2	120.75	539.545	233.699	(354.74;271.82)	6	1	0.43314	0.43314
b185	0	Experiment 12	DFE30A +O2	113.284	543.186	33.4325	(396.60;121.17)	6	1	0.0615489	0.0615489
b186	0	Experiment 12	DFE30A +O2	157.261	14.6205	3.61127	(393.00;290.43)	6	1	0.247001	#N/A
b188	0	Experiment 12	DFE30A +O2	114.867	373.553	138.74	(407.23;323.35)	6	1	0.371406	0.371406
b189	0	Experiment 12	DFE30A +O2	116.862	413.64	247.825	(426.10;182.18)	6	1	0.599132	0.599132
b190	0	Experiment 12	DFE30A +O2	110.728	604.753	222.656	(434.90;252.59)	6	1	0.368176	0.368176
b191	0	Experiment 12	DFE30A +O2	143.513	8.28854	0.925552	(469.36;121.13)	6	1	0.111666	#N/A
b192	0	Experiment 12	DFE30A +O2	110.871	356.051	60.5891	(498.58;37.72)	6	1	0.170169	0.170169
b193	0	Experiment 12	DFE30A +O2	118.89	288.951	14.1533	(501.27;330.04)	6	1	0.0489815	0.0489815
b194	0	Experiment 12	DFE30A +O2	124.198	746.311	282.422	(504.71;291.46)	6	1	0.378425	0.378425
b195	0	Experiment 12	DFE30A +O2	108.183	806.27	130.644	(522.33;342.11)	6	1	0.162035	0.162035
b196	0	Experiment 12	DFE30A +O2	113.603	5.64316	1.19951	(533.55;28.21)	6	1	0.21256	#N/A
b197	0	Experiment 12	DFE30A +O2	142.033	12.2903	8.37442	(544.74;419.75)	6	1	0.681385	#N/A
b198	0	Experiment 12	DFE30A +O2	117.329	12.7255	5.13867	(566.13;223.83)	6	1	0.403808	#N/A
b199	0	Experiment 12	DFE30A +O2	119.007	20.1694	3.70685	(594.33;113.09)	6	1	0.183786	#N/A
b200	0	Experiment 12	DFE30A +O2	137.322	1.87167	5.00885	(618.51;495.78)	6	1	2.67613	#N/A

## Sheet: DFE30A -O2
Name	Association	Experiment	Image	Intensity	Mean CFP	Mean YFP	Location	Position	Shape	Mean YFP/CFP	Subtraction	# cells		Sorted (JNC)	x100
b1	0	Experiment 13	DFE30A -O2	105.968	403.318	88.2725	(9.73;92.41)	1	1	0.218866	0.218866	229		0.0437245	4.37245
b2	0	Experiment 13	DFE30A -O2	108.079	363.014	61.3753	(18.60;72.97)	1	1	0.169072	0.169072			0.0650139	6.50139
b3	0	Experiment 13	DFE30A -O2	103.402	271.385	83.727	(32.56;58.02)	1	1	0.308517	0.308517			0.0753826	7.53826
b4	0	Experiment 13	DFE30A -O2	113.837	12.6955	5.55412	(28.12;23.09)	1	1	0.437488	#N/A			0.0780937	7.80937
b5	0	Experiment 13	DFE30A -O2	122.52	252.062	46.3987	(32.86;84.92)	1	1	0.184076	0.184076			0.0808305	8.08305
b6	0	Experiment 13	DFE30A -O2	114.207	400.32	50.4191	(43.84;153.46)	1	1	0.125947	0.125947			0.0823981	8.23981
b7	0	Experiment 13	DFE30A -O2	110.443	402.607	119.896	(41.23;285.24)	1	1	0.297798	0.297798			0.0854907	8.54907
b9	0	Experiment 13	DFE30A -O2	116.324	11.4283	5.38054	(51.93;360.32)	1	1	0.470806	#N/A			0.0868596	8.68596
b10	0	Experiment 13	DFE30A -O2	113.748	296.713	12.9736	(57.18;345.00)	1	1	0.0437245	0.0437245			0.0912802	9.12802
b12	0	Experiment 13	DFE30A -O2	109.37	385.774	72.1921	(58.39;371.33)	1	1	0.187136	0.187136			0.0922588	9.22588
b13	0	Experiment 13	DFE30A -O2	104.45	374.795	115.582	(60.43;206.86)	1	1	0.308388	0.308388			0.0964288	9.64288
b14	0	Experiment 13	DFE30A -O2	121.692	6.45435	2.71411	(76.36;64.09)	1	1	0.420509	#N/A			0.0965786	9.65786
b15	0	Experiment 13	DFE30A -O2	111.383	431.707	89.5508	(73.90;456.73)	1	1	0.207434	0.207434			0.0981364	9.81364
b16	0	Experiment 13	DFE30A -O2	113.892	487.748	86.635	(81.04;95.56)	1	1	0.177622	0.177622			0.0996184	9.96184
b17	0	Experiment 13	DFE30A -O2	107.351	304.047	73.8373	(83.04;268.28)	1	1	0.242848	0.242848			0.102627	10.2627
b18	0	Experiment 13	DFE30A -O2	103.286	331.042	61.062	(85.03;362.72)	1	1	0.184454	0.184454			0.103383	10.3383
b19	0	Experiment 13	DFE30A -O2	110.509	379.298	61.2989	(90.93;85.82)	1	1	0.161612	0.161612			0.104129	10.4129
b20	0	Experiment 13	DFE30A -O2	109.806	454.203	43.8663	(105.60;129.08)	1	1	0.0965786	0.0965786			0.106444	10.6444
b21	0	Experiment 13	DFE30A -O2	119.698	469.318	62.0577	(115.62;270.85)	1	1	0.132229	0.132229			0.109876	10.9876
b22	0	Experiment 13	DFE30A -O2	114.283	145.327	12.623	(119.76;395.34)	1	1	0.0868596	0.0868596			0.112164	11.2164
b24	0	Experiment 13	DFE30A -O2	115	470.017	98.3112	(130.36;236.02)	1	1	0.209165	0.209165			0.113007	11.3007
b25	0	Experiment 13	DFE30A -O2	113.612	319.176	105.796	(138.86;35.88)	1	1	0.331466	0.331466			0.113274	11.3274
b26	0	Experiment 13	DFE30A -O2	112.312	44.676	10.8336	(144.33;46.67)	1	1	0.242494	#N/A			0.114246	11.4246
b27	0	Experiment 13	DFE30A -O2	110.713	447.003	175.379	(153.36;76.02)	1	1	0.392344	0.392344			0.116658	11.6658
b28	0	Experiment 13	DFE30A -O2	112.94	379.908	110.902	(152.09;228.04)	1	1	0.291918	0.291918			0.120395	12.0395
b29	0	Experiment 13	DFE30A -O2	97.8571	371.133	36.9717	(167.83;102.39)	1	1	0.0996184	0.0996184			0.125203	12.5203
b30	0	Experiment 13	DFE30A -O2	109.467	0.915131	1.81567	(167.70;472.24)	1	1	1.98406	#N/A			0.125342	12.5342
b31	0	Experiment 13	DFE30A -O2	116.209	180.567	24.696	(178.75;19.73)	1	1	0.136769	0.136769			0.125947	12.5947
b32	0	Experiment 13	DFE30A -O2	108.29	331.312	112.963	(190.17;7.92)	1	1	0.340957	0.340957			0.126392	12.6392
b33	0	Experiment 13	DFE30A -O2	101.327	358.113	58.937	(195.95;94.38)	1	1	0.164576	0.164576			0.127486	12.7486
b34	0	Experiment 13	DFE30A -O2	104.402	390.966	153.85	(194.96;44.24)	1	1	0.393513	0.393513			0.132229	13.2229
b35	0	Experiment 13	DFE30A -O2	119.621	7.46643	4.19214	(200.17;489.02)	1	1	0.561465	#N/A			0.132402	13.2402
b37	0	Experiment 13	DFE30A -O2	121.543	6.5769	0.167236	(200.90;67.35)	1	1	0.0254278	#N/A			0.134131	13.4131
b38	0	Experiment 13	DFE30A -O2	136.472	40.5908	10.7755	(206.33;170.92)	1	1	0.265466	#N/A			0.134414	13.4414
b39	0	Experiment 13	DFE30A -O2	112.364	662.117	79.7159	(211.75;417.51)	1	1	0.120395	0.120395			0.13446	13.446
b41	0	Experiment 13	DFE30A -O2	101.782	115.897	40.5792	(213.64;262.53)	1	1	0.350132	0.350132			0.135801	13.5801
b42	0	Experiment 13	DFE30A -O2	117.567	186.664	19.437	(214.44;333.74)	1	1	0.104129	0.104129			0.136004	13.6004
b44	0	Experiment 13	DFE30A -O2	119.391	464.367	162.869	(221.50;494.84)	1	1	0.350733	0.350733			0.136769	13.6769
b45	0	Experiment 13	DFE30A -O2	107.846	397.929	54.0391	(224.93;189.94)	1	1	0.135801	0.135801			0.13686	13.686
b46	0	Experiment 13	DFE30A -O2	104.856	518.25	136.467	(222.24;311.81)	1	1	0.263322	0.263322			0.139178	13.9178
b47	0	Experiment 13	DFE30A -O2	115.98	471.806	98.8411	(226.83;178.30)	1	1	0.209495	0.209495			0.142405	14.2405
b48	0	Experiment 13	DFE30A -O2	109.607	498.077	116.738	(229.20;511.86)	1	1	0.234377	0.234377			0.143111	14.3111
b49	0	Experiment 13	DFE30A -O2	117.442	166.546	12.5546	(237.57;271.57)	1	1	0.0753826	0.0753826			0.145343	14.5343
b50	0	Experiment 13	DFE30A -O2	110.733	30.1512	5.23268	(241.23;468.90)	1	1	0.173548	#N/A			0.148594	14.8594
b52	0	Experiment 13	DFE30A -O2	109.028	523.791	116.699	(251.57;254.10)	1	1	0.222798	0.222798			0.15181	15.181
b54	0	Experiment 13	DFE30A -O2	149.698	13.2784	1.66582	(253.31;508.83)	1	1	0.125454	#N/A			0.152743	15.2743
b55	0	Experiment 13	DFE30A -O2	104.719	432.361	132.721	(251.47;189.60)	1	1	0.306967	0.306967			0.153947	15.3947
b56	0	Experiment 13	DFE30A -O2	101.979	522.877	85.8663	(254.11;363.44)	1	1	0.164219	0.164219			0.154077	15.4077
b57	0	Experiment 13	DFE30A -O2	110.73	621.486	162.394	(256.71;23.42)	1	1	0.2613	0.2613			0.155016	15.5016
b58	0	Experiment 13	DFE30A -O2	102.028	704.394	102.379	(258.06;147.50)	1	1	0.145343	0.145343			0.155797	15.5797
b59	0	Experiment 13	DFE30A -O2	118.016	361.162	57.9226	(273.14;435.91)	1	1	0.160379	0.160379			0.155873	15.5873
b60	0	Experiment 13	DFE30A -O2	108.273	390.232	74.3948	(274.49;356.55)	1	1	0.190642	0.190642			0.156506	15.6506
b61	0	Experiment 13	DFE30A -O2	136.151	4.89294	3.81477	(281.49;420.37)	1	1	0.779648	#N/A			0.157062	15.7062
b62	0	Experiment 13	DFE30A -O2	117.038	436.184	87.1105	(288.98;444.67)	1	1	0.19971	0.19971			0.157225	15.7225
b63	0	Experiment 13	DFE30A -O2	105.215	510.625	43.6537	(302.66;244.73)	1	1	0.0854907	0.0854907			0.159913	15.9913
b64	0	Experiment 13	DFE30A -O2	116.754	7.3269	3.40526	(310.74;408.56)	1	1	0.464761	#N/A			0.15994	15.994
b65	0	Experiment 13	DFE30A -O2	101.58	476.159	72.2856	(312.67;205.38)	1	1	0.15181	0.15181			0.16	16
b66	0	Experiment 13	DFE30A -O2	118.564	587.19	120.644	(318.54;238.79)	1	1	0.20546	0.20546			0.160379	16.0379
b67	0	Experiment 13	DFE30A -O2	107.459	625.67	101.414	(321.58;329.79)	1	1	0.162089	0.162089			0.161612	16.1612
b68	0	Experiment 13	DFE30A -O2	106.412	641.813	174.949	(328.61;489.90)	1	1	0.272586	0.272586			0.162089	16.2089
b69	0	Experiment 13	DFE30A -O2	112.897	515.152	80.2592	(340.51;475.70)	1	1	0.155797	0.155797			0.163048	16.3048
b70	0	Experiment 13	DFE30A -O2	108.9	56.4737	8.51324	(335.86;172.04)	1	1	0.150747	#N/A			0.163431	16.3431
b72	0	Experiment 13	DFE30A -O2	101.562	391.009	61.4762	(349.47;88.18)	1	1	0.157225	0.157225			0.164219	16.4219
b73	0	Experiment 13	DFE30A -O2	112.811	526.597	157.242	(356.05;412.22)	1	1	0.298601	0.298601			0.164576	16.4576
b74	0	Experiment 13	DFE30A -O2	119.793	1.9295	2.06393	(358.07;374.46)	1	1	1.06967	#N/A			0.164607	16.4607
b75	0	Experiment 13	DFE30A -O2	99.85	381.38	47.8028	(359.02;59.66)	1	1	0.125342	0.125342			0.166235	16.6235
b76	0	Experiment 13	DFE30A -O2	101.143	319.394	107.637	(368.72;27.82)	1	1	0.337003	0.337003			0.166895	16.6895
b77	0	Experiment 13	DFE30A -O2	123.639	1.0968	4.96205	(372.32;137.95)	1	1	4.52411	#N/A			0.167452	16.7452
b78	0	Experiment 13	DFE30A -O2	105.454	460.02	212.468	(382.99;494.01)	1	1	0.461866	0.461866			0.167578	16.7578
b79	0	Experiment 13	DFE30A -O2	109.215	493.529	113.209	(385.75;278.85)	1	1	0.229387	0.229387			0.168417	16.8417
b80	0	Experiment 13	DFE30A -O2	103.333	401.699	115.904	(391.31;163.00)	1	1	0.288534	0.288534			0.169072	16.9072
b81	0	Experiment 13	DFE30A -O2	101.542	570.154	72.0628	(399.51;217.90)	1	1	0.126392	0.126392			0.171112	17.1112
b82	0	Experiment 13	DFE30A -O2	97.3261	496.294	135.115	(404.91;477.11)	1	1	0.272248	0.272248			0.171381	17.1381
b83	0	Experiment 13	DFE30A -O2	109.914	491.49	159.469	(411.31;235.07)	1	1	0.32446	0.32446			0.172673	17.2673
b84	0	Experiment 13	DFE30A -O2	106.31	458.525	47.057	(415.46;264.96)	1	1	0.102627	0.102627			0.174845	17.4845
b85	0	Experiment 13	DFE30A -O2	102.713	329.765	53.8939	(431.07;30.25)	1	1	0.163431	0.163431			0.174983	17.4983
b86	0	Experiment 13	DFE30A -O2	114.138	50.7122	2.37247	(432.68;180.14)	1	1	0.046783	#N/A			0.175364	17.5364
b88	0	Experiment 13	DFE30A -O2	99.1497	363.439	98.7166	(429.29;116.84)	1	1	0.271618	0.271618			0.175963	17.5963
b89	0	Experiment 13	DFE30A -O2	120.511	5.17874	2.43906	(434.66;354.04)	1	1	0.470975	#N/A			0.177467	17.7467
b90	0	Experiment 13	DFE30A -O2	104.938	862.31	178.609	(438.24;131.93)	1	1	0.207128	0.207128			0.177622	17.7622
b92	0	Experiment 13	DFE30A -O2	100.919	137.575	46.6398	(449.35;122.53)	1	1	0.339015	0.339015			0.177763	17.7763
b93	0	Experiment 13	DFE30A -O2	106.961	447.014	98.9421	(445.81;143.74)	1	1	0.22134	0.22134			0.177996	17.7996
b94	0	Experiment 13	DFE30A -O2	106.097	518.916	86.9588	(467.14;399.58)	1	1	0.167578	0.167578			0.181535	18.1535
b95	0	Experiment 13	DFE30A -O2	101.375	538.239	57.2921	(458.61;286.41)	1	1	0.106444	0.106444			0.18184	18.184
b96	0	Experiment 13	DFE30A -O2	118.864	5.13886	1.80786	(465.08;49.25)	1	1	0.351802	#N/A			0.182427	18.2427
b97	0	Experiment 13	DFE30A -O2	101.894	449.414	109.667	(483.35;184.62)	1	1	0.244022	0.244022			0.182811	18.2811
b99	0	Experiment 13	DFE30A -O2	104.809	526.035	82.3275	(514.33;295.98)	1	1	0.156506	0.156506			0.182979	18.2979
b100	0	Experiment 13	DFE30A -O2	106.142	271.879	45.7892	(515.74;54.20)	1	1	0.168417	0.168417			0.183133	18.3133
b101	0	Experiment 13	DFE30A -O2	112.025	187.327	101.873	(513.82;99.15)	1	1	0.543823	0.543823			0.184076	18.4076
b102	0	Experiment 13	DFE30A -O2	107.73	545.422	95.4398	(518.25;392.41)	1	1	0.174983	0.174983			0.184454	18.4454
b103	0	Experiment 13	DFE30A -O2	134.374	3.36459	1.30786	(525.26;71.21)	1	1	0.388713	#N/A			0.185013	18.5013
b104	0	Experiment 13	DFE30A -O2	100.44	477.413	87.43	(537.52;144.34)	1	1	0.183133	0.183133			0.186003	18.6003
b105	0	Experiment 13	DFE30A -O2	116.311	534.293	99.3802	(540.09;407.63)	1	1	0.186003	0.186003			0.187136	18.7136
b106	0	Experiment 13	DFE30A -O2	111.305	540.159	55.8431	(546.15;431.64)	1	1	0.103383	0.103383			0.188961	18.8961
b108	0	Experiment 13	DFE30A -O2	104.7	188.718	33.0943	(555.01;114.53)	1	1	0.175364	0.175364			0.189927	18.9927
b109	0	Experiment 13	DFE30A -O2	112.434	457.534	69.885	(564.20;181.25)	1	1	0.152743	0.152743			0.190642	19.0642
b110	0	Experiment 13	DFE30A -O2	113.741	240.851	83.1636	(578.22;36.02)	1	1	0.345291	0.345291			0.195408	19.5408
b111	0	Experiment 13	DFE30A -O2	108.507	225.431	14.6562	(596.48;169.71)	1	1	0.0650139	0.0650139			0.195938	19.5938
b112	0	Experiment 13	DFE30A -O2	109.949	303.458	98.8623	(599.27;9.70)	1	1	0.325786	0.325786			0.19971	19.971
b113	0	Experiment 13	DFE30A -O2	96.2667	417.108	130.184	(601.81;406.47)	1	1	0.31211	0.31211			0.201116	20.1116
b114	0	Experiment 13	DFE30A -O2	129.5	4.72864	0.210663	(602.62;340.87)	1	1	0.0445504	#N/A			0.2012	20.12
b115	0	Experiment 13	DFE30A -O2	100.586	494.951	182.59	(619.73;249.94)	1	1	0.368906	0.368906			0.20546	20.546
b126	0	Experiment 13	DFE30A -O2	110.374	340.473	101.704	(635.07;170.54)	1	1	0.298715	0.298715			0.205629	20.5629
b127	0	Experiment 13	DFE30A -O2	105.446	15.7852	3.5602	(639.42;436.49)	1	1	0.225539	#N/A			0.207128	20.7128
b131	0	Experiment 13	DFE30A -O2	101.16	514.09	108.151	(637.20;266.91)	1	1	0.210374	0.210374			0.207434	20.7434
b133	0	Experiment 13	DFE30A -O2	98.8864	466.586	202.392	(639.03;331.80)	1	1	0.433773	0.433773			0.207787	20.7787
b135	0	Experiment 13	DFE30A -O2	100.828	438.031	192.513	(646.11;381.23)	1	1	0.439496	0.439496			0.209165	20.9165
b137	0	Experiment 13	DFE30A -O2	110.306	444.687	191.841	(652.42;257.40)	1	1	0.431406	0.431406			0.209495	20.9495
b139	0	Experiment 13	DFE30A -O2	108.401	329.238	109.642	(659.56;101.58)	1	1	0.333019	0.333019			0.210374	21.0374
b140	0	Experiment 13	DFE30A -O2	105.598	217.266	58.1247	(664.31;58.42)	1	1	0.267528	0.267528			0.210408	21.0408
b141	0	Experiment 13	DFE30A -O2	104.881	479.25	119.984	(661.69;407.21)	1	1	0.250359	0.250359			0.211747	21.1747
b142	0	Experiment 13	DFE30A -O2	101.707	477.299	86.7921	(663.78;432.20)	1	1	0.18184	0.18184			0.212366	21.2366
b144	0	Experiment 13	DFE30A -O2	98.8561	427.738	139.014	(676.91;310.31)	1	1	0.324998	0.324998			0.213845	21.3845
b153	0	Experiment 13	DFE30A -O2	116.451	476.176	129.553	(62.98;109.30)	1	1	0.272069	0.272069			0.214875	21.4875
b154	0	Experiment 13	DFE30A -O2	125.607	415.47	129.916	(67.65;102.91)	1	1	0.312696	0.312696			0.21726	21.726
b155	0	Experiment 13	DFE30A -O2	111.571	305.609	101.636	(209.42;36.38)	1	1	0.332569	0.332569			0.218108	21.8108
b156	0	Experiment 13	DFE30A -O2	109.153	358.138	97.039	(211.22;22.54)	1	1	0.270954	0.270954			0.218114	21.8114
b158	0	Experiment 13	DFE30A -O2	111.73	387.034	89.9594	(227.53;106.08)	1	1	0.232433	0.232433			0.218168	21.8168
b159	0	Experiment 13	DFE30A -O2	107.875	444.2	170.047	(234.96;103.56)	1	1	0.382816	0.382816			0.218866	21.8866
b161	0	Experiment 13	DFE30A -O2	117.131	504.44	155.853	(267.34;459.67)	1	1	0.308961	0.308961			0.21956	21.956
b162	0	Experiment 13	DFE30A -O2	111.422	604.404	93.1248	(276.87;460.75)	1	1	0.154077	0.154077			0.219955	21.9955
b164	0	Experiment 13	DFE30A -O2	104.583	28.1725	8.4606	(403.48;75.82)	1	1	0.300314	#N/A			0.220366	22.0366
b165	0	Experiment 13	DFE30A -O2	102.591	450.688	123.002	(408.81;56.65)	1	1	0.272921	0.272921			0.22134	22.134
b166	0	Experiment 13	DFE30A -O2	103.329	92.9195	36.5872	(409.99;40.08)	1	1	0.393751	#N/A			0.221798	22.1798
b170	0	Experiment 13	DFE30A -O2	98.4959	452.17	179.331	(441.71;459.33)	1	1	0.396601	0.396601			0.222798	22.2798
b171	0	Experiment 13	DFE30A -O2	125.447	25.1085	16.422	(452.16;447.82)	1	1	0.654042	#N/A			0.225187	22.5187
b172	0	Experiment 13	DFE30A -O2	111.429	622.092	117.551	(445.43;489.58)	1	1	0.188961	0.188961			0.225798	22.5798
b173	0	Experiment 13	DFE30A -O2	100.95	434.014	100.536	(451.23;510.17)	1	1	0.231642	0.231642			0.229387	22.9387
b176	0	Experiment 13	DFE30A -O2	108.906	548.033	60.2159	(469.96;302.06)	1	1	0.109876	0.109876			0.231642	23.1642
b177	0	Experiment 13	DFE30A -O2	102.051	664.471	118.273	(480.49;312.72)	1	1	0.177996	0.177996			0.232433	23.2433
b181	0	Experiment 13	DFE30A -O2	113.84	526.188	126.018	(653.98;353.18)	1	1	0.239493	0.239493			0.234377	23.4377
b182	0	Experiment 13	DFE30A -O2	118.716	440.36	126.737	(662.96;345.34)	1	1	0.287802	0.287802			0.238581	23.8581
b183	0	Experiment 13	DFE30A -O2	114.139	474.34	64.5121	(659.05;369.83)	1	1	0.136004	0.136004			0.239493	23.9493
b184	0	Experiment 13	DFE30A -O2	121.711	589.205	129.841	(668.62;351.60)	1	1	0.220366	0.220366			0.24112	24.112
b98a	0	Experiment 13	DFE30A -O2	109.735	252.866	28.6431	(500.27;119.63)	1	1	0.113274	0.113274			0.242848	24.2848
b98b	0	Experiment 13	DFE30A -O2	113.917	288.649	32.376	(518.13;125.09)	1	1	0.112164	0.112164			0.244022	24.4022
b188	0	Experiment 13	DFE30A -O2	109.927	384.871	60.4485	(8.98;167.98)	2	1	0.157062	0.157062			0.246013	24.6013
b192	0	Experiment 13	DFE30A -O2	127.184	1.59454	3.85182	(38.87;300.87)	2	1	2.41563	#N/A			0.250359	25.0359
b199	0	Experiment 13	DFE30A -O2	107.391	472.953	95.1184	(56.82;224.57)	2	1	0.201116	0.201116			0.251643	25.1643
b200	0	Experiment 13	DFE30A -O2	110.014	429.197	86.3545	(70.49;34.75)	2	1	0.2012	0.2012			0.253089	25.3089
b202	0	Experiment 13	DFE30A -O2	135.845	1.88422	2.98581	(81.32;213.07)	2	1	1.58464	#N/A			0.258969	25.8969
b204	0	Experiment 13	DFE30A -O2	114.731	102.078	11.5355	(102.82;322.47)	2	1	0.113007	0.113007			0.260843	26.0843
b209	0	Experiment 13	DFE30A -O2	113.568	496.034	80.8772	(126.82;333.59)	2	1	0.163048	0.163048			0.2613	26.13
b211	0	Experiment 13	DFE30A -O2	116.176	522.271	166.028	(134.83;494.28)	2	1	0.317897	0.317897			0.261792	26.1792
b213	0	Experiment 13	DFE30A -O2	105.789	329.08	64.4793	(142.68;65.03)	2	1	0.195938	0.195938			0.261819	26.1819
b214	0	Experiment 13	DFE30A -O2	107.786	210.635	17.0258	(160.24;263.00)	2	1	0.0808305	0.0808305			0.263322	26.3322
b216	0	Experiment 13	DFE30A -O2	111.221	390.639	131.006	(172.46;422.54)	2	1	0.335364	0.335364			0.264591	26.4591
b217	0	Experiment 13	DFE30A -O2	112.16	464.653	66.1687	(190.61;157.58)	2	1	0.142405	0.142405			0.265044	26.5044
b218	0	Experiment 13	DFE30A -O2	114.182	588.447	153.492	(195.84;457.53)	2	1	0.260843	0.260843			0.26612	26.612
b219	0	Experiment 13	DFE30A -O2	111.24	372.851	59.6561	(206.49;512.19)	2	1	0.16	0.16			0.267528	26.7528
b220	0	Experiment 13	DFE30A -O2	109.907	406.054	85.4369	(220.69;177.94)	2	1	0.210408	0.210408			0.270954	27.0954
b221	0	Experiment 13	DFE30A -O2	106.206	551.846	189.716	(239.35;294.56)	2	1	0.343784	0.343784			0.271618	27.1618
b222	0	Experiment 13	DFE30A -O2	107.661	466.865	132.074	(241.68;213.05)	2	1	0.282895	0.282895			0.271936	27.1936
b223	0	Experiment 13	DFE30A -O2	105.566	470.645	72.9574	(251.02;180.79)	2	1	0.155016	0.155016			0.272069	27.2069
b224	0	Experiment 13	DFE30A -O2	125.154	11.1106	5.438	(252.08;433.00)	2	1	0.489442	#N/A			0.272248	27.2248
b225	0	Experiment 13	DFE30A -O2	99.2727	536.291	83.5934	(274.72;143.74)	2	1	0.155873	0.155873			0.272586	27.2586
b226	0	Experiment 13	DFE30A -O2	116.848	221.16	80.0913	(287.77;499.14)	2	1	0.362142	0.362142			0.272921	27.2921
b227	0	Experiment 13	DFE30A -O2	106.928	424.863	95.9331	(303.69;125.52)	2	1	0.225798	0.225798			0.274751	27.4751
b228	0	Experiment 13	DFE30A -O2	123.42	8.2269	4.13455	(304.15;390.27)	2	1	0.502565	#N/A			0.278352	27.8352
b229	0	Experiment 13	DFE30A -O2	100.863	499.42	57.0569	(319.18;291.67)	2	1	0.114246	0.114246			0.282895	28.2895
b230	0	Experiment 13	DFE30A -O2	107.373	561.829	86.4917	(331.85;163.70)	2	1	0.153947	0.153947			0.287802	28.7802
b231	0	Experiment 13	DFE30A -O2	106.024	556.202	151.251	(338.79;321.18)	2	1	0.271936	0.271936			0.288534	28.8534
b232	0	Experiment 13	DFE30A -O2	112.298	606.441	110.09	(346.53;291.67)	2	1	0.181535	0.181535			0.289151	28.9151
b233	0	Experiment 13	DFE30A -O2	94.5872	338.264	160.278	(359.96;86.08)	2	1	0.473824	0.473824			0.289629	28.9629
b234	0	Experiment 13	DFE30A -O2	108.016	844.866	267.731	(363.38;471.76)	2	1	0.316891	0.316891			0.291918	29.1918
b235	0	Experiment 13	DFE30A -O2	100.569	525.148	99.7398	(407.42;267.39)	2	1	0.189927	0.189927			0.295246	29.5246
b236	0	Experiment 13	DFE30A -O2	104.66	376.498	36.3052	(413.54;98.43)	2	1	0.0964288	0.0964288			0.297798	29.7798
b237	0	Experiment 13	DFE30A -O2	104.706	486.013	47.6956	(420.01;70.97)	2	1	0.0981364	0.0981364			0.297888	29.7888
b239	0	Experiment 13	DFE30A -O2	108.536	274.675	22.6327	(444.82;79.67)	2	1	0.0823981	0.0823981			0.298601	29.8601
b240	0	Experiment 13	DFE30A -O2	103.187	629.811	116.523	(463.46;441.81)	2	1	0.185013	0.185013			0.298715	29.8715
b241	0	Experiment 13	DFE30A -O2	101	458.448	139.997	(475.72;86.73)	2	1	0.305372	0.305372			0.299344	29.9344
b242	0	Experiment 13	DFE30A -O2	96.5041	555.174	51.2197	(485.55;123.10)	2	1	0.0922588	0.0922588			0.305372	30.5372
b246	0	Experiment 13	DFE30A -O2	98.3158	517.984	196.542	(510.05;151.19)	2	1	0.379437	0.379437			0.306967	30.6967
b247	0	Experiment 13	DFE30A -O2	107.097	412.264	90.6795	(522.37;11.19)	2	1	0.219955	0.219955			0.308388	30.8388
b248	0	Experiment 13	DFE30A -O2	105.364	33.8891	8.9798	(534.65;207.62)	2	1	0.264976	#N/A			0.308517	30.8517
b249	0	Experiment 13	DFE30A -O2	109.048	416.731	89.5451	(549.09;405.50)	2	1	0.214875	0.214875			0.308961	30.8961
b250	0	Experiment 13	DFE30A -O2	94.7981	778.086	205.875	(557.10;310.34)	2	1	0.264591	0.264591			0.31211	31.211
b253	0	Experiment 13	DFE30A -O2	97.9798	568.42	98.1507	(565.37;154.83)	2	1	0.172673	0.172673			0.312696	31.2696
b254	0	Experiment 13	DFE30A -O2	110.889	671.165	257.188	(601.59;286.10)	2	1	0.383195	0.383195			0.316891	31.6891
b255	0	Experiment 13	DFE30A -O2	102.525	78.4861	2.22655	(591.32;88.34)	2	1	0.0283687	#N/A			0.31781	31.781
b256	0	Experiment 13	DFE30A -O2	107.067	34.4561	7.65941	(599.97;209.35)	2	1	0.222295	#N/A			0.317897	31.7897
b257	0	Experiment 13	DFE30A -O2	106.086	46.0806	3.24326	(601.77;111.20)	2	1	0.0703823	#N/A			0.32446	32.446
b258	0	Experiment 13	DFE30A -O2	124.306	1.93219	1.82733	(619.50;153.50)	2	1	0.945731	#N/A			0.324998	32.4998
b261	0	Experiment 13	DFE30A -O2	96.528	510.782	59.5871	(647.22;359.01)	2	1	0.116658	0.116658			0.325786	32.5786
b262	0	Experiment 13	DFE30A -O2	102.947	297.308	78.7996	(644.05;275.23)	2	1	0.265044	0.265044			0.331466	33.1466
b263	0	Experiment 13	DFE30A -O2	130.708	4.80881	1.26358	(650.06;232.97)	2	1	0.262764	#N/A			0.332529	33.2529
b264	0	Experiment 13	DFE30A -O2	130.846	3.86493	0.722763	(659.17;182.18)	2	1	0.187006	#N/A			0.332569	33.2569
b277	0	Experiment 13	DFE30A -O2	126.855	442.364	151.689	(126.74;210.44)	2	1	0.342904	0.342904			0.333019	33.3019
b278	0	Experiment 13	DFE30A -O2	127.196	522.901	173.88	(129.36;191.36)	2	1	0.332529	0.332529			0.333136	33.3136
b280	0	Experiment 13	DFE30A -O2	129.358	537.839	181.804	(138.38;205.16)	2	1	0.338027	0.338027			0.335364	33.5364
b281	0	Experiment 13	DFE30A -O2	129.637	426.124	88.543	(141.27;195.56)	2	1	0.207787	0.207787			0.337003	33.7003
b282	0	Experiment 13	DFE30A -O2	109.526	390.812	58.0725	(153.66;15.17)	2	1	0.148594	0.148594			0.338027	33.8027
b283	0	Experiment 13	DFE30A -O2	102.873	404.378	148.904	(166.74;18.74)	2	1	0.368231	0.368231			0.339015	33.9015
b284	0	Experiment 13	DFE30A -O2	106.49	521.44	150.775	(148.72;155.70)	2	1	0.289151	0.289151			0.340957	34.0957
b285	0	Experiment 13	DFE30A -O2	103.573	419.731	91.1909	(154.93;144.66)	2	1	0.21726	0.21726			0.342904	34.2904
b288	0	Experiment 13	DFE30A -O2	104.394	365.371	60.7374	(287.74;104.33)	2	1	0.166235	0.166235			0.343784	34.3784
b289	0	Experiment 13	DFE30A -O2	104.917	339.337	60.2212	(291.86;97.88)	2	1	0.177467	0.177467			0.345291	34.5291
b290	0	Experiment 13	DFE30A -O2	115.565	579.819	126.498	(302.38;212.22)	2	1	0.218168	0.218168			0.350132	35.0132
b291	0	Experiment 13	DFE30A -O2	118.359	607.446	104.105	(306.90;199.97)	2	1	0.171381	0.171381			0.350733	35.0733
b292	0	Experiment 13	DFE30A -O2	123.054	660.573	146.514	(317.21;217.51)	2	1	0.221798	0.221798			0.360616	36.0616
b293	0	Experiment 13	DFE30A -O2	110.571	397.93	159.615	(305.95;181.12)	2	1	0.401113	0.401113			0.361942	36.1942
b294	0	Experiment 13	DFE30A -O2	127.36	41.9357	17.357	(326.14;188.15)	2	1	0.413895	#N/A			0.362142	36.2142
b295	0	Experiment 13	DFE30A -O2	102.586	601.607	80.6938	(482.59;311.31)	2	1	0.134131	0.134131			0.362651	36.2651
b296	0	Experiment 13	DFE30A -O2	120.635	508.745	193.788	(486.90;306.01)	2	1	0.380914	0.380914			0.364304	36.4304
b298	0	Experiment 13	DFE30A -O2	105.157	582.319	123.304	(504.58;295.17)	2	1	0.211747	0.211747			0.366064	36.6064
b299	0	Experiment 13	DFE30A -O2	102.208	585.828	213.419	(522.38;303.13)	2	1	0.364304	0.364304			0.368231	36.8231
b300	0	Experiment 13	DFE30A -O2	112.125	530.329	141.131	(555.12;183.56)	2	1	0.26612	0.26612			0.368906	36.8906
b301	0	Experiment 13	DFE30A -O2	113.312	589.741	174.119	(556.72;191.31)	2	1	0.295246	0.295246			0.379437	37.9437
b302	0	Experiment 13	DFE30A -O2	108.667	465.77	121.935	(560.56;208.62)	2	1	0.261792	0.261792			0.380914	38.0914
b212a	0	Experiment 13	DFE30A -O2	125.094	448.19	81.9343	(143.26;218.06)	2	1	0.182811	0.182811			0.382816	38.2816
b212b	0	Experiment 13	DFE30A -O2	108.519	475.945	76.1226	(153.36;227.99)	2	1	0.15994	0.15994			0.383195	38.3195
b274a	0	Experiment 13	DFE30A -O2	116.976	389.858	64.1734	(52.94;419.73)	2	1	0.164607	0.164607			0.392344	39.2344
b274b	0	Experiment 13	DFE30A -O2	111.211	501.212	183.476	(57.55;409.53)	2	1	0.366064	0.366064			0.393513	39.3513
b307	0	Experiment 13	DFE30A -O2	109.201	399.499	95.3128	(18.28;309.60)	3	1	0.238581	0.238581			0.395281	39.5281
b308	0	Experiment 13	DFE30A -O2	102.691	385.71	94.8897	(50.47;178.88)	3	1	0.246013	0.246013			0.396601	39.6601
b309	0	Experiment 13	DFE30A -O2	114.773	482.671	102.503	(66.29;397.33)	3	1	0.212366	0.212366			0.401113	40.1113
b312	0	Experiment 13	DFE30A -O2	123.395	104.342	19.0924	(86.03;178.97)	3	1	0.182979	0.182979			0.407033	40.7033
b313	0	Experiment 13	DFE30A -O2	102.314	405.704	146.841	(95.41;167.16)	3	1	0.361942	0.361942			0.408775	40.8775
b314	0	Experiment 13	DFE30A -O2	101.049	350.632	161.037	(110.36;75.33)	3	1	0.459275	0.459275			0.410771	41.0771
b315	0	Experiment 13	DFE30A -O2	109.768	469.235	190.994	(131.93;472.62)	3	1	0.407033	0.407033			0.431406	43.1406
b316	0	Experiment 13	DFE30A -O2	117.571	446.141	87.1796	(144.99;187.72)	3	1	0.195408	0.195408			0.433773	43.3773
b317	0	Experiment 13	DFE30A -O2	108.509	634.647	189.054	(184.88;166.47)	3	1	0.297888	0.297888			0.437355	43.7355
b318	0	Experiment 13	DFE30A -O2	104.938	400.32	68.4997	(187.46;128.70)	3	1	0.171112	0.171112			0.439496	43.9496
b322	0	Experiment 13	DFE30A -O2	107.165	702.898	154.328	(239.18;456.27)	3	1	0.21956	0.21956			0.443911	44.3911
b323	0	Experiment 13	DFE30A -O2	104.119	495.829	220.104	(245.78;97.53)	3	1	0.443911	0.443911			0.459275	45.9275
b324	0	Experiment 13	DFE30A -O2	106.921	267.323	20.8762	(252.73;468.31)	3	1	0.0780937	0.0780937			0.461866	46.1866
b325	0	Experiment 13	DFE30A -O2	101.559	419.02	101.034	(266.20;228.39)	3	1	0.24112	0.24112			0.473824	47.3824
b326	0	Experiment 13	DFE30A -O2	124.14	8.91675	5.13737	(303.87;473.88)	3	1	0.576149	#N/A			0.483826	48.3826
b327	0	Experiment 13	DFE30A -O2	99.3162	424.206	141.318	(351.43;78.22)	3	1	0.333136	0.333136			0.543823	54.3823
b328	0	Experiment 13	DFE30A -O2	108.627	656.989	196.666	(361.00;461.02)	3	1	0.299344	0.299344
b330	0	Experiment 13	DFE30A -O2	101.732	474.426	101.453	(404.88;148.42)	3	1	0.213845	0.213845
b331	0	Experiment 13	DFE30A -O2	99.8349	448.182	56.1135	(414.20;250.04)	3	1	0.125203	0.125203
b332	0	Experiment 13	DFE30A -O2	101.739	469.528	63.1111	(484.71;257.54)	3	1	0.134414	0.134414
b333	0	Experiment 13	DFE30A -O2	106.07	502.346	139.829	(508.60;510.72)	3	1	0.278352	0.278352
b334	0	Experiment 13	DFE30A -O2	104.129	568.921	100.109	(518.94;347.57)	3	1	0.175963	0.175963
b336	0	Experiment 13	DFE30A -O2	99.8551	515.52	90.1359	(576.57;373.98)	3	1	0.174845	0.174845
b337	0	Experiment 13	DFE30A -O2	103.528	423.088	122.538	(578.68;184.44)	3	1	0.289629	0.289629
b338	0	Experiment 13	DFE30A -O2	111.935	185.597	81.1719	(580.01;21.18)	3	1	0.437355	0.437355
b341	0	Experiment 13	DFE30A -O2	100.771	403.61	164.986	(677.08;272.59)	3	1	0.408775	0.408775
b346	0	Experiment 13	DFE30A -O2	108.791	322.745	42.732	(18.91;308.06)	4	1	0.132402	0.132402
b347	0	Experiment 13	DFE30A -O2	105.226	327.172	117.984	(51.02;79.18)	4	1	0.360616	0.360616
b348	0	Experiment 13	DFE30A -O2	105.337	6.73682	5.39488	(53.05;322.28)	4	1	0.800806	#N/A
b350	0	Experiment 13	DFE30A -O2	104.966	689.295	115.424	(96.94;442.54)	4	1	0.167452	0.167452
b351	0	Experiment 13	DFE30A -O2	108.805	483.844	122.456	(106.90;387.52)	4	1	0.253089	0.253089
b352	0	Experiment 13	DFE30A -O2	105.802	369.675	50.5939	(154.77;154.50)	4	1	0.13686	0.13686
b353	0	Experiment 13	DFE30A -O2	106.783	500.901	112.796	(168.51;214.97)	4	1	0.225187	0.225187
b354	0	Experiment 13	DFE30A -O2	107.21	641.439	161.414	(306.29;299.69)	4	1	0.251643	0.251643
b355	0	Experiment 13	DFE30A -O2	97.413	347.78	46.7626	(333.35;44.69)	4	1	0.13446	0.13446
b356	0	Experiment 13	DFE30A -O2	101.155	471.124	75.3388	(345.86;398.77)	4	1	0.159913	0.159913
b357	0	Experiment 13	DFE30A -O2	103.071	504.983	160.489	(358.52;499.98)	4	1	0.31781	0.31781
b358	0	Experiment 13	DFE30A -O2	104.528	371.37	81.0012	(387.37;219.23)	4	1	0.218114	0.218114
b359	0	Experiment 13	DFE30A -O2	101.717	551.961	70.3675	(402.61;164.99)	4	1	0.127486	0.127486
b360	0	Experiment 13	DFE30A -O2	100.307	519.331	113.27	(405.68;291.76)	4	1	0.218108	0.218108
b361	0	Experiment 13	DFE30A -O2	104.531	408.433	167.772	(412.56;502.19)	4	1	0.410771	0.410771
b362	0	Experiment 13	DFE30A -O2	97.7789	345.794	49.4868	(422.32;132.00)	4	1	0.143111	0.143111
b363	0	Experiment 13	DFE30A -O2	98.1857	582.367	97.1941	(482.38;435.00)	4	1	0.166895	0.166895
b364	0	Experiment 13	DFE30A -O2	96.9082	434.453	89.3363	(481.30;321.83)	4	1	0.205629	0.205629
b365	0	Experiment 13	DFE30A -O2	97.6571	527.027	137.986	(496.20;448.90)	4	1	0.261819	0.261819
b366	0	Experiment 13	DFE30A -O2	98.4839	526.192	73.2344	(499.39;238.62)	4	1	0.139178	0.139178
b367	0	Experiment 13	DFE30A -O2	108.429	267.001	96.8281	(506.35;23.40)	4	1	0.362651	0.362651
b368	0	Experiment 13	DFE30A -O2	104.112	524.566	47.8825	(514.27;204.82)	4	1	0.0912802	0.0912802
b369	0	Experiment 13	DFE30A -O2	112.066	731.426	130.021	(521.66;405.34)	4	1	0.177763	0.177763
b370	0	Experiment 13	DFE30A -O2	106.953	421.552	166.631	(539.94;190.82)	4	1	0.395281	0.395281
b371	0	Experiment 13	DFE30A -O2	108.895	499.178	129.271	(607.27;239.73)	4	1	0.258969	0.258969
b372	0	Experiment 13	DFE30A -O2	101.894	501.736	91.53	(622.41;306.24)	4	1	0.182427	0.182427
b373	0	Experiment 13	DFE30A -O2	97.9759	363.824	176.028	(647.13;468.63)	4	1	0.483826	0.483826
b374	0	Experiment 13	DFE30A -O2	101.888	344.093	94.5399	(652.84;199.64)	4	1	0.274751	0.274751

[truncated: 18 more sheets: DFE30B +O2, DFE30B -O2, DFE30C +O2, DFE30C -O2, DFE31A +O2, DFE31A -O2, DFE31B +O2, DFE31B -O2, DFE31C +O2, DFE31C -O2, DFE32A +O2, DFE32A -O2, DFE32B +O2, DFE32B -O2, DFE32C +O2, DFE32C -O2, EPB47A +O2, EPB47B +O2]
