# Supplementary material for: Phage integration alters the respiratory strategy of its host
Source: eLife. 2019 Oct 25;8:e49081. doi: 10.7554/eLife.49081 (PMC6814406; doi:10.7554/eLife.49081)
Supplement: Figure 3—source data 1. [file elife-49081-fig3-data1.xlsx]

## Sheet: Sheet1
Strain	Replicate	OD600	Start time	End time	Reaction time (min)	OD420	β-gal units	Mean	Std dev	c.v.		Jitter		bkgd subtract
JNC166 +O2	A	0.146	00:00:27	01:20:50	80.3833	0.064	10.9066	7.82759	3.71659	0.474806	1	1.05528	0.6	10.6674
	B	0.203	00:00:56	01:21:38	80.7	0.103	12.5747				1	0.827458	1.4	12.3354
	C	0.085	00:01:21	01:22:20	80.9833	0.019	5.52038				1	0.806939		5.28109
	D	0.091	00:01:47	01:22:58	81.1833	0.023	6.22658				1	1.20836		5.98729
	E	0.044	00:02:14	01:23:37	81.3833	0.007	3.90967				1	1.21054		3.67038
JNC169 +O2	A	0.131	00:02:43	01:24:36	81.8833	0.162	30.205	35.2508	7.08561	0.201006	2	2.0506	1.6	29.9657
	B	0.133	00:03:11	01:25:17	82.1	0.192	35.1671				2	2.15068	2.4	34.9278
	C	0.169	00:03:40	01:25:59	82.3167	0.321	46.1488				2	1.86026		45.9095
	D	0.154	00:04:11	01:26:41	82.5	0.234	36.8359				2	1.77783		36.5966
	E	0.148	00:04:39	01:27:29	82.8333	0.171	27.8971				2	1.95018		27.6578
JNC175 +O2	A	0.127	0:05:08	1:28:15	83.1167	0.057	10.7997	8.20869	2.93328	0.357338	3	2.76355	2.6	10.5604
	B	0.248	0:05:48	1:31:32	85.7333	0.081	7.61927				3	3.14937	3.4	7.37999
	C	0.289	0:06:24	1:32:20	85.9333	0.145	11.6772				3	3.21995		11.4379
	D	0.204	0:06:56	1:35:00	88.0667	0.053	5.90016				3	2.85817		5.66088
	E	0.201	0:07:29	1:36:12	88.7167	0.045	5.04709				3	2.77934		4.80781
TIM183 +O2	A	0.047	0:07:58	1:36:53	88.9167	0.001	0.478574	0.239287	0.338403		4	3.96645	3.6	0.239287
	B	0.023	0:08:24	1:37:34	89.1667	0	0				4	3.90034	4.4	-0.239287
JNC166 -O2	A	0.207	0:09:02	1:38:17	89.25	0.336	36.374	31.5048	10.2638	0.325785	5	5.09562	4.6	35.8003
	B	0.231	0:09:31	01:39:04	89.55	0.477	46.118				5	5.02884	5.4	45.5444
	C	0.184	00:10:02	01:40:10	90.1333	0.226	27.2543				5	5.04956		26.6806
	D	0.213	00:10:31	01:40:52	90.35	0.278	28.8913				5	5.15336		28.3176
	E	0.138	00:10:58	01:41:31	90.55	0.118	18.8862				5	4.76058		18.3125
JNC169 -O2	A	0.353	00:11:29	01:42:11	90.7	0.647	40.4159	56.9247	18.5907	0.326584	6	6.03481	5.6	39.8422
	B	0.208	00:12:05	01:42:47	90.7	0.555	58.8372				6	5.75382	6.4	58.2636
	C	0.196	00:12:36	01:43:25	90.8167	0.512	57.5279				6	6.06374		56.9542
	D	0.103	00:13:05	01:44:08	91.05	0.405	86.371				6	5.9054		85.7973
	E	0.186	00:13:38	01:44:54	91.2667	0.352	41.4713				6	5.88549		40.8976
JNC175 -O2	A	0.066	00:14:06	01:45:55	91.8167	0.026	8.581	4.66553	2.32117	0.497516	7	7.04406	6.6	8.00732
	B	0.207	00:14:34	01:46:30	91.9333	0.041	4.30894				7	7.04089	7.4	3.73526
	C	0.247	00:15:03	01:47:09	92.1	0.052	4.57169				7	7.10445		3.99801
	D	0.159	00:15:38	01:47:44	92.1	0.02	2.73151				7	6.96203		2.15783
	E	0.166	00:16:13	01:48:28	92.25	0.024	3.13449				7	7.10028		2.56081
TIM183 -O2	A	0.17	00:16:45	01:49:02	92.2833	0.009	1.14736	0.573681	0.811307		8	7.8745	7.6	0.573681
	B	0.079	00:17:14	01:49:39	92.4167	0	0				8	8.08024	8.4	-0.573681

## Sheet: Data for R
JNC166 +O2	JNC169 +O2	JNC175 +O2	JNC166 -O2	JNC169 -O2	JNC175 -O2
10.6674	29.9657	10.5604	35.8003	39.8422	8.00732
12.3354	34.9278	7.37999	45.5444	58.2636	3.73526
5.28109	45.9095	11.4379	26.6806	56.9542	3.99801
5.98729	36.5966	5.66088	28.3176	85.7973	2.15783
3.67038	27.6578	4.80781	18.3125	40.8976	2.56081
