# Supplementary material for: Phage integration alters the respiratory strategy of its host
Source: eLife. 2019 Oct 25;8:e49081. doi: 10.7554/eLife.49081 (PMC6814406; doi:10.7554/eLife.49081)
Supplement: Figure 3—figure supplement 1—source data 1. [file elife-49081-fig3-figsupp1-data1.xls]

## Sheet: JNC analysis
Strains
PK13196	GTG start
PK13199	ATG start
Strain	Isolate	Time	Vol	OD600	OD420	OD550	Miller Units	Mean	Std Dev
13196	A	104	0.5	0.247	0.077	0.041	0.408751	0.345036	0.0781166
	B	104	0.5	0.274	0.07	0.037	0.368473
	C	104	0.5	0.261	0.077	0.042	0.257884
13199	A	104	0.5	0.289	0.237	0.043	10.7632	10.5226	0.51083
	B	104	0.5	0.255	0.193	0.035	9.9359
	C	104	0.5	0.234	0.197	0.037	10.8687

## Sheet: Data for R
PK13196	PK13199
0.408751	10.7632
0.368473	9.9359
0.257884	10.8687
