# Supplementary material for: Phage integration alters the respiratory strategy of its host
Source: eLife. 2019 Oct 25;8:e49081. doi: 10.7554/eLife.49081 (PMC6814406; doi:10.7554/eLife.49081)
Supplement: Figure 4—source data 1. [file elife-49081-fig4-data1.xlsx]

## Sheet: Data for R
Strain	Fluorescence
DFE34 +O2	-2.03073
DFE34 +O2	43.4225
DFE34 +O2	14.5164
DFE34 +O2	15.3965
DFE34 +O2	3.90588
DFE34 +O2	249.564
DFE34 +O2	3.52255
DFE34 +O2	1.4534
DFE34 +O2	10.4045
DFE34 +O2	-0.851047
DFE34 +O2	36.5343
DFE34 +O2	3.08078
DFE34 +O2	-5.11206
DFE34 +O2	-1.59702
DFE34 +O2	5.89352
DFE34 +O2	13.12
DFE34 +O2	7.77255
DFE34 +O2	13.5933
DFE34 +O2	9.24527
DFE34 +O2	10.607
DFE34 +O2	4.31958
DFE34 +O2	20.3607
DFE34 +O2	35.7524
DFE34 +O2	12.3023
DFE34 +O2	98.3724
DFE34 +O2	3.63839
DFE34 +O2	-5.44846
DFE34 +O2	14.4878
DFE34 +O2	12.6024
DFE34 +O2	26.0898
DFE34 +O2	75.0979
DFE34 +O2	6.72857
DFE34 +O2	-1.27195
DFE34 +O2	88.541
DFE34 +O2	42.6183
DFE34 +O2	-2.44528
DFE34 +O2	2.82946
DFE34 +O2	7.83102
DFE34 +O2	85.2354
DFE34 +O2	5.0047
DFE34 +O2	349.626
DFE34 +O2	11.6332
DFE34 +O2	-2.86002
DFE34 +O2	22.9742
DFE34 +O2	7.8125
DFE34 +O2	6.15631
DFE34 +O2	20.0964
DFE34 +O2	8.08835
DFE34 +O2	29.3679
DFE34 +O2	3.09665
DFE34 +O2	5.78116
DFE34 +O2	0.622281
DFE34 +O2	100.219
DFE34 +O2	402.93
DFE34 +O2	54.0379
DFE34 +O2	58.6212
DFE34 +O2	3.164
DFE34 +O2	-0.541995
DFE34 +O2	7.71905
DFE34 +O2	16.9422
DFE34 +O2	15.2434
DFE34 +O2	575.436
DFE34 +O2	39.0703
DFE34 +O2	-3.33029
DFE34 +O2	41.7458
DFE34 +O2	7.53451
DFE34 +O2	10.7489
DFE34 +O2	71.0977
DFE34 +O2	0.355252
DFE34 +O2	14.1364
DFE34 +O2	40.5588
DFE34 +O2	66.8081
DFE34 +O2	1.44168
DFE34 +O2	0.482236
DFE34 +O2	112.425
DFE34 +O2	3.53375
DFE34 +O2	23.1323
DFE34 +O2	17.133
DFE34 +O2	0.582913
DFE34 +O2	135.608
DFE34 +O2	60.3903
DFE34 +O2	7.11773
DFE34 +O2	12.9704
DFE34 +O2	4.46225
DFE34 +O2	107.274
DFE34 +O2	89.9972
DFE34 +O2	-6.46283
DFE34 +O2	63.2211
DFE34 +O2	189.244
DFE34 +O2	6.2749
DFE34 +O2	9.61157
DFE34 +O2	20.4166
DFE34 +O2	32.1543
DFE34 +O2	193.016
DFE34 +O2	67.5678
DFE34 +O2	102.302
DFE34 +O2	101.026
DFE34 +O2	14.1311
DFE34 +O2	128.786
DFE34 +O2	83.4454
DFE34 +O2	4.91766
DFE34 +O2	5.11129
DFE34 +O2	114.548
DFE34 +O2	0.033902
DFE34 +O2	-4.2269
DFE34 +O2	-1.67054
DFE34 +O2	22.4383
DFE34 +O2	22.854
DFE34 +O2	1.65414
DFE34 +O2	143.883
DFE34 +O2	-0.835422
DFE34 +O2	19.1608
DFE34 +O2	13.47
DFE34 +O2	16.3228
DFE34 +O2	-5.96042
DFE34 +O2	1.84158
DFE34 +O2	27.2205
DFE34 +O2	151.071
DFE34 +O2	-0.497318
DFE34 +O2	-4.07144
DFE34 +O2	13.253
DFE34 +O2	15.8406
DFE34 +O2	83.4581
DFE34 +O2	41.6189
DFE34 +O2	-5.39026
DFE34 +O2	107.847
DFE34 +O2	9.77612
DFE34 +O2	21.4286
DFE34 +O2	0.778592
DFE34 +O2	2.42151
DFE34 +O2	121.525
DFE34 +O2	7.86978
DFE34 +O2	8.64618
DFE34 +O2	4.66552
DFE34 +O2	-3.01187
DFE34 +O2	-3.49005
DFE34 +O2	38.4964
DFE34 +O2	0.154111
DFE34 +O2	6.64862
DFE34 +O2	7.82458
DFE34 +O2	46.8835
DFE34 +O2	48.0812
DFE34 +O2	9.92022
DFE34 +O2	6.2814
DFE34 +O2	93.0711
DFE34 +O2	-6.74774
DFE34 +O2	298.778
DFE34 +O2	6.11239
DFE34 +O2	30.8994
DFE34 +O2	3.5173
DFE34 +O2	18.8079
DFE34 +O2	12.6416
DFE34 +O2	17.8359
DFE34 +O2	-3.84305
DFE34 +O2	86.6587
DFE34 +O2	66.7935
DFE34 +O2	26.5405
DFE34 +O2	26.1117
DFE34 +O2	4.1174
DFE34 +O2	-1.24359
DFE34 +O2	9.4436
DFE34 +O2	26.1455
DFE34 +O2	27.0264
DFE34 +O2	326.833
DFE34 +O2	1.76202
DFE34 +O2	69.2981
DFE34 +O2	1.05279
DFE34 +O2	251.178
DFE34 +O2	2.52545
DFE34 +O2	106.666
DFE34 +O2	135.136
DFE34 +O2	6.71084
DFE34 +O2	-1.04572
DFE34 +O2	-0.618472
DFE34 +O2	7.27395
DFE34 +O2	60.2956
DFE34 +O2	95.9985
DFE34 +O2	18.4374
DFE34 +O2	41.3744
DFE34 +O2	13.9443
DFE34 +O2	139.413
DFE34 +O2	10.7458
DFE34 +O2	48.8133
DFE34 +O2	41.9897
DFE34 +O2	12.8857
DFE34 +O2	23.8715
DFE34 +O2	42.916
DFE34 +O2	123.705
DFE34 +O2	156.384
DFE34 +O2	43.1884
DFE34 +O2	-5.03507
DFE34 +O2	-2.48505
DFE34 +O2	-4.73453
DFE34 +O2	231.999
DFE34 +O2	3.91971
DFE34 +O2	21.4308
DFE34 +O2	158.689
DFE34 +O2	13.6684
DFE34 +O2	-5.05057
DFE34 +O2	6.25171
DFE34 +O2	10.8455
DFE34 +O2	2.76211
DFE34 +O2	1.76034
DFE34 +O2	-3.22675
DFE34 +O2	-1.01258
DFE34 +O2	31.6735
DFE34 +O2	214.724
DFE34 +O2	65.4911
DFE34 +O2	129.897
DFE34 +O2	-2.51993
DFE34 +O2	6.11236
DFE34 +O2	50.2307
DFE34 +O2	100.604
DFE34 +O2	55.1198
DFE34 +O2	5.70422
DFE34 +O2	56.3066
DFE34 +O2	-1.04425
DFE34 +O2	2.02676
DFE34 +O2	9.19961
DFE34 +O2	1.48706
DFE34 +O2	40.3815
DFE34 +O2	11.8799
DFE34 +O2	17.6949
DFE34 +O2	22.1218
DFE34 +O2	21.592
DFE34 +O2	132.658
DFE34 +O2	2.88946
DFE34 +O2	12.8848
DFE34 +O2	21.0795
DFE34 +O2	-4.31607
DFE34 +O2	4.78894
DFE34 +O2	-6.02756
DFE34 +O2	169.223
DFE34 +O2	7.3985
DFE34 +O2	31.6345
DFE34 +O2	160.157
DFE34 +O2	65.0211
DFE34 +O2	97.4933
DFE34 +O2	14.8682
DFE34 +O2	-4.98563
DFE34 +O2	-5.52823
DFE34 +O2	3.25244
DFE34 +O2	41.7817
DFE34 +O2	174.27
DFE34 +O2	130.028
DFE34 +O2	11.6887
DFE34 +O2	316.591
DFE34 +O2	52.0854
DFE34 +O2	34.3455
DFE34 +O2	9.14544
DFE34 +O2	83.6761
DFE34 +O2	90.9395
DFE34 +O2	152.819
DFE34 +O2	251.545
DFE34 +O2	103.092
DFE34 +O2	138.873
DFE34 +O2	12.6788
DFE34 +O2	19.3098
DFE34 +O2	3.80545
DFE34 +O2	46.7232
DFE34 +O2	105.479
DFE34 +O2	36.8455
DFE34 +O2	96.5121
DFE34 +O2	94.6368
DFE34 +O2	73.7282
DFE34 +O2	86.9157
DFE34 +O2	152.405
DFE34 +O2	24.7727
DFE34 +O2	16.1454
DFE34 +O2	25.9776
DFE34 +O2	116.794
DFE34 +O2	94.5636
DFE34 +O2	266.904
DFE34 +O2	107.87
DFE34 +O2	47.4596
DFE34 +O2	48.8672
DFE34 +O2	9.21112
DFE34 +O2	32.17
DFE34 +O2	62.0017
DFE34 +O2	22.3222
DFE34 +O2	72.8348
DFE34 +O2	73.5934
DFE34 +O2	16.0926
DFE34 +O2	90.4936
DFE34 +O2	8.44729
DFE34 +O2	65.4284
DFE34 +O2	-1.89279
DFE34 +O2	69.957
DFE34 +O2	558.348
DFE34 +O2	3.77285
DFE34 +O2	167.201
DFE34 +O2	6.58206
DFE34 +O2	14.7589
DFE34 +O2	7.51892
DFE34 +O2	19.1585
DFE34 +O2	201.496
DFE34 +O2	14.7217
DFE34 +O2	112.961
DFE34 +O2	7.28998
DFE34 +O2	-3.22003
DFE34 +O2	103.441
DFE34 +O2	-1.22214
DFE34 +O2	-1.77594
DFE34 +O2	20.8059
DFE34 +O2	-4.48572
DFE34 +O2	-1.80576
DFE34 +O2	-6.06549
DFE34 +O2	3.41687
DFE34 +O2	1.33542
DFE34 +O2	62.2802
DFE34 +O2	-0.208225
DFE34 +O2	4.22525
DFE34 +O2	59.3634
DFE34 +O2	2.43158
DFE34 +O2	37.9552
DFE34 +O2	-2.18506
DFE34 +O2	14.7541
DFE34 +O2	78.2707
DFE34 +O2	3.92773
DFE34 +O2	13.4311
DFE34 +O2	29.1929
DFE34 +O2	295.491
DFE34 +O2	11.8351
DFE34 +O2	-0.113498
DFE34 +O2	14.6764
DFE34 +O2	25.5232
DFE34 +O2	20.23
DFE34 +O2	141.427
DFE34 +O2	51.2472
DFE34 +O2	0.961423
DFE34 +O2	-2.67597
DFE34 +O2	53.5933
DFE34 +O2	10.8519
DFE34 +O2	49.3153
DFE34 +O2	12.5334
DFE34 +O2	164.002
DFE34 +O2	11.9191
DFE34 +O2	11.7733
DFE34 +O2	49.1194
DFE34 +O2	67.161
DFE34 +O2	50.2683
DFE34 +O2	66.6987
DFE34 +O2	27.0124
DFE34 +O2	92.6526
DFE34 +O2	52.2416
DFE34 +O2	23.0356
DFE34 +O2	-0.0103179
DFE34 +O2	36.8464
DFE34 +O2	5.2973
DFE34 +O2	217.858
DFE34 +O2	36.666
DFE34 +O2	151.568
DFE34 +O2	30.7439
DFE34 +O2	43.9592
DFE34 +O2	52.1597
DFE34 +O2	31.1471
DFE34 +O2	-4.12906
DFE34 +O2	48.2959
DFE34 +O2	1.91659
DFE34 +O2	-3.49088
DFE34 +O2	-4.83734
DFE34 +O2	105.202
DFE34 +O2	4.05883
DFE34 +O2	-1.17871
DFE34 +O2	2.62265
DFE34 +O2	-2.87097
DFE34 +O2	0.91235
DFE34 +O2	-5.09244
DFE34 +O2	6.479
DFE34 +O2	7.01758
DFE34 +O2	81.5236
DFE34 +O2	157.837
DFE34 +O2	22.4889
DFE34 +O2	-1.32544
DFE34 +O2	1.37298
DFE34 +O2	12.6937
DFE34 +O2	-4.42838
DFE34 +O2	1.79239
DFE34 +O2	62.8653
DFE34 +O2	58.2966
DFE34 +O2	2.65381
DFE34 +O2	-4.51517
DFE34 +O2	3.40167
DFE34 +O2	7.17273
DFE34 +O2	124.823
DFE34 +O2	81.4776
DFE34 +O2	-2.54517
DFE34 +O2	-2.97321
DFE34 +O2	4.83578
DFE34 +O2	-6.00415
DFE34 +O2	126.718
DFE34 +O2	12.2552
DFE34 +O2	-3.51953
DFE34 +O2	17.9366
DFE34 +O2	14.9694
DFE34 +O2	-3.17459
DFE34 +O2	159.53
DFE34 +O2	35.7471
DFE34 +O2	16.2655
DFE34 +O2	197.929
DFE34 +O2	20.7071
DFE34 +O2	16.8786
DFE34 +O2	199.55
DFE34 +O2	11.0583
DFE34 +O2	4.69665
DFE34 +O2	103.676
DFE34 +O2	86.8017
DFE34 +O2	77.8239
DFE34 +O2	65.9908
DFE34 +O2	-2.26621
DFE34 +O2	-1.41849
DFE34 +O2	10.9709
DFE34 +O2	16.1292
DFE34 +O2	67.1064
DFE34 +O2	123.654
DFE34 +O2	21.2971
DFE34 +O2	5.3779
DFE34 +O2	16.714
DFE34 +O2	7.88138
DFE34 +O2	36.7539
DFE34 +O2	29.9863
DFE34 +O2	149.532
DFE34 +O2	48.5389
DFE34 +O2	123.697
DFE34 +O2	30.2537
DFE34 +O2	95.053
DFE34 +O2	112.847
DFE34 +O2	71.1877
DFE34 +O2	70.4207
DFE34 +O2	91.9893
DFE34 +O2	61.7221
DFE34 -O2	381.225
DFE34 -O2	220.094
DFE34 -O2	159.257
DFE34 -O2	267.737
DFE34 -O2	396.045
DFE34 -O2	160.246
DFE34 -O2	270.566
DFE34 -O2	290.138
DFE34 -O2	252.261
DFE34 -O2	316.377
DFE34 -O2	84.8776
DFE34 -O2	229.678
DFE34 -O2	188.801
DFE34 -O2	405.333
DFE34 -O2	123.125
DFE34 -O2	248.089
DFE34 -O2	298.823
DFE34 -O2	141.054
DFE34 -O2	270.345
DFE34 -O2	347.785
DFE34 -O2	187.221
DFE34 -O2	128.444
DFE34 -O2	262.124
DFE34 -O2	104.086
DFE34 -O2	256.662
DFE34 -O2	234.458
DFE34 -O2	233.731
DFE34 -O2	286.704
DFE34 -O2	258.476
DFE34 -O2	-5.0022
DFE34 -O2	231.88
DFE34 -O2	275.698
DFE34 -O2	216.069
DFE34 -O2	181.851
DFE34 -O2	152.18
DFE34 -O2	298.569
DFE34 -O2	112.532
DFE34 -O2	426.784
DFE34 -O2	300.016
DFE34 -O2	304.877
DFE34 -O2	270.952
DFE34 -O2	494.935
DFE34 -O2	583.561
DFE34 -O2	291.477
DFE34 -O2	185.028
DFE34 -O2	339.27
DFE34 -O2	167.653
DFE34 -O2	204.092
DFE34 -O2	176.418
DFE34 -O2	294.046
DFE34 -O2	220.397
DFE34 -O2	204.129
DFE34 -O2	452.459
DFE34 -O2	225.496
DFE34 -O2	332.68
DFE34 -O2	172.272
DFE34 -O2	204.477
DFE34 -O2	163.383
DFE34 -O2	250.456
DFE34 -O2	112.678
DFE34 -O2	171.614
DFE34 -O2	160.035
DFE34 -O2	187.935
DFE34 -O2	159.343
DFE34 -O2	245.688
DFE34 -O2	264.808
DFE34 -O2	317.771
DFE34 -O2	299.401
DFE34 -O2	285.176
DFE34 -O2	243.369
DFE34 -O2	285.574
DFE34 -O2	217.297
DFE34 -O2	272.335
DFE34 -O2	384.402
DFE34 -O2	204.108
DFE34 -O2	319.644
DFE34 -O2	320.719
DFE34 -O2	102.157
DFE34 -O2	354.298
DFE34 -O2	375.873
DFE34 -O2	281.617
DFE34 -O2	431.888
DFE34 -O2	273.52
DFE34 -O2	177.112
DFE34 -O2	196.123
DFE34 -O2	208.281
DFE34 -O2	224.228
DFE34 -O2	139.562
DFE34 -O2	50.8962
DFE34 -O2	219.268
DFE34 -O2	491.497
DFE34 -O2	162.132
DFE34 -O2	180.96
DFE34 -O2	231.525
DFE34 -O2	197.299
DFE34 -O2	218.365
DFE34 -O2	229.02
DFE34 -O2	277.381
DFE34 -O2	294.204
DFE34 -O2	366.617
DFE34 -O2	187.508
DFE34 -O2	247.149
DFE34 -O2	147.752
DFE34 -O2	261.505
DFE34 -O2	271.087
DFE34 -O2	191.707
DFE34 -O2	344.263
DFE34 -O2	292.187
DFE34 -O2	283.937
DFE34 -O2	320.514
DFE34 -O2	326.284
DFE34 -O2	275.404
DFE34 -O2	354.982
DFE34 -O2	330.287
DFE34 -O2	144.106
DFE34 -O2	203.237
DFE34 -O2	203.181
DFE34 -O2	304.499
DFE34 -O2	163.251
DFE34 -O2	525.166
DFE34 -O2	456.746
DFE34 -O2	394.928
DFE34 -O2	369.518
DFE34 -O2	523.837
DFE34 -O2	492.516
DFE34 -O2	267.629
DFE34 -O2	105.57
DFE34 -O2	354.36
DFE34 -O2	261.264
DFE34 -O2	322.994
DFE34 -O2	377.885
DFE34 -O2	351.836
DFE34 -O2	373.153
DFE34 -O2	280.259
DFE34 -O2	399.327
DFE34 -O2	276.572
DFE34 -O2	213.704
DFE34 -O2	198.808
DFE34 -O2	297.237
DFE34 -O2	314.805
DFE34 -O2	487.906
DFE34 -O2	279.538
DFE34 -O2	321.633
DFE34 -O2	222.013
DFE34 -O2	333.251
DFE34 -O2	221.155
DFE34 -O2	321.051
DFE34 -O2	217.72
DFE34 -O2	418.893
DFE34 -O2	405.101
DFE34 -O2	143.335
DFE34 -O2	160.63
DFE34 -O2	227.642
DFE34 -O2	234.769
DFE34 -O2	192.315
DFE34 -O2	315.351
DFE34 -O2	96.5923
DFE34 -O2	412.304
DFE34 -O2	83.4579
DFE34 -O2	152.738
DFE34 -O2	280.029
DFE34 -O2	196.298
DFE34 -O2	301.432
DFE34 -O2	251.76
DFE34 -O2	291.81
DFE34 -O2	307.831
DFE34 -O2	69.1933
DFE34 -O2	515.898
DFE34 -O2	249.362
DFE34 -O2	524.823
DFE34 -O2	236.151
DFE34 -O2	520.853
DFE34 -O2	323.889
DFE34 -O2	234.387
DFE34 -O2	247.367
DFE34 -O2	286.013
DFE34 -O2	228.338
DFE34 -O2	156.88
DFE34 -O2	368.29
DFE34 -O2	339.944
DFE34 -O2	138.991
DFE34 -O2	257.542
DFE34 -O2	151.248
DFE34 -O2	203.157
DFE34 -O2	234.444
DFE34 -O2	231.216
DFE34 -O2	272.731
DFE34 -O2	415.744
DFE34 -O2	346.367
DFE34 -O2	169.54
DFE34 -O2	115.838
DFE34 -O2	252.34
DFE34 -O2	332.944
DFE34 -O2	237.979
DFE34 -O2	499.189
DFE34 -O2	415.731
DFE34 -O2	121.764
DFE34 -O2	160.892
DFE34 -O2	302.777
DFE34 -O2	413.276
DFE34 -O2	281.28
DFE34 -O2	132.298
DFE34 -O2	249.296
DFE34 -O2	160.791
DFE34 -O2	-2.16306
DFE34 -O2	324.95
DFE34 -O2	157.008
DFE34 -O2	269.269
DFE34 -O2	223.603
DFE34 -O2	348.399
DFE34 -O2	176.489
DFE34 -O2	162.058
DFE34 -O2	113.159
DFE34 -O2	-3.40848
DFE34 -O2	281.323
DFE34 -O2	142.116
DFE34 -O2	243.048
DFE34 -O2	187.06
DFE34 -O2	261.892
DFE34 -O2	299.776
DFE34 -O2	249.11
DFE34 -O2	239.482
DFE34 -O2	518.562
DFE34 -O2	120.224
DFE34 -O2	284.791
DFE34 -O2	559.846
DFE34 -O2	196.377
DFE34 -O2	350.921
DFE34 -O2	498.066
DFE34 -O2	425.548
DFE34 -O2	181.315
DFE34 -O2	227.874
DFE34 -O2	382.487
DFE34 -O2	412.033
DFE34 -O2	285.741
DFE34 -O2	344.505
DFE34 -O2	301.043
DFE34 -O2	263.353
DFE34 -O2	270.149
DFE34 -O2	262.932
DFE34 -O2	107.202
DFE34 -O2	386.415
DFE34 -O2	399.404
DFE34 -O2	252.707
DFE34 -O2	206.734
DFE34 -O2	351.549
DFE34 -O2	139.563
DFE34 -O2	187.851
DFE34 -O2	224.411
DFE34 -O2	300.088
DFE34 -O2	179.447
DFE34 -O2	350.759
DFE34 -O2	149.342
DFE34 -O2	375.388
DFE34 -O2	242.35
DFE34 -O2	379.559
DFE34 -O2	427.288
DFE34 -O2	279.977
DFE34 -O2	215.301
DFE34 -O2	172.677
DFE34 -O2	255.764
DFE34 -O2	326.655
DFE34 -O2	82.6657
DFE34 -O2	232.042
DFE34 -O2	96.8545
DFE34 -O2	143.952
DFE34 -O2	193.983
DFE34 -O2	391.561
DFE34 -O2	106.491
DFE34 -O2	149.887
DFE34 -O2	534.912
DFE34 -O2	245.572
DFE34 -O2	132.234
DFE34 -O2	11.6633
DFE34 -O2	91.3648
DFE34 -O2	230.666
DFE34 -O2	174.32
DFE34 -O2	212.206
DFE34 -O2	132.705
DFE34 -O2	228.19
DFE34 -O2	276.782
DFE34 -O2	291.136
DFE34 -O2	180.988
DFE34 -O2	217.436
DFE34 -O2	-1.56131
DFE34 -O2	-0.148166
DFE34 -O2	-0.734927
DFE34 -O2	271.708
DFE34 -O2	363.31
DFE34 -O2	225.396
DFE34 -O2	76.6031
DFE34 -O2	143.244
DFE34 -O2	230.068
DFE34 -O2	152.553
DFE34 -O2	272.71
DFE34 -O2	144.328
DFE34 -O2	286.488
DFE34 -O2	191.259
DFE34 -O2	95.0506
DFE34 -O2	93.5674
DFE34 -O2	183.589
DFE34 -O2	192.433
DFE34 -O2	67.059
DFE34 -O2	29.602
DFE34 -O2	292.489
DFE34 -O2	106.945
DFE34 -O2	346.151
DFE34 -O2	269.759
DFE34 -O2	431.918
DFE34 -O2	159.319
DFE34 -O2	224.059
DFE34 -O2	297.75
DFE34 -O2	279.639
DFE34 -O2	62.1436
DFE34 -O2	382.339
DFE34 -O2	207.069
DFE34 -O2	273.397
DFE34 -O2	168.571
DFE34 -O2	201.318
DFE34 -O2	346.191
DFE34 -O2	174.193
DFE34 -O2	154.977
DFE34 -O2	89.8811
DFE34 -O2	115.246
DFE34 -O2	234.293
DFE34 -O2	-1.88889
DFE34 -O2	35.951
DFE34 -O2	110.367
DFE34 -O2	13.877
DFE34 -O2	502.854
DFE34 -O2	265.415
DFE34 -O2	180.124
DFE34 -O2	304.434
DFE34 -O2	209.452
DFE34 -O2	52.8679
DFE34 -O2	178.219
DFE34 -O2	241.761
DFE34 -O2	217.068
DFE34 -O2	79.5184
DFE34 -O2	258.407
DFE34 -O2	418.382
DFE34 -O2	472.765
DFE34 -O2	167.008
DFE34 -O2	198.985
DFE34 -O2	79.9748
DFE34 -O2	214.212
DFE34 -O2	7.44574
DFE34 -O2	192.427
DFE34 -O2	146.863
DFE34 -O2	351.211
DFE34 -O2	270.408
DFE34 -O2	64.5681
DFE34 -O2	37.5656
DFE34 -O2	587.479
DFE34 -O2	211.524
DFE34 -O2	7.36676
DFE34 -O2	250.476
DFE34 -O2	199.208
DFE34 -O2	-1.95398
DFE34 -O2	196.556
DFE34 -O2	176.716
DFE34 -O2	347.262
DFE34 -O2	259.026
DFE34 -O2	198.935
DFE34 -O2	212.637
DFE34 -O2	213.777
DFE34 -O2	340.539
DFE34 -O2	145.909
DFE34 -O2	220.484
DFE34 -O2	172.852
DFE34 -O2	131.771
DFE34 -O2	251.304
DFE34 -O2	246.619
DFE34 -O2	180.296
DFE34 -O2	226.93
DFE34 -O2	1.83737
DFE34 -O2	407.057
DFE34 -O2	119.626
DFE34 -O2	164.941
DFE34 -O2	268.091
DFE34 -O2	425.389
DFE34 -O2	117.143
DFE34 -O2	175.898
DFE34 -O2	386.182
DFE34 -O2	362.017
DFE34 -O2	195.818
DFE34 -O2	-2.32697
DFE34 -O2	252.494
DFE34 -O2	194.397
DFE34 -O2	323.706
DFE34 -O2	337.992
DFE34 -O2	411.492
DFE34 -O2	231.591
DFE34 -O2	201.611
DFE34 -O2	264.535
DFE34 -O2	212.99

## Sheet: Background subtract
NRG 857C +O2	DFE34 +O2 A	DFE34 +O2 A -bkgd	DFE34 +O2 B	DFE34 +O2 B - bkgd	DFE34 -O2 A	DFE34 -O2 A -bkgd	DFE34 -O2 B	DFE34 -O2 B - bkgd		Background	6.84738
1.67728	4.81665	-2.03073	16.7676	9.92022	388.073	381.225	351.352	344.505				Mean - bkgd
9.23804	50.2699	43.4225	13.1288	6.2814	226.942	220.094	307.89	301.043		DFE34 +O2	A	39.675
19.1815	21.3638	14.5164	99.9185	93.0711	166.104	159.257	270.201	263.353			B	50.6602
15.8457	22.2439	15.3965	0.0996399	-6.74774	274.584	267.737	276.996	270.149		DFE34 -O2	A	264.984
10.988	10.7533	3.90588	305.626	298.778	402.893	396.045	269.78	262.932			B	215.172
1.76282	256.412	249.564	12.9598	6.11239	167.093	160.246	114.05	107.202
7.43442	10.3699	3.52255	37.7468	30.8994	277.414	270.566	393.262	386.415
14.3866	8.30078	1.4534	10.3647	3.5173	296.985	290.138	406.251	399.404
6.02365	17.2519	10.4045	25.6553	18.8079	259.109	252.261	259.555	252.707
2.6886	5.99634	-0.851047	19.489	12.6416	323.224	316.377	213.581	206.734
7.56046	43.3817	36.5343	24.6833	17.8359	91.725	84.8776	358.397	351.549
2.39679	9.92816	3.08078	3.00433	-3.84305	236.525	229.678	146.41	139.563
3.01529	1.73532	-5.11206	93.5061	86.6587	195.649	188.801	194.699	187.851
10.552	5.25037	-1.59702	73.6409	66.7935	412.18	405.333	231.258	224.411
2.85751	12.7409	5.89352	33.3878	26.5405	129.972	123.125	306.936	300.088
8.60751	19.9674	13.12	32.9591	26.1117	254.936	248.089	186.294	179.447
12.2016	14.6199	7.77255	10.9648	4.1174	305.67	298.823	357.606	350.759
5.56256	20.4407	13.5933	5.60379	-1.24359	147.901	141.054	156.189	149.342
1.03961	16.0927	9.24527	16.291	9.4436	277.192	270.345	382.236	375.388
7.25967	17.4543	10.607	32.9929	26.1455	354.633	347.785	249.197	242.35
9.07877	11.167	4.31958	33.8738	27.0264	194.069	187.221	386.407	379.559
8.32715	27.2081	20.3607	333.681	326.833	135.291	128.444	434.135	427.288
5.05621	42.5998	35.7524	8.60941	1.76202	268.971	262.124	286.824	279.977
4.97354	19.1497	12.3023	76.1454	69.2981	110.933	104.086	222.148	215.301
9.21896	105.22	98.3724	7.90018	1.05279	263.51	256.662	179.525	172.677
6.18698	10.4858	3.63839	258.025	251.178	241.305	234.458	262.611	255.764
4.52203	1.39893	-5.44846	9.37283	2.52545	240.578	233.731	333.502	326.655
14.7949	21.3352	14.4878	113.513	106.666	293.551	286.704	89.5131	82.6657
12.2225	19.4498	12.6024	141.983	135.136	265.323	258.476	238.889	232.042
3.50702	32.9372	26.0898	13.5582	6.71084	1.84518	-5.0022	103.702	96.8545
2.32205	81.9453	75.0979	5.80167	-1.04572	238.727	231.88	150.799	143.952
0.150604	13.576	6.72857	6.22891	-0.618472	282.545	275.698	200.83	193.983
9.15427	5.57544	-1.27195	14.1213	7.27395	222.916	216.069	398.408	391.561
6.08591	95.3884	88.541	67.143	60.2956	188.698	181.851	113.338	106.491
13.6684	49.4657	42.6183	102.846	95.9985	159.027	152.18	156.734	149.887
3.40601	4.4021	-2.44528	25.2848	18.4374	305.417	298.569	541.759	534.912
0.379822	9.67685	2.82946	48.2217	41.3744	119.379	112.532	252.42	245.572
7.75372	14.6784	7.83102	20.7917	13.9443	433.631	426.784	139.081	132.234
11.0778	92.0828	85.2354	146.26	139.413	306.864	300.016	18.5107	11.6633
10.4083	11.8521	5.0047	17.5932	10.7458	311.725	304.877	98.2122	91.3648
0.914215	356.473	349.626	55.6606	48.8133	277.799	270.952	237.514	230.666
3.76346	18.4806	11.6332	48.8371	41.9897	501.783	494.935	181.168	174.32
6.34457	3.98737	-2.86002	19.7331	12.8857	590.408	583.561	219.053	212.206
12.0072	29.8216	22.9742	30.7189	23.8715	298.324	291.477	139.552	132.705
4.62515	14.6599	7.8125	49.7634	42.916	191.876	185.028	235.037	228.19
3.67392	13.0037	6.15631	130.552	123.705	346.118	339.27	283.629	276.782
5.26517	26.9438	20.0964	163.231	156.384	174.5	167.653	297.984	291.136
0.42276	14.9357	8.08835	50.0358	43.1884	210.939	204.092	187.835	180.988
1.30698	36.2152	29.3679	1.81232	-5.03507	183.265	176.418	224.283	217.436
14.6786	9.94403	3.09665	4.36233	-2.48505	300.893	294.046	5.28607	-1.56131
10.0255	12.6285	5.78116	2.11285	-4.73453	227.244	220.397	6.69922	-0.148166
8.6788	7.46967	0.622281	238.846	231.999	210.976	204.129	6.11246	-0.734927
4.41238	107.067	100.219	10.7671	3.91971	459.306	452.459	278.555	271.708
3.87415	409.777	402.93	28.2782	21.4308	232.344	225.496	370.157	363.31
7.72299	60.8853	54.0379	165.537	158.689	339.527	332.68	232.244	225.396
6.84238	65.4686	58.6212	20.5157	13.6684	179.119	172.272	83.4505	76.6031
12.4216	10.0114	3.164	1.79681	-5.05057	211.324	204.477	150.092	143.244
3.2312	6.30539	-0.541995	13.0991	6.25171	170.23	163.383	236.915	230.068
9.24716	14.5664	7.71905	17.6928	10.8455	257.303	250.456	159.401	152.553
7.2485	23.7896	16.9422	9.6095	2.76211	119.526	112.678	279.558	272.71
18.575	22.0908	15.2434	8.60773	1.76034	178.461	171.614	151.176	144.328
3.51523	582.283	575.436	3.62064	-3.22675	166.883	160.035	293.336	286.488
8.72195	45.9177	39.0703	5.83481	-1.01258	194.783	187.935	198.106	191.259
7.71133	3.51709	-3.33029	38.5208	31.6735	166.19	159.343	101.898	95.0506
7.49884	48.5932	41.7458	221.572	214.724	252.535	245.688	100.415	93.5674
4.26639	14.3819	7.53451	72.3385	65.4911	271.655	264.808	190.436	183.589
1.099	17.5963	10.7489	136.745	129.897	324.619	317.771	199.28	192.433
8.7428	77.9451	71.0977	4.32745	-2.51993	306.248	299.401	73.9063	67.059
11.4977	7.20264	0.355252	12.9597	6.11236	292.024	285.176	36.4493	29.602
1.49054	20.9838	14.1364	57.0781	50.2307	250.216	243.369	299.337	292.489
7.57175	47.4062	40.5588	107.451	100.604	292.421	285.574	113.792	106.945
1.19659	73.6555	66.8081	61.9672	55.1198	224.145	217.297	352.998	346.151
12.8705	8.28906	1.44168	12.5516	5.70422	279.182	272.335	276.606	269.759
4.67279	7.32962	0.482236	63.154	56.3066	391.25	384.402	438.765	431.918
2.49585	119.272	112.425	5.80313	-1.04425	210.955	204.108	166.167	159.319
10.6091	10.3811	3.53375	8.87415	2.02676	326.492	319.644	230.907	224.059
7.35098	29.9796	23.1323	16.047	9.19961	327.567	320.719	304.597	297.75
11.1269	23.9804	17.133	8.33444	1.48706	109.005	102.157	286.486	279.639
1.64328	7.4303	0.582913	47.2289	40.3815	361.145	354.298	68.991	62.1436
12.4696	142.455	135.608	18.7273	11.8799	382.72	375.873	389.186	382.339
5.95059	67.2377	60.3903	24.5422	17.6949	288.464	281.617	213.916	207.069
2.52884	13.9651	7.11773	28.9691	22.1218	438.736	431.888	280.244	273.397
2.82239	19.8178	12.9704	28.4394	21.592	280.367	273.52	175.418	168.571
6.61481	11.3096	4.46225	139.505	132.658	183.959	177.112	208.166	201.318
8.99988	114.121	107.274	9.73685	2.88946	202.97	196.123	353.039	346.191
3.4133	96.8446	89.9972	19.7322	12.8848	215.128	208.281	181.041	174.193
6.09549	0.384552	-6.46283	27.9269	21.0795	231.075	224.228	161.824	154.977
4.30774	70.0685	63.2211	2.53131	-4.31607	146.409	139.562	96.7285	89.8811
8.62003	196.091	189.244	11.6363	4.78894	57.7436	50.8962	122.094	115.246
13.2724	13.1223	6.2749	0.819824	-6.02756	226.116	219.268	241.141	234.293
2.08026	16.459	9.61157	176.07	169.223	498.344	491.497	4.9585	-1.88889
0.846375	27.264	20.4166	14.2459	7.3985	168.98	162.132	42.7984	35.951
	39.0016	32.1543	38.4819	31.6345	187.808	180.96	117.214	110.367
	199.863	193.016	167.005	160.157	238.372	231.525	20.7243	13.877
	74.4152	67.5678	71.8685	65.0211	204.146	197.299	509.701	502.854
	109.149	102.302	104.341	97.4933	225.212	218.365	272.263	265.415
	107.873	101.026	21.7156	14.8682	235.867	229.02	186.971	180.124
	20.9785	14.1311	1.86176	-4.98563	284.228	277.381	311.282	304.434
	135.634	128.786	1.31915	-5.52823	301.051	294.204	216.3	209.452
	90.2928	83.4454	10.0998	3.25244	373.465	366.617	59.7153	52.8679
	11.765	4.91766	48.6291	41.7817	194.355	187.508	185.066	178.219
	11.9587	5.11129	181.117	174.27	253.996	247.149	248.608	241.761
	121.395	114.548	136.876	130.028	154.6	147.752	223.916	217.068
	6.88129	0.033902	18.5361	11.6887	268.352	261.505	86.3658	79.5184
	2.62048	-4.2269	323.438	316.591	277.935	271.087	265.254	258.407
	5.17685	-1.67054	58.9328	52.0854	198.554	191.707	425.23	418.382
	29.2857	22.4383	41.1928	34.3455	351.111	344.263	479.612	472.765
	29.7014	22.854	15.9928	9.14544	299.035	292.187	173.855	167.008
	8.50153	1.65414	90.5235	83.6761	290.785	283.937	205.832	198.985
	150.73	143.883	97.7868	90.9395	327.362	320.514	86.8222	79.9748
	6.01196	-0.835422	159.666	152.819	333.132	326.284	221.059	214.212
	26.0082	19.1608	258.393	251.545	282.251	275.404	14.2931	7.44574
	20.3174	13.47	109.939	103.092	361.83	354.982	199.275	192.427
	23.1702	16.3228	145.72	138.873	337.135	330.287	153.71	146.863
	0.886963	-5.96042	19.5262	12.6788	150.953	144.106	358.059	351.211
	8.68896	1.84158	26.1571	19.3098	210.085	203.237	277.255	270.408
	34.0679	27.2205	10.6528	3.80545	210.028	203.181	71.4155	64.5681
	157.918	151.071	53.5706	46.7232	311.346	304.499	44.413	37.5656
	6.35007	-0.497318	112.327	105.479	170.099	163.251	594.326	587.479
	2.77594	-4.07144	43.6928	36.8455	532.014	525.166	218.372	211.524
	20.1004	13.253	103.359	96.5121	463.594	456.746	14.2141	7.36676
	22.688	15.8406	101.484	94.6368	401.776	394.928	257.323	250.476
	90.3055	83.4581	80.5756	73.7282	376.365	369.518	206.056	199.208
	48.4663	41.6189	93.7631	86.9157	530.684	523.837	4.8934	-1.95398
	1.45712	-5.39026	159.253	152.405	499.364	492.516	203.404	196.556
	114.694	107.847	31.6201	24.7727	274.476	267.629	183.563	176.716
	16.6235	9.77612	22.9928	16.1454	112.417	105.57	354.109	347.262
	28.276	21.4286	32.825	25.9776	361.207	354.36	265.874	259.026
	7.62598	0.778592	123.641	116.794	268.111	261.264	205.783	198.935
	9.26889	2.42151	101.411	94.5636	329.841	322.994	219.485	212.637
	128.372	121.525	273.751	266.904	384.732	377.885	220.624	213.777
	14.7172	7.86978	114.718	107.87	358.684	351.836	347.387	340.539
	15.4936	8.64618	54.3069	47.4596	380.001	373.153	152.756	145.909
	11.5129	4.66552	55.7146	48.8672	287.107	280.259	227.331	220.484
	3.83551	-3.01187	16.0585	9.21112	406.174	399.327	179.7	172.852
	3.35733	-3.49005	39.0174	32.17	283.419	276.572	138.618	131.771
	45.3438	38.4964	68.8491	62.0017	220.551	213.704	258.151	251.304
	7.0015	0.154111	29.1696	22.3222	205.655	198.808	253.466	246.619
	13.496	6.64862	79.6822	72.8348	304.084	297.237	187.143	180.296
	14.672	7.82458	80.4408	73.5934	321.652	314.805	233.778	226.93
	53.7309	46.8835	22.94	16.0926	494.753	487.906	8.68475	1.83737
	54.9286	48.0812	97.341	90.4936	286.386	279.538	413.904	407.057
			15.2947	8.44729	328.481	321.633	126.473	119.626
			72.2758	65.4284	228.861	222.013	171.789	164.941
			4.95459	-1.89279	340.098	333.251	274.938	268.091
			76.8043	69.957	228.002	221.155	432.236	425.389
			565.195	558.348	327.898	321.051	123.99	117.143
			10.6202	3.77285	224.568	217.72	182.745	175.898
			174.049	167.201	425.74	418.893	393.029	386.182
			13.4294	6.58206	411.948	405.101	368.864	362.017
			21.6063	14.7589	150.183	143.335	202.665	195.818
			14.3663	7.51892	167.477	160.63	4.52042	-2.32697
			26.0059	19.1585	234.49	227.642	259.341	252.494
			208.344	201.496	241.616	234.769	201.244	194.397
			21.5691	14.7217	199.163	192.315	330.553	323.706
			119.809	112.961	322.198	315.351	344.839	337.992
			14.1374	7.28998	103.44	96.5923	418.34	411.492
			3.62735	-3.22003	419.151	412.304	238.439	231.591
			110.288	103.441	90.3052	83.4579	208.459	201.611
			5.62524	-1.22214	159.585	152.738	271.382	264.535
			5.07144	-1.77594	286.877	280.029	219.838	212.99
			27.6533	20.8059	203.145	196.298
			2.36166	-4.48572	308.28	301.432
			5.04163	-1.80576	258.607	251.76
			0.781891	-6.06549	298.658	291.81
			10.2643	3.41687	314.678	307.831
			8.1828	1.33542	76.0407	69.1933
			69.1276	62.2802	522.745	515.898
			6.63916	-0.208225	256.209	249.362
			11.0726	4.22525	531.671	524.823
			66.2108	59.3634	242.998	236.151
			9.27896	2.43158	527.7	520.853
			44.8026	37.9552	330.736	323.889
			4.66232	-2.18506	241.234	234.387
			21.6014	14.7541	254.215	247.367
			85.1181	78.2707	292.86	286.013
			10.7751	3.92773	235.186	228.338
			20.2785	13.4311	163.728	156.88
			36.0403	29.1929	375.137	368.29
			302.338	295.491	346.791	339.944
			18.6825	11.8351	145.838	138.991
			6.73389	-0.113498	264.39	257.542
			21.5238	14.6764	158.095	151.248
			32.3705	25.5232	210.004	203.157
			27.0774	20.23	241.291	234.444
			148.275	141.427	238.063	231.216
			58.0945	51.2472	279.578	272.731
			7.80881	0.961423	422.592	415.744
			4.17142	-2.67597	353.215	346.367
			60.4406	53.5933	176.388	169.54
			17.6992	10.8519	122.686	115.838
			56.1627	49.3153	259.188	252.34
			19.3808	12.5334	339.791	332.944
			170.849	164.002	244.826	237.979
			18.7665	11.9191	506.036	499.189
			18.6207	11.7733	422.578	415.731
			55.9668	49.1194	128.611	121.764
			74.0084	67.161	167.739	160.892
			57.1157	50.2683	309.625	302.777
			73.5461	66.6987	420.124	413.276
			33.8598	27.0124	288.128	281.28
			99.5	92.6526	139.145	132.298
			59.089	52.2416	256.143	249.296
			29.883	23.0356	167.639	160.791
			6.83707	-0.0103179	4.68433	-2.16306
			43.6938	36.8464	331.797	324.95
			12.1447	5.2973	163.856	157.008
			224.706	217.858	276.116	269.269
			43.5134	36.666	230.45	223.603
			158.416	151.568	355.247	348.399
			37.5913	30.7439	183.337	176.489
			50.8066	43.9592	168.906	162.058
			59.0071	52.1597	120.007	113.159
			37.9945	31.1471	3.4389	-3.40848
			2.71832	-4.12906	288.17	281.323
			55.1433	48.2959	148.963	142.116
			8.76398	1.91659	249.896	243.048
			3.35651	-3.49088	193.907	187.06
			2.01004	-4.83734	268.739	261.892
			112.049	105.202	306.624	299.776
			10.9062	4.05883	255.957	249.11
			5.66867	-1.17871	246.33	239.482
			9.47003	2.62265	525.409	518.562
			3.97641	-2.87097	127.071	120.224
			7.75974	0.91235	291.638	284.791
			1.75494	-5.09244	566.693	559.846
			13.3264	6.479	203.224	196.377
			13.865	7.01758	357.768	350.921
			88.371	81.5236	504.914	498.066
			164.685	157.837	432.395	425.548
			29.3362	22.4889	188.162	181.315
			5.52194	-1.32544	234.722	227.874
			8.22037	1.37298	389.334	382.487
			19.541	12.6937	418.881	412.033
			2.41901	-4.42838	292.588	285.741
			8.63977	1.79239
			69.7127	62.8653
			65.144	58.2966
			9.50119	2.65381
			2.33221	-4.51517
			10.2491	3.40167
			14.0201	7.17273
			131.67	124.823
			88.325	81.4776
			4.30222	-2.54517
			3.87418	-2.97321
			11.6832	4.83578
			0.843231	-6.00415
			133.565	126.718
			19.1026	12.2552
			3.32785	-3.51953
			24.784	17.9366
			21.8167	14.9694
			3.67279	-3.17459
			166.377	159.53
			42.5945	35.7471
			23.1129	16.2655
			204.777	197.929
			27.5545	20.7071
			23.726	16.8786
			206.397	199.55
			17.9056	11.0583
			11.544	4.69665
			110.523	103.676
			93.6491	86.8017
			84.6713	77.8239
			72.8382	65.9908
			4.58118	-2.26621
			5.42889	-1.41849
			17.8183	10.9709
			22.9766	16.1292
			73.9538	67.1064
			130.502	123.654
			28.1445	21.2971
			12.2253	5.3779
			23.5614	16.714
			14.7288	7.88138
			43.6013	36.7539
			36.8337	29.9863
			156.379	149.532
			55.3863	48.5389
			130.545	123.697
			37.1011	30.2537
			101.9	95.053
			119.695	112.847
			78.0351	71.1877
			77.268	70.4207
			98.8367	91.9893
			68.5695	61.7221

## Sheet: DFE34A -O2
Name	Association	Experiment	Image	Intensity	Mean YFP_c	Location	Position	Shape
b1	0	Experiment 1	DFE34 A -O2	283.051	388.073	(33.39;292.44)	1	1
b2	0	Experiment 1	DFE34 A -O2	299.1	226.942	(45.02;31.35)	1	1
b3	0	Experiment 1	DFE34 A -O2	310.309	166.104	(64.46;81.53)	1	1
b4	0	Experiment 1	DFE34 A -O2	325.683	274.584	(73.35;258.51)	1	1
b5	0	Experiment 1	DFE34 A -O2	290.923	402.893	(86.66;290.41)	1	1
b6	0	Experiment 1	DFE34 A -O2	292.311	167.093	(112.99;372.26)	1	1
b7	0	Experiment 1	DFE34 A -O2	311.561	277.414	(115.30;242.82)	1	1
b8	0	Experiment 1	DFE34 A -O2	300.558	296.985	(123.54;497.97)	1	1
b9	0	Experiment 1	DFE34 A -O2	306.356	259.109	(153.44;135.85)	1	1
b10	0	Experiment 1	DFE34 A -O2	301.196	323.224	(194.09;314.36)	1	1
b11	0	Experiment 1	DFE34 A -O2	295.549	91.725	(203.28;46.05)	1	1
b12	0	Experiment 1	DFE34 A -O2	301.976	236.525	(230.78;140.25)	1	1
b13	0	Experiment 1	DFE34 A -O2	283.016	195.649	(245.08;230.59)	1	1
b14	0	Experiment 1	DFE34 A -O2	292.352	412.18	(251.63;400.37)	1	1
b15	0	Experiment 1	DFE34 A -O2	286.755	129.972	(253.96;195.02)	1	1
b16	0	Experiment 1	DFE34 A -O2	289	254.936	(285.39;481.35)	1	1
b17	0	Experiment 1	DFE34 A -O2	286.701	305.67	(300.48;420.40)	1	1
b18	0	Experiment 1	DFE34 A -O2	309.26	147.901	(381.14;30.94)	1	1
b19	0	Experiment 1	DFE34 A -O2	292.957	277.192	(391.15;384.35)	1	1
b20	0	Experiment 1	DFE34 A -O2	288.298	354.633	(396.81;208.14)	1	1
b21	0	Experiment 1	DFE34 A -O2	301.812	194.069	(396.07;91.21)	1	1
b22	0	Experiment 1	DFE34 A -O2	296.532	135.291	(405.53;182.18)	1	1
b23	0	Experiment 1	DFE34 A -O2	282.193	268.971	(435.05;450.14)	1	1
b24	0	Experiment 1	DFE34 A -O2	302.179	110.933	(453.11;118.44)	1	1
b25	0	Experiment 1	DFE34 A -O2	279.339	263.51	(460.99;182.00)	1	1
b26	0	Experiment 1	DFE34 A -O2	299.459	241.305	(481.95;166.33)	1	1
b27	0	Experiment 1	DFE34 A -O2	317.009	240.578	(499.66;27.72)	1	1
b28	0	Experiment 1	DFE34 A -O2	295.961	293.551	(502.28;346.43)	1	1
b29	0	Experiment 1	DFE34 A -O2	270.119	265.323	(529.58;457.43)	1	1
b30	0	Experiment 1	DFE34 A -O2	319.238	1.84518	(553.24;167.49)	1	1
b31	0	Experiment 1	DFE34 A -O2	313.152	238.727	(561.49;133.15)	1	1
b32	0	Experiment 1	DFE34 A -O2	283.788	282.545	(569.31;496.49)	1	1
b33	0	Experiment 1	DFE34 A -O2	334.157	222.916	(582.57;76.54)	1	1
b34	0	Experiment 1	DFE34 A -O2	299.833	188.698	(596.48;210.66)	1	1
b35	0	Experiment 1	DFE34 A -O2	347.787	159.027	(635.41;13.45)	1	1
b36	0	Experiment 1	DFE34 A -O2	309.957	305.417	(634.16;205.22)	1	1
b37	0	Experiment 1	DFE34 A -O2	334.649	119.379	(651.35;94.95)	1	1
b42	0	Experiment 1	DFE34 A -O2	307.69	433.631	(173.47;187.67)	1	1
b43	0	Experiment 1	DFE34 A -O2	310.507	306.864	(182.38;197.27)	1	1
b44	0	Experiment 1	DFE34 A -O2	292.045	311.725	(220.22;313.70)	1	1
b45	0	Experiment 1	DFE34 A -O2	300.212	277.799	(222.98;297.01)	1	1
b46	0	Experiment 1	DFE34 A -O2	312.536	501.783	(346.57;492.31)	1	1
b47	0	Experiment 1	DFE34 A -O2	310.85	590.408	(351.16;485.66)	1	1
b48	0	Experiment 1	DFE34 A -O2	324.045	298.324	(358.35;483.11)	1	1
b49	0	Experiment 1	DFE34 A -O2	320.701	191.876	(25.07;429.48)	2	1
b50	0	Experiment 1	DFE34 A -O2	322.541	346.118	(59.74;360.97)	2	1
b51	0	Experiment 1	DFE34 A -O2	297.708	174.5	(110.91;258.89)	2	1
b52	0	Experiment 1	DFE34 A -O2	290.962	210.939	(146.93;293.07)	2	1
b53	0	Experiment 1	DFE34 A -O2	285.184	183.265	(168.09;121.66)	2	1
b54	0	Experiment 1	DFE34 A -O2	287.212	300.893	(190.66;160.11)	2	1
b55	0	Experiment 1	DFE34 A -O2	293.887	227.244	(206.99;229.46)	2	1
b56	0	Experiment 1	DFE34 A -O2	304.212	210.976	(243.24;334.10)	2	1
b57	0	Experiment 1	DFE34 A -O2	277.009	459.306	(261.13;197.48)	2	1
b58	0	Experiment 1	DFE34 A -O2	289.846	232.344	(273.57;261.35)	2	1
b59	0	Experiment 1	DFE34 A -O2	298.518	339.527	(304.30;322.61)	2	1
b60	0	Experiment 1	DFE34 A -O2	275.833	179.119	(308.55;104.48)	2	1
b62	0	Experiment 1	DFE34 A -O2	274.46	211.324	(355.75;278.21)	2	1
b63	0	Experiment 1	DFE34 A -O2	270.161	170.23	(377.89;98.81)	2	1
b64	0	Experiment 1	DFE34 A -O2	281.915	257.303	(387.34;443.34)	2	1
b65	0	Experiment 1	DFE34 A -O2	266.053	119.526	(400.92;109.01)	2	1
b66	0	Experiment 1	DFE34 A -O2	284.615	178.461	(441.15;273.27)	2	1
b67	0	Experiment 1	DFE34 A -O2	278.702	166.883	(428.07;388.45)	2	1
b68	0	Experiment 1	DFE34 A -O2	285.759	194.783	(452.50;451.91)	2	1
b69	0	Experiment 1	DFE34 A -O2	284.33	166.19	(473.21;130.13)	2	1
b70	0	Experiment 1	DFE34 A -O2	274.954	252.535	(480.67;327.98)	2	1
b71	0	Experiment 1	DFE34 A -O2	281.365	271.655	(545.27;432.54)	2	1
b72	0	Experiment 1	DFE34 A -O2	261.827	324.619	(608.44;482.82)	2	1
b73	0	Experiment 1	DFE34 A -O2	267.51	306.248	(609.70;380.03)	2	1
b74	0	Experiment 1	DFE34 A -O2	276.073	292.024	(610.23;149.66)	2	1
b75	0	Experiment 1	DFE34 A -O2	273.728	250.216	(661.05;220.54)	2	1
b77	0	Experiment 1	DFE34 A -O2	321.291	292.421	(138.85;453.34)	2	1
b78	0	Experiment 1	DFE34 A -O2	329.549	224.145	(151.75;432.20)	2	1
b80	0	Experiment 1	DFE34 A -O2	320.1	279.182	(280.48;73.16)	2	1
b81	0	Experiment 1	DFE34 A -O2	272.167	391.25	(287.11;70.25)	2	1
b82	0	Experiment 1	DFE34 A -O2	275.65	210.955	(523.05;161.00)	2	1
b83	0	Experiment 1	DFE34 A -O2	292.647	326.492	(539.33;161.93)	2	1
b85	0	Experiment 1	DFE34 A -O2	281.229	327.567	(92.33;472.32)	3	1
b86	0	Experiment 1	DFE34 A -O2	264.859	109.005	(98.45;78.03)	3	1
b87	0	Experiment 1	DFE34 A -O2	257.303	361.145	(109.57;300.99)	3	1
b88	0	Experiment 1	DFE34 A -O2	288.633	382.72	(147.00;85.19)	3	1
b89	0	Experiment 1	DFE34 A -O2	271.544	288.464	(143.73;96.95)	3	1
b90	0	Experiment 1	DFE34 A -O2	270.352	438.736	(162.71;335.61)	3	1
b91	0	Experiment 1	DFE34 A -O2	257.33	280.367	(169.29;165.69)	3	1
b92	0	Experiment 1	DFE34 A -O2	281.234	183.959	(246.00;107.65)	3	1
b93	0	Experiment 1	DFE34 A -O2	268.128	202.97	(283.59;152.65)	3	1
b94	0	Experiment 1	DFE34 A -O2	267.585	215.128	(328.22;346.47)	3	1
b95	0	Experiment 1	DFE34 A -O2	270.533	231.075	(398.55;408.66)	3	1
b96	0	Experiment 1	DFE34 A -O2	262.591	146.409	(419.11;278.38)	3	1
b97	0	Experiment 1	DFE34 A -O2	289.236	57.7436	(461.52;42.25)	3	1
b98	0	Experiment 1	DFE34 A -O2	254.775	226.116	(479.23;411.15)	3	1
b100	0	Experiment 1	DFE34 A -O2	250.026	498.344	(489.60;349.95)	3	1
b101	0	Experiment 1	DFE34 A -O2	272.45	168.98	(575.37;482.79)	3	1
b102	0	Experiment 1	DFE34 A -O2	275.1	187.808	(576.67;150.32)	3	1
b103	0	Experiment 1	DFE34 A -O2	275.724	238.372	(583.10;290.01)	3	1
b104	0	Experiment 1	DFE34 A -O2	264.747	204.146	(608.99;418.73)	3	1
b106	0	Experiment 1	DFE34 A -O2	274.327	225.212	(87.84;188.85)	3	1
b107	0	Experiment 1	DFE34 A -O2	262.04	235.867	(89.83;196.07)	3	1
b108	0	Experiment 1	DFE34 A -O2	300.562	284.228	(333.13;207.27)	3	1
b109	0	Experiment 1	DFE34 A -O2	302.259	301.051	(338.17;202.30)	3	1
b112	0	Experiment 1	DFE34 A -O2	253.086	373.465	(87.48;482.27)	4	1
b113	0	Experiment 1	DFE34 A -O2	244.853	194.355	(137.96;404.76)	4	1
b114	0	Experiment 1	DFE34 A -O2	239.536	253.996	(150.83;304.95)	4	1
b115	0	Experiment 1	DFE34 A -O2	249.116	154.6	(184.78;202.98)	4	1
b116	0	Experiment 1	DFE34 A -O2	251.17	268.352	(231.63;135.49)	4	1
b117	0	Experiment 1	DFE34 A -O2	254.952	277.935	(255.90;106.42)	4	1
b118	0	Experiment 1	DFE34 A -O2	255.588	198.554	(341.53;493.62)	4	1
b119	0	Experiment 1	DFE34 A -O2	269.81	351.111	(343.65;38.61)	4	1
b120	0	Experiment 1	DFE34 A -O2	247.869	299.035	(335.73;264.92)	4	1
b121	0	Experiment 1	DFE34 A -O2	258.752	290.785	(366.08;383.60)	4	1
b122	0	Experiment 1	DFE34 A -O2	240.303	327.362	(391.40;369.59)	4	1
b123	0	Experiment 1	DFE34 A -O2	244.796	333.132	(401.40;487.72)	4	1
b124	0	Experiment 1	DFE34 A -O2	250.257	282.251	(426.70;329.17)	4	1
b125	0	Experiment 1	DFE34 A -O2	264.579	361.83	(479.00;293.18)	4	1
b126	0	Experiment 1	DFE34 A -O2	243.991	337.135	(504.93;421.19)	4	1
b127	0	Experiment 1	DFE34 A -O2	263.92	150.953	(541.65;209.58)	4	1
b128	0	Experiment 1	DFE34 A -O2	245.546	210.085	(562.60;456.57)	4	1
b129	0	Experiment 1	DFE34 A -O2	273.281	210.028	(583.67;148.02)	4	1
b130	0	Experiment 1	DFE34 A -O2	259.458	311.346	(589.38;438.23)	4	1
b132	0	Experiment 1	DFE34 A -O2	242	170.099	(681.28;496.23)	4	1
b134	0	Experiment 1	DFE34 A -O2	239.451	532.014	(14.37;179.07)	4	1
b135	0	Experiment 1	DFE34 A -O2	287.432	463.594	(20.64;172.11)	4	1
b136	0	Experiment 1	DFE34 A -O2	250.957	401.776	(150.37;119.50)	4	1
b137	0	Experiment 1	DFE34 A -O2	264.612	376.365	(154.34;111.59)	4	1
b138	0	Experiment 1	DFE34 A -O2	256.964	530.684	(163.30;497.62)	4	1
b139	0	Experiment 1	DFE34 A -O2	288.085	499.364	(169.02;493.93)	4	1
b140	0	Experiment 1	DFE34 A -O2	271.516	274.476	(253.73;361.97)	4	1
b141	0	Experiment 1	DFE34 A -O2	283.787	112.417	(254.58;354.29)	4	1
b142	0	Experiment 1	DFE34 A -O2	267.317	361.207	(271.74;375.58)	4	1
b144	0	Experiment 1	DFE34 A -O2	322.887	268.111	(381.16;56.46)	4	1
b145	0	Experiment 1	DFE34 A -O2	282.576	329.841	(380.45;41.40)	4	1
b146	0	Experiment 1	DFE34 A -O2	339.482	384.732	(386.64;46.36)	4	1
b147	0	Experiment 1	DFE34 A -O2	303.337	358.684	(392.51;51.19)	4	1
b148	0	Experiment 1	DFE34 A -O2	240.904	380.001	(411.30;416.11)	4	1
b149	0	Experiment 1	DFE34 A -O2	257.978	287.107	(409.40;427.44)	4	1
b150	0	Experiment 1	DFE34 A -O2	261.897	406.174	(621.45;249.05)	4	1
b151	0	Experiment 1	DFE34 A -O2	289.279	283.419	(629.75;248.85)	4	1
b152	0	Experiment 1	DFE34 A -O2	276.506	220.551	(658.69;189.28)	4	1
b153	0	Experiment 1	DFE34 A -O2	274.448	205.655	(664.56;186.03)	4	1
b154	0	Experiment 1	DFE34 A -O2	240.711	304.084	(29.00;482.40)	5	1
b155	0	Experiment 1	DFE34 A -O2	247.511	321.652	(69.38;302.72)	5	1
b156	0	Experiment 1	DFE34 A -O2	262.849	494.753	(70.32;510.48)	5	1
b157	0	Experiment 1	DFE34 A -O2	232.785	286.386	(124.91;54.90)	5	1
b158	0	Experiment 1	DFE34 A -O2	243.634	328.481	(136.76;235.80)	5	1
b159	0	Experiment 1	DFE34 A -O2	254.186	228.861	(170.97;58.05)	5	1
b160	0	Experiment 1	DFE34 A -O2	245.122	340.098	(198.96;212.55)	5	1
b161	0	Experiment 1	DFE34 A -O2	231.669	228.002	(222.35;96.16)	5	1
b162	0	Experiment 1	DFE34 A -O2	234.958	327.898	(257.96;496.48)	5	1
b163	0	Experiment 1	DFE34 A -O2	242.539	224.568	(268.44;403.08)	5	1
b164	0	Experiment 1	DFE34 A -O2	261.781	425.74	(280.93;227.90)	5	1
b165	0	Experiment 1	DFE34 A -O2	231.416	411.948	(294.50;458.75)	5	1
b166	0	Experiment 1	DFE34 A -O2	242.022	150.183	(302.68;374.64)	5	1
b167	0	Experiment 1	DFE34 A -O2	248.854	167.477	(310.95;61.80)	5	1
b168	0	Experiment 1	DFE34 A -O2	248.529	234.49	(359.13;112.14)	5	1
b169	0	Experiment 1	DFE34 A -O2	247.891	241.616	(363.28;35.59)	5	1
b170	0	Experiment 1	DFE34 A -O2	242.306	199.163	(378.75;130.28)	5	1
b171	0	Experiment 1	DFE34 A -O2	246.635	322.198	(392.67;479.49)	5	1
b172	0	Experiment 1	DFE34 A -O2	249.376	103.44	(443.08;62.80)	5	1
b173	0	Experiment 1	DFE34 A -O2	227.214	419.151	(451.53;377.74)	5	1
b174	0	Experiment 1	DFE34 A -O2	257.49	90.3052	(461.64;196.91)	5	1
b175	0	Experiment 1	DFE34 A -O2	233.632	159.585	(469.99;335.06)	5	1
b176	0	Experiment 1	DFE34 A -O2	259.77	286.877	(528.43;219.38)	5	1
b177	0	Experiment 1	DFE34 A -O2	247.066	203.145	(575.21;384.61)	5	1
b178	0	Experiment 1	DFE34 A -O2	241.922	308.28	(623.08;379.07)	5	1
b182	0	Experiment 1	DFE34 A -O2	227.815	258.607	(211.06;127.07)	5	1
b183	0	Experiment 1	DFE34 A -O2	261.753	298.658	(213.21;133.49)	5	1
b186	0	Experiment 1	DFE34 A -O2	239.368	314.678	(26.97;118.51)	6	1
b187	0	Experiment 1	DFE34 A -O2	254.808	76.0407	(64.29;44.72)	6	1
b188	0	Experiment 1	DFE34 A -O2	261.492	522.745	(81.22;465.08)	6	1
b189	0	Experiment 1	DFE34 A -O2	233.463	256.209	(98.38;44.44)	6	1
b190	0	Experiment 1	DFE34 A -O2	251.048	531.671	(126.99;440.96)	6	1
b191	0	Experiment 1	DFE34 A -O2	246.87	242.998	(140.22;262.72)	6	1
b192	0	Experiment 1	DFE34 A -O2	264.767	527.7	(167.12;463.98)	6	1
b193	0	Experiment 1	DFE34 A -O2	251.116	330.736	(165.23;312.24)	6	1
b194	0	Experiment 1	DFE34 A -O2	246.032	241.234	(202.58;84.84)	6	1
b195	0	Experiment 1	DFE34 A -O2	252.169	254.215	(223.00;361.34)	6	1
b196	0	Experiment 1	DFE34 A -O2	256.754	292.86	(227.53;492.85)	6	1
b197	0	Experiment 1	DFE34 A -O2	253.066	235.186	(260.24;224.77)	6	1
b198	0	Experiment 1	DFE34 A -O2	241.602	163.728	(301.94;52.87)	6	1
b199	0	Experiment 1	DFE34 A -O2	233.649	375.137	(311.66;174.43)	6	1
b200	0	Experiment 1	DFE34 A -O2	235.521	346.791	(343.26;142.55)	6	1
b201	0	Experiment 1	DFE34 A -O2	250.225	145.838	(356.47;348.37)	6	1
b202	0	Experiment 1	DFE34 A -O2	253.301	264.39	(376.96;439.50)	6	1
b203	0	Experiment 1	DFE34 A -O2	233.833	158.095	(399.87;156.93)	6	1
b204	0	Experiment 1	DFE34 A -O2	236.827	210.004	(412.03;496.89)	6	1
b205	0	Experiment 1	DFE34 A -O2	229.323	241.291	(418.72;306.41)	6	1
b206	0	Experiment 1	DFE34 A -O2	255.131	238.063	(441.91;221.54)	6	1
b207	0	Experiment 1	DFE34 A -O2	254.024	279.578	(443.64;477.27)	6	1
b208	0	Experiment 1	DFE34 A -O2	222.518	422.592	(465.29;410.27)	6	1
b209	0	Experiment 1	DFE34 A -O2	233.108	353.215	(511.14;463.25)	6	1
b210	0	Experiment 1	DFE34 A -O2	260.135	176.388	(544.78;83.30)	6	1
b211	0	Experiment 1	DFE34 A -O2	276.861	122.686	(579.57;41.95)	6	1
b212	0	Experiment 1	DFE34 A -O2	238.573	259.188	(581.34;266.29)	6	1
b218	0	Experiment 1	DFE34 A -O2	248.447	339.791	(197.26;440.05)	6	1
b220	0	Experiment 1	DFE34 A -O2	256.468	244.826	(292.13;192.05)	6	1
b221	0	Experiment 1	DFE34 A -O2	294.191	506.036	(298.59;191.27)	6	1
b224	0	Experiment 1	DFE34 A -O2	268.157	422.578	(59.12;281.99)	7	1
b225	0	Experiment 1	DFE34 A -O2	251.463	128.611	(84.99;464.72)	7	1
b226	0	Experiment 1	DFE34 A -O2	240.339	167.739	(92.81;20.29)	7	1
b227	0	Experiment 1	DFE34 A -O2	273.187	309.625	(108.67;505.24)	7	1
b228	0	Experiment 1	DFE34 A -O2	255.375	420.124	(115.40;268.00)	7	1
b229	0	Experiment 1	DFE34 A -O2	239.489	288.128	(120.41;73.89)	7	1
b230	0	Experiment 1	DFE34 A -O2	241.649	139.145	(142.68;374.87)	7	1
b231	0	Experiment 1	DFE34 A -O2	229.541	256.143	(200.79;124.36)	7	1
b232	0	Experiment 1	DFE34 A -O2	242.29	167.639	(287.82;97.55)	7	1
b233	0	Experiment 1	DFE34 A -O2	289.933	4.68433	(300.52;301.49)	7	1
b234	0	Experiment 1	DFE34 A -O2	258.88	331.797	(355.86;446.32)	7	1
b235	0	Experiment 1	DFE34 A -O2	249.136	163.856	(357.44;294.20)	7	1
b236	0	Experiment 1	DFE34 A -O2	250.164	276.116	(378.51;237.54)	7	1
b237	0	Experiment 1	DFE34 A -O2	242.861	230.45	(385.26;86.71)	7	1
b238	0	Experiment 1	DFE34 A -O2	235.442	355.247	(394.54;377.25)	7	1
b239	0	Experiment 1	DFE34 A -O2	237.825	183.337	(407.39;395.82)	7	1
b240	0	Experiment 1	DFE34 A -O2	246.102	168.906	(427.30;151.30)	7	1
b241	0	Experiment 1	DFE34 A -O2	249.323	120.007	(454.98;80.52)	7	1
b242	0	Experiment 1	DFE34 A -O2	288.956	3.4389	(498.68;342.71)	7	1
b243	0	Experiment 1	DFE34 A -O2	256.688	288.17	(512.44;185.66)	7	1
b244	0	Experiment 1	DFE34 A -O2	243.419	148.963	(566.80;272.13)	7	1
b245	0	Experiment 1	DFE34 A -O2	241.378	249.896	(594.51;264.41)	7	1
b246	0	Experiment 1	DFE34 A -O2	243.349	193.907	(611.71;413.09)	7	1
b247	0	Experiment 1	DFE34 A -O2	251.71	268.739	(629.86;154.87)	7	1
b249	0	Experiment 1	DFE34 A -O2	223.127	306.624	(677.77;507.72)	7	1
b251	0	Experiment 1	DFE34 A -O2	248.042	255.957	(30.74;230.59)	7	1
b252	0	Experiment 1	DFE34 A -O2	272.636	246.33	(41.98;216.94)	7	1
b253	0	Experiment 1	DFE34 A -O2	292.092	525.409	(175.86;498.73)	7	1
b254	0	Experiment 1	DFE34 A -O2	288.835	127.071	(183.42;506.33)	7	1
b255	0	Experiment 1	DFE34 A -O2	254.424	291.638	(398.53;498.46)	7	1
b256	0	Experiment 1	DFE34 A -O2	235.162	566.693	(399.60;505.50)	7	1
b258	0	Experiment 1	DFE34 A -O2	255.679	203.224	(417.25;456.22)	7	1
b259	0	Experiment 1	DFE34 A -O2	253.68	357.768	(428.49;458.45)	7	1
b260	0	Experiment 1	DFE34 A -O2	259.418	504.914	(496.96;243.10)	7	1
b261	0	Experiment 1	DFE34 A -O2	272.476	432.395	(502.33;246.55)	7	1
b262	0	Experiment 1	DFE34 A -O2	257.573	188.162	(538.38;168.11)	7	1
b263	0	Experiment 1	DFE34 A -O2	266.962	234.722	(540.21;161.26)	7	1
b264	0	Experiment 1	DFE34 A -O2	278.243	389.334	(597.65;322.61)	7	1
b265	0	Experiment 1	DFE34 A -O2	256.321	418.881	(594.59;328.63)	7	1
b266	0	Experiment 1	DFE34 A -O2	266.927	292.588	(606.08;307.79)	7	1

## Sheet: DFE34A +O2
Name	Association	Experiment	Image	Intensity	Mean YFP_c	Location	Position	Shape
b1	0	Experiment 2	DFE34 A +O2	245.299	4.81665	(25.98;130.14)	1	1
b2	0	Experiment 2	DFE34 A +O2	255.77	50.2699	(65.54;484.53)	1	1
b3	0	Experiment 2	DFE34 A +O2	252.833	21.3638	(78.74;108.30)	1	1
b4	0	Experiment 2	DFE34 A +O2	240.754	22.2439	(85.88;269.55)	1	1
b5	0	Experiment 2	DFE34 A +O2	229.719	10.7533	(162.27;339.88)	1	1
b6	0	Experiment 2	DFE34 A +O2	235.586	256.412	(213.87;349.31)	1	1
b7	0	Experiment 2	DFE34 A +O2	341.007	10.3699	(270.87;137.51)	1	1
b8	0	Experiment 2	DFE34 A +O2	253.971	8.30078	(268.58;268.77)	1	1
b9	0	Experiment 2	DFE34 A +O2	255.573	17.2519	(403.04;223.20)	1	1
b10	0	Experiment 2	DFE34 A +O2	317.311	5.99634	(428.17;108.09)	1	1
b13	0	Experiment 2	DFE34 A +O2	276.222	43.3817	(489.98;110.36)	1	1
b14	0	Experiment 2	DFE34 A +O2	230.587	9.92816	(490.41;379.95)	1	1
b15	0	Experiment 2	DFE34 A +O2	318.011	1.73532	(543.95;115.62)	1	1
b16	0	Experiment 2	DFE34 A +O2	289.479	5.25037	(564.04;87.42)	1	1
b17	0	Experiment 2	DFE34 A +O2	272.628	12.7409	(612.44;260.30)	1	1
b19	0	Experiment 2	DFE34 A +O2	337.188	19.9674	(383.49;436.55)	1	1
b20	0	Experiment 2	DFE34 A +O2	369.083	14.6199	(397.54;432.25)	1	1
b21	0	Experiment 2	DFE34 A +O2	253.085	20.4407	(380.49;416.97)	1	1
b22	0	Experiment 2	DFE34 A +O2	299.174	16.0927	(387.61;422.17)	1	1
b24	0	Experiment 2	DFE34 A +O2	273.005	17.4543	(46.63;276.49)	2	1
b25	0	Experiment 2	DFE34 A +O2	289.679	11.167	(48.11;461.07)	2	1
b26	0	Experiment 2	DFE34 A +O2	248.638	27.2081	(54.75;357.64)	2	1
b27	0	Experiment 2	DFE34 A +O2	238.763	42.5998	(65.29;203.46)	2	1
b28	0	Experiment 2	DFE34 A +O2	254.51	19.1497	(107.58;289.88)	2	1
b29	0	Experiment 2	DFE34 A +O2	240.597	105.22	(157.16;320.22)	2	1
b30	0	Experiment 2	DFE34 A +O2	228.669	10.4858	(251.65;134.04)	2	1
b31	0	Experiment 2	DFE34 A +O2	256.421	1.39893	(299.11;44.88)	2	1
b33	0	Experiment 2	DFE34 A +O2	293.851	21.3352	(408.82;418.63)	2	1
b34	0	Experiment 2	DFE34 A +O2	267.37	19.4498	(416.76;467.74)	2	1
b35	0	Experiment 2	DFE34 A +O2	240.533	32.9372	(468.48;223.04)	2	1
b36	0	Experiment 2	DFE34 A +O2	267.223	81.9453	(464.06;72.09)	2	1
b37	0	Experiment 2	DFE34 A +O2	237.899	13.576	(482.71;141.49)	2	1
b40	0	Experiment 2	DFE34 A +O2	256.204	5.57544	(567.05;81.78)	2	1
b42	0	Experiment 2	DFE34 A +O2	249.114	95.3884	(65.33;377.65)	2	1
b43	0	Experiment 2	DFE34 A +O2	245.068	49.4657	(73.58;377.87)	2	1
b44	0	Experiment 2	DFE34 A +O2	284.167	4.4021	(25.87;472.15)	3	1
b45	0	Experiment 2	DFE34 A +O2	320.785	9.67685	(88.19;464.97)	3	1
b46	0	Experiment 2	DFE34 A +O2	292.746	14.6784	(91.39;386.32)	3	1
b47	0	Experiment 2	DFE34 A +O2	259.269	92.0828	(93.72;155.96)	3	1
b48	0	Experiment 2	DFE34 A +O2	265.925	11.8521	(172.35;142.98)	3	1
b49	0	Experiment 2	DFE34 A +O2	265.629	356.473	(209.44;471.00)	3	1
b50	0	Experiment 2	DFE34 A +O2	281.912	18.4806	(250.09;303.44)	3	1
b51	0	Experiment 2	DFE34 A +O2	265.808	3.98737	(307.09;54.38)	3	1
b52	0	Experiment 2	DFE34 A +O2	251.602	29.8216	(442.50;378.32)	3	1
b53	0	Experiment 2	DFE34 A +O2	258.691	14.6599	(469.76;149.84)	3	1
b54	0	Experiment 2	DFE34 A +O2	335.074	13.0037	(481.85;475.50)	3	1
b55	0	Experiment 2	DFE34 A +O2	333.447	26.9438	(488.05;356.88)	3	1
b56	0	Experiment 2	DFE34 A +O2	247.816	14.9357	(505.99;247.22)	3	1
b57	0	Experiment 2	DFE34 A +O2	246.379	36.2152	(551.22;154.56)	3	1
b58	0	Experiment 2	DFE34 A +O2	235.138	9.94403	(549.61;274.25)	3	1
b59	0	Experiment 2	DFE34 A +O2	233.307	12.6285	(584.69;295.91)	3	1
b60	0	Experiment 2	DFE34 A +O2	247.87	7.46967	(655.34;414.17)	3	1
b62	0	Experiment 2	DFE34 A +O2	234.219	107.067	(11.86;111.99)	4	1
b63	0	Experiment 2	DFE34 A +O2	248.594	409.777	(25.19;68.48)	4	1
b64	0	Experiment 2	DFE34 A +O2	248.598	60.8853	(23.25;346.17)	4	1
b65	0	Experiment 2	DFE34 A +O2	254.46	65.4686	(39.86;285.85)	4	1
b66	0	Experiment 2	DFE34 A +O2	251.32	10.0114	(64.28;238.17)	4	1
b67	0	Experiment 2	DFE34 A +O2	244.816	6.30539	(126.49;88.83)	4	1
b68	0	Experiment 2	DFE34 A +O2	236.146	14.5664	(178.65;165.17)	4	1
b69	0	Experiment 2	DFE34 A +O2	246.082	23.7896	(207.46;239.96)	4	1
b70	0	Experiment 2	DFE34 A +O2	233.907	22.0908	(217.53;98.83)	4	1
b71	0	Experiment 2	DFE34 A +O2	258.514	582.283	(250.09;454.04)	4	1
b73	0	Experiment 2	DFE34 A +O2	223.692	45.9177	(296.11;286.97)	4	1
b74	0	Experiment 2	DFE34 A +O2	252.559	3.51709	(405.52;79.74)	4	1
b75	0	Experiment 2	DFE34 A +O2	242.072	48.5932	(432.02;351.84)	4	1
b76	0	Experiment 2	DFE34 A +O2	252.408	14.3819	(433.62;304.66)	4	1
b77	0	Experiment 2	DFE34 A +O2	241.622	17.5963	(517.16;231.37)	4	1
b78	0	Experiment 2	DFE34 A +O2	230.355	77.9451	(638.02;453.85)	4	1
b79	0	Experiment 2	DFE34 A +O2	286.113	7.20264	(649.68;57.84)	4	1
b82	0	Experiment 2	DFE34 A +O2	260.333	20.9838	(221.80;207.19)	4	1
b83	0	Experiment 2	DFE34 A +O2	269.767	47.4062	(224.66;199.47)	4	1
b84	0	Experiment 2	DFE34 A +O2	256.805	73.6555	(220.74;188.84)	4	1
b88	0	Experiment 2	DFE34 A +O2	231.891	8.28906	(46.41;438.14)	5	1
b89	0	Experiment 2	DFE34 A +O2	257.945	7.32962	(75.89;313.63)	5	1
b90	0	Experiment 2	DFE34 A +O2	248.122	119.272	(135.10;75.10)	5	1
b91	0	Experiment 2	DFE34 A +O2	247.458	10.3811	(206.43;217.24)	5	1
b92	0	Experiment 2	DFE34 A +O2	261.279	29.9796	(257.12;102.74)	5	1
b93	0	Experiment 2	DFE34 A +O2	246.008	23.9804	(270.55;277.97)	5	1
b94	0	Experiment 2	DFE34 A +O2	264.818	7.4303	(357.13;242.59)	5	1
b95	0	Experiment 2	DFE34 A +O2	268.139	142.455	(405.18;207.85)	5	1
b96	0	Experiment 2	DFE34 A +O2	274.278	67.2377	(445.15;177.95)	5	1
b97	0	Experiment 2	DFE34 A +O2	234.951	13.9651	(442.72;478.06)	5	1
b98	0	Experiment 2	DFE34 A +O2	233.215	19.8178	(499.02;482.95)	5	1
b99	0	Experiment 2	DFE34 A +O2	333.91	11.3096	(574.09;341.29)	5	1
b100	0	Experiment 2	DFE34 A +O2	287.836	114.121	(600.75;202.11)	5	1
b101	0	Experiment 2	DFE34 A +O2	240.798	96.8446	(598.82;379.19)	5	1
b102	0	Experiment 2	DFE34 A +O2	297.566	0.384552	(627.33;164.55)	5	1
b104	0	Experiment 2	DFE34 A +O2	241.281	70.0685	(121.49;263.92)	5	1
b105	0	Experiment 2	DFE34 A +O2	256.18	196.091	(142.56;267.70)	5	1
b108	0	Experiment 2	DFE34 A +O2	247.216	13.1223	(42.76;284.54)	6	1
b109	0	Experiment 2	DFE34 A +O2	259.878	16.459	(57.11;174.07)	6	1
b110	0	Experiment 2	DFE34 A +O2	254.247	27.264	(70.74;422.82)	6	1
b111	0	Experiment 2	DFE34 A +O2	263.918	39.0016	(69.82;341.34)	6	1
b112	0	Experiment 2	DFE34 A +O2	223.981	199.863	(86.62;190.01)	6	1
b113	0	Experiment 2	DFE34 A +O2	262.395	74.4152	(96.81;496.75)	6	1
b114	0	Experiment 2	DFE34 A +O2	237.657	109.149	(144.31;352.43)	6	1
b115	0	Experiment 2	DFE34 A +O2	246.497	107.873	(150.96;414.78)	6	1
b116	0	Experiment 2	DFE34 A +O2	251.165	20.9785	(229.73;255.30)	6	1
b117	0	Experiment 2	DFE34 A +O2	248.172	135.634	(304.53;196.94)	6	1
b118	0	Experiment 2	DFE34 A +O2	230.342	90.2928	(310.55;423.56)	6	1
b119	0	Experiment 2	DFE34 A +O2	253.66	11.765	(343.21;108.11)	6	1
b120	0	Experiment 2	DFE34 A +O2	249	11.9587	(428.61;211.50)	6	1
b121	0	Experiment 2	DFE34 A +O2	257.14	121.395	(446.92;53.67)	6	1
b122	0	Experiment 2	DFE34 A +O2	277.652	6.88129	(515.28;20.65)	6	1
b123	0	Experiment 2	DFE34 A +O2	270.427	2.62048	(619.64;124.05)	6	1
b124	0	Experiment 2	DFE34 A +O2	287.216	5.17685	(630.00;256.46)	6	1
b126	0	Experiment 2	DFE34 A +O2	278.565	29.2857	(454.44;185.58)	6	1
b127	0	Experiment 2	DFE34 A +O2	271.553	29.7014	(458.93;179.48)	6	1
b129	0	Experiment 2	DFE34 A +O2	303.175	8.50153	(36.23;379.62)	7	1
b130	0	Experiment 2	DFE34 A +O2	239.382	150.73	(70.66;492.98)	7	1
b131	0	Experiment 2	DFE34 A +O2	270.321	6.01196	(126.98;70.03)	7	1
b132	0	Experiment 2	DFE34 A +O2	236.281	26.0082	(231.49;301.66)	7	1
b133	0	Experiment 2	DFE34 A +O2	260.887	20.3174	(252.01;155.96)	7	1
b134	0	Experiment 2	DFE34 A +O2	250.029	23.1702	(344.70;350.44)	7	1
b135	0	Experiment 2	DFE34 A +O2	330.643	0.886963	(444.44;134.74)	7	1
b136	0	Experiment 2	DFE34 A +O2	375.226	8.68896	(473.92;85.61)	7	1
b138	0	Experiment 2	DFE34 A +O2	285.89	34.0679	(558.60;240.49)	7	1
b139	0	Experiment 2	DFE34 A +O2	289.84	157.918	(574.17;170.73)	7	1
b140	0	Experiment 2	DFE34 A +O2	263.849	6.35007	(579.19;399.73)	7	1
b141	0	Experiment 2	DFE34 A +O2	320.565	2.77594	(643.99;143.03)	7	1
b143	0	Experiment 2	DFE34 A +O2	275.782	20.1004	(168.03;253.94)	7	1
b144	0	Experiment 2	DFE34 A +O2	263.194	22.688	(171.46;247.52)	7	1
b145	0	Experiment 2	DFE34 A +O2	242.94	90.3055	(257.72;384.87)	7	1
b146	0	Experiment 2	DFE34 A +O2	263.873	48.4663	(260.00;392.78)	7	1
b150	0	Experiment 2	DFE34 A +O2	234.718	1.45712	(43.62;94.39)	8	1
b151	0	Experiment 2	DFE34 A +O2	206.909	114.694	(47.48;271.57)	8	1
b152	0	Experiment 2	DFE34 A +O2	233.149	16.6235	(87.66;40.25)	8	1
b153	0	Experiment 2	DFE34 A +O2	252.897	28.276	(99.38;439.65)	8	1
b154	0	Experiment 2	DFE34 A +O2	289.985	7.62598	(125.60;358.09)	8	1
b155	0	Experiment 2	DFE34 A +O2	234.014	9.26889	(183.14;191.14)	8	1
b156	0	Experiment 2	DFE34 A +O2	245.767	128.372	(192.92;364.42)	8	1
b157	0	Experiment 2	DFE34 A +O2	234.67	14.7172	(210.81;427.76)	8	1
b158	0	Experiment 2	DFE34 A +O2	244.352	15.4936	(238.34;320.20)	8	1
b159	0	Experiment 2	DFE34 A +O2	249.455	11.5129	(391.43;230.52)	8	1
b160	0	Experiment 2	DFE34 A +O2	260.216	3.83551	(537.29;36.59)	8	1
b161	0	Experiment 2	DFE34 A +O2	288.571	3.35733	(540.88;68.73)	8	1
b162	0	Experiment 2	DFE34 A +O2	234.951	45.3438	(564.58;402.09)	8	1
b163	0	Experiment 2	DFE34 A +O2	256.509	7.0015	(566.96;224.19)	8	1
b164	0	Experiment 2	DFE34 A +O2	259.457	13.496	(588.28;107.48)	8	1
b165	0	Experiment 2	DFE34 A +O2	240	14.672	(638.75;313.49)	8	1
b168	0	Experiment 2	DFE34 A +O2	240.506	53.7309	(282.50;235.16)	8	1
b169	0	Experiment 2	DFE34 A +O2	245.634	54.9286	(290.21;235.25)	8	1

## Sheet: DFE34B -O2
Name	Association	Experiment	Image	Intensity	Mean YFP_c	Location	Position	Shape
b1	0	Experiment 3	DFE34 B -O2	260.29	351.352	(18.48;344.66)	1	1
b2	0	Experiment 3	DFE34 B -O2	253.979	307.89	(41.35;361.08)	1	1
b4	0	Experiment 3	DFE34 B -O2	227.618	270.201	(61.98;415.42)	1	1
b5	0	Experiment 3	DFE34 B -O2	231.179	276.996	(113.93;369.35)	1	1
b6	0	Experiment 3	DFE34 B -O2	245.329	269.78	(123.71;194.28)	1	1
b7	0	Experiment 3	DFE34 B -O2	234.596	114.05	(179.56;410.32)	1	1
b8	0	Experiment 3	DFE34 B -O2	235.877	393.262	(242.36;233.17)	1	1
b9	0	Experiment 3	DFE34 B -O2	238.875	406.251	(280.02;166.69)	1	1
b10	0	Experiment 3	DFE34 B -O2	228.568	259.555	(299.50;45.32)	1	1
b11	0	Experiment 3	DFE34 B -O2	237.452	213.581	(331.96;297.32)	1	1
b13	0	Experiment 3	DFE34 B -O2	213.966	358.397	(425.20;326.57)	1	1
b14	0	Experiment 3	DFE34 B -O2	230.5	146.41	(436.24;98.69)	1	1
b15	0	Experiment 3	DFE34 B -O2	219.4	194.699	(519.00;181.11)	1	1
b16	0	Experiment 3	DFE34 B -O2	243.286	231.258	(527.62;333.14)	1	1
b17	0	Experiment 3	DFE34 B -O2	234.49	306.936	(534.06;254.38)	1	1
b19	0	Experiment 3	DFE34 B -O2	237.711	186.294	(573.54;481.34)	1	1
b20	0	Experiment 3	DFE34 B -O2	228.12	357.606	(570.40;89.10)	1	1
b21	0	Experiment 3	DFE34 B -O2	232.4	156.189	(606.37;472.63)	1	1
b23	0	Experiment 3	DFE34 B -O2	245.571	382.236	(680.66;179.93)	1	1
b24	0	Experiment 3	DFE34 B -O2	238.492	249.197	(113.37;118.02)	1	1
b25	0	Experiment 3	DFE34 B -O2	264.54	386.407	(121.24;123.78)	1	1
b26	0	Experiment 3	DFE34 B -O2	246.919	434.135	(47.82;404.77)	2	1
b27	0	Experiment 3	DFE34 B -O2	240.583	286.824	(68.72;272.98)	2	1
b28	0	Experiment 3	DFE34 B -O2	230.856	222.148	(72.50;299.73)	2	1
b29	0	Experiment 3	DFE34 B -O2	216.615	179.525	(83.19;468.16)	2	1
b31	0	Experiment 3	DFE34 B -O2	236.379	262.611	(132.20;326.43)	2	1
b32	0	Experiment 3	DFE34 B -O2	219.075	333.502	(127.07;471.99)	2	1
b33	0	Experiment 3	DFE34 B -O2	240.739	89.5131	(154.09;236.30)	2	1
b34	0	Experiment 3	DFE34 B -O2	236.822	238.889	(165.99;269.93)	2	1
b35	0	Experiment 3	DFE34 B -O2	238.8	103.702	(164.29;16.10)	2	1
b36	0	Experiment 3	DFE34 B -O2	236.619	150.799	(192.28;284.08)	2	1
b37	0	Experiment 3	DFE34 B -O2	231	200.83	(205.50;483.36)	2	1
b38	0	Experiment 3	DFE34 B -O2	222.949	398.408	(287.44;343.19)	2	1
b39	0	Experiment 3	DFE34 B -O2	229.09	113.338	(333.92;210.23)	2	1
b40	0	Experiment 3	DFE34 B -O2	230.042	156.734	(413.45;40.28)	2	1
b41	0	Experiment 3	DFE34 B -O2	220.479	541.759	(414.61;445.40)	2	1
b42	0	Experiment 3	DFE34 B -O2	222.693	252.42	(470.17;462.95)	2	1
b43	0	Experiment 3	DFE34 B -O2	235.211	139.081	(476.82;229.68)	2	1
b44	0	Experiment 3	DFE34 B -O2	269.349	18.5107	(484.14;276.65)	2	1
b45	0	Experiment 3	DFE34 B -O2	263.902	98.2122	(506.04;21.08)	2	1
b46	0	Experiment 3	DFE34 B -O2	254.808	237.514	(507.28;325.79)	2	1
b47	0	Experiment 3	DFE34 B -O2	247.45	181.168	(546.64;218.95)	2	1
b48	0	Experiment 3	DFE34 B -O2	254.314	219.053	(556.76;47.49)	2	1
b49	0	Experiment 3	DFE34 B -O2	252.697	139.552	(558.83;271.96)	2	1
b52	0	Experiment 3	DFE34 B -O2	261.696	235.037	(640.24;46.47)	2	1
b54	0	Experiment 3	DFE34 B -O2	234.25	283.629	(375.29;426.78)	2	1
b55	0	Experiment 3	DFE34 B -O2	244.272	297.984	(385.53;425.72)	2	1
b56	0	Experiment 3	DFE34 B -O2	264.587	187.835	(575.42;65.57)	2	1
b57	0	Experiment 3	DFE34 B -O2	270.67	224.283	(590.79;64.86)	2	1
b58	0	Experiment 3	DFE34 B -O2	295.477	5.28607	(36.58;98.93)	3	1
b61	0	Experiment 3	DFE34 B -O2	335.721	6.69922	(63.29;71.55)	3	1
b62	0	Experiment 3	DFE34 B -O2	278.673	6.11246	(63.59;102.22)	3	1
b72	0	Experiment 3	DFE34 B -O2	234.775	278.555	(151.53;410.70)	3	1
b74	0	Experiment 3	DFE34 B -O2	246.066	370.157	(159.89;104.47)	3	1
b75	0	Experiment 3	DFE34 B -O2	240.675	232.244	(167.80;285.18)	3	1
b76	0	Experiment 3	DFE34 B -O2	241.111	83.4505	(169.86;251.86)	3	1
b81	0	Experiment 3	DFE34 B -O2	241.835	150.092	(244.78;277.99)	3	1
b89	0	Experiment 3	DFE34 B -O2	243.341	236.915	(294.52;100.47)	3	1
b95	0	Experiment 3	DFE34 B -O2	249.648	159.401	(332.54;265.98)	3	1
b97	0	Experiment 3	DFE34 B -O2	253.454	279.558	(352.38;479.74)	3	1
b98	0	Experiment 3	DFE34 B -O2	239.408	151.176	(348.35;373.90)	3	1
b101	0	Experiment 3	DFE34 B -O2	260.346	293.336	(391.32;332.28)	3	1
b106	0	Experiment 3	DFE34 B -O2	267.535	198.106	(406.11;141.84)	3	1
b112	0	Experiment 3	DFE34 B -O2	277.52	101.898	(458.66;85.26)	3	1
b114	0	Experiment 3	DFE34 B -O2	275.22	100.415	(492.37;226.23)	3	1
b118	0	Experiment 3	DFE34 B -O2	277.035	190.436	(539.16;328.12)	3	1
b123	0	Experiment 3	DFE34 B -O2	308.965	199.28	(612.38;354.53)	3	1
b124	0	Experiment 3	DFE34 B -O2	304.571	73.9063	(619.59;231.17)	3	1
b134	0	Experiment 3	DFE34 B -O2	239.267	36.4493	(24.46;214.45)	4	1
b135	0	Experiment 3	DFE34 B -O2	236.44	299.337	(59.70;278.55)	4	1
b136	0	Experiment 3	DFE34 B -O2	225.459	113.792	(73.99;466.37)	4	1
b137	0	Experiment 3	DFE34 B -O2	222.051	352.998	(102.86;486.25)	4	1
b138	0	Experiment 3	DFE34 B -O2	236.608	276.606	(137.21;491.72)	4	1
b139	0	Experiment 3	DFE34 B -O2	229.151	438.765	(143.73;418.05)	4	1
b141	0	Experiment 3	DFE34 B -O2	237.415	166.167	(280.03;82.38)	4	1
b142	0	Experiment 3	DFE34 B -O2	258.645	230.907	(315.60;258.41)	4	1
b143	0	Experiment 3	DFE34 B -O2	242.887	304.597	(362.52;419.33)	4	1
b144	0	Experiment 3	DFE34 B -O2	235.141	286.486	(362.34;446.22)	4	1
b145	0	Experiment 3	DFE34 B -O2	252.398	68.991	(385.81;214.58)	4	1
b146	0	Experiment 3	DFE34 B -O2	254.866	389.186	(391.64;41.04)	4	1
b147	0	Experiment 3	DFE34 B -O2	248.548	213.916	(392.63;378.46)	4	1
b148	0	Experiment 3	DFE34 B -O2	249.993	280.244	(392.69;155.22)	4	1
b149	0	Experiment 3	DFE34 B -O2	242.4	175.418	(394.01;484.75)	4	1
b150	0	Experiment 3	DFE34 B -O2	241.039	208.166	(419.05;423.22)	4	1
b151	0	Experiment 3	DFE34 B -O2	258.075	353.039	(419.43;377.99)	4	1
b152	0	Experiment 3	DFE34 B -O2	236.346	181.041	(416.03;343.36)	4	1
b154	0	Experiment 3	DFE34 B -O2	248.578	161.824	(486.26;451.29)	4	1
b155	0	Experiment 3	DFE34 B -O2	262.899	96.7285	(535.74;123.25)	4	1
b156	0	Experiment 3	DFE34 B -O2	271.635	122.094	(546.26;167.40)	4	1
b157	0	Experiment 3	DFE34 B -O2	261.669	241.141	(550.52;398.65)	4	1
b158	0	Experiment 3	DFE34 B -O2	274.791	4.9585	(578.14;278.49)	4	1
b159	0	Experiment 3	DFE34 B -O2	286.719	42.7984	(603.67;357.18)	4	1
b160	0	Experiment 3	DFE34 B -O2	305.337	117.214	(622.88;12.96)	4	1
b161	0	Experiment 3	DFE34 B -O2	317.359	20.7243	(666.88;27.98)	4	1
b166	0	Experiment 3	DFE34 B -O2	233.71	509.701	(18.85;446.50)	5	1
b167	0	Experiment 3	DFE34 B -O2	245.677	272.263	(71.96;406.03)	5	1
b168	0	Experiment 3	DFE34 B -O2	231.471	186.971	(79.75;117.86)	5	1
b169	0	Experiment 3	DFE34 B -O2	238.019	311.282	(119.36;168.26)	5	1
b170	0	Experiment 3	DFE34 B -O2	242.067	216.3	(134.76;484.89)	5	1
b171	0	Experiment 3	DFE34 B -O2	266.756	59.7153	(134.13;418.86)	5	1
b172	0	Experiment 3	DFE34 B -O2	214.483	185.066	(354.22;383.16)	5	1
b173	0	Experiment 3	DFE34 B -O2	240.589	248.608	(391.81;230.41)	5	1
b174	0	Experiment 3	DFE34 B -O2	225.494	223.916	(388.78;213.23)	5	1
b175	0	Experiment 3	DFE34 B -O2	234.25	86.3658	(440.78;24.20)	5	1
b176	0	Experiment 3	DFE34 B -O2	228	265.254	(448.05;435.92)	5	1
b177	0	Experiment 3	DFE34 B -O2	235.889	425.23	(450.89;399.05)	5	1
b178	0	Experiment 3	DFE34 B -O2	224.418	479.612	(523.28;202.97)	5	1
b179	0	Experiment 3	DFE34 B -O2	251.865	173.855	(541.48;85.75)	5	1
b180	0	Experiment 3	DFE34 B -O2	240.317	205.832	(593.80;449.96)	5	1
b181	0	Experiment 3	DFE34 B -O2	248.602	86.8222	(614.81;239.37)	5	1
b184	0	Experiment 3	DFE34 B -O2	245.295	221.059	(379.32;92.28)	5	1
b185	0	Experiment 3	DFE34 B -O2	280	14.2931	(391.18;100.30)	5	1
b186	0	Experiment 3	DFE34 B -O2	251.919	199.275	(615.13;164.11)	5	1
b187	0	Experiment 3	DFE34 B -O2	271.398	153.71	(621.13;164.08)	5	1
b192	0	Experiment 3	DFE34 B -O2	254.432	358.059	(20.19;288.84)	6	1
b193	0	Experiment 3	DFE34 B -O2	223.774	277.255	(37.85;33.12)	6	1
b194	0	Experiment 3	DFE34 B -O2	240.453	71.4155	(45.00;125.09)	6	1
b195	0	Experiment 3	DFE34 B -O2	242.394	44.413	(77.88;222.23)	6	1
b196	0	Experiment 3	DFE34 B -O2	234.21	594.326	(98.69;267.79)	6	1
b197	0	Experiment 3	DFE34 B -O2	223.392	218.372	(150.29;370.79)	6	1
b198	0	Experiment 3	DFE34 B -O2	255.967	14.2141	(159.10;237.59)	6	1
b199	0	Experiment 3	DFE34 B -O2	236	257.323	(234.73;372.79)	6	1
b200	0	Experiment 3	DFE34 B -O2	227.759	206.056	(245.54;321.96)	6	1
b201	0	Experiment 3	DFE34 B -O2	247.767	4.8934	(288.86;423.38)	6	1
b202	0	Experiment 3	DFE34 B -O2	229.559	203.404	(315.77;380.49)	6	1
b203	0	Experiment 3	DFE34 B -O2	230.598	183.563	(328.44;226.49)	6	1
b204	0	Experiment 3	DFE34 B -O2	240	354.109	(367.26;494.43)	6	1
b205	0	Experiment 3	DFE34 B -O2	227.198	265.874	(454.29;418.92)	6	1
b206	0	Experiment 3	DFE34 B -O2	238.206	205.783	(460.78;139.35)	6	1
b207	0	Experiment 3	DFE34 B -O2	230.242	219.485	(464.52;320.87)	6	1
b208	0	Experiment 3	DFE34 B -O2	229.258	220.624	(487.54;381.53)	6	1
b209	0	Experiment 3	DFE34 B -O2	238.411	347.387	(532.77;166.75)	6	1
b210	0	Experiment 3	DFE34 B -O2	232.198	152.756	(535.83;346.94)	6	1
b211	0	Experiment 3	DFE34 B -O2	248.434	227.331	(590.97;298.32)	6	1
b212	0	Experiment 3	DFE34 B -O2	280.298	179.7	(615.89;71.33)	6	1
b213	0	Experiment 3	DFE34 B -O2	246.452	138.618	(631.09;399.83)	6	1
b218	0	Experiment 3	DFE34 B -O2	266.867	258.151	(32.08;130.16)	7	1
b219	0	Experiment 3	DFE34 B -O2	276.65	253.466	(108.61;75.76)	7	1
b220	0	Experiment 3	DFE34 B -O2	272.183	187.143	(143.50;253.85)	7	1
b221	0	Experiment 3	DFE34 B -O2	257.495	233.778	(158.77;219.74)	7	1
b222	0	Experiment 3	DFE34 B -O2	273.481	8.68475	(174.87;351.25)	7	1
b223	0	Experiment 3	DFE34 B -O2	261.167	413.904	(213.00;352.73)	7	1
b224	0	Experiment 3	DFE34 B -O2	267.033	126.473	(235.39;39.19)	7	1
b225	0	Experiment 3	DFE34 B -O2	242.664	171.789	(257.64;175.10)	7	1
b226	0	Experiment 3	DFE34 B -O2	230.359	274.938	(384.26;291.74)	7	1
b227	0	Experiment 3	DFE34 B -O2	238.254	432.236	(447.58;246.55)	7	1
b228	0	Experiment 3	DFE34 B -O2	233.422	123.99	(495.57;355.08)	7	1
b229	0	Experiment 3	DFE34 B -O2	240.931	182.745	(522.84;307.63)	7	1
b230	0	Experiment 3	DFE34 B -O2	227.898	393.029	(558.28;234.66)	7	1
b232	0	Experiment 3	DFE34 B -O2	235.781	368.864	(618.45;357.83)	7	1
b233	0	Experiment 3	DFE34 B -O2	239.014	202.665	(656.40;422.08)	7	1
b235	0	Experiment 3	DFE34 B -O2	262.684	4.52042	(63.41;310.56)	8	1
b236	0	Experiment 3	DFE34 B -O2	257.308	259.341	(88.13;414.35)	8	1
b237	0	Experiment 3	DFE34 B -O2	265.535	201.244	(121.63;445.12)	8	1
b239	0	Experiment 3	DFE34 B -O2	252.583	330.553	(247.95;89.31)	8	1
b241	0	Experiment 3	DFE34 B -O2	227.419	344.839	(357.15;168.49)	8	1
b242	0	Experiment 3	DFE34 B -O2	229.06	418.34	(485.45;112.77)	8	1
b243	0	Experiment 3	DFE34 B -O2	216.673	238.439	(515.59;452.93)	8	1
b244	0	Experiment 3	DFE34 B -O2	219.229	208.459	(533.76;369.14)	8	1
b246	0	Experiment 3	DFE34 B -O2	244.293	271.382	(600.08;231.54)	8	1
b248	0	Experiment 3	DFE34 B -O2	243.525	219.838	(623.04;232.39)	8	1

## Sheet: DFE34B +O2
Name	Association	Experiment	Image	Intensity	Mean YFP_c	Location	Position	Shape
b1	0	Experiment 4	DFE34 B +O2	266.732	16.7676	(30.44;307.53)	1	1
b2	0	Experiment 4	DFE34 B +O2	242.06	13.1288	(46.36;226.09)	1	1
b3	0	Experiment 4	DFE34 B +O2	253	99.9185	(62.50;443.28)	1	1
b4	0	Experiment 4	DFE34 B +O2	287.459	0.0996399	(70.75;132.38)	1	1
b5	0	Experiment 4	DFE34 B +O2	239.908	305.626	(82.56;267.33)	1	1
b6	0	Experiment 4	DFE34 B +O2	245.559	12.9598	(92.44;421.77)	1	1
b7	0	Experiment 4	DFE34 B +O2	235.327	37.7468	(101.33;39.44)	1	1
b8	0	Experiment 4	DFE34 B +O2	261.561	10.3647	(105.98;349.88)	1	1
b9	0	Experiment 4	DFE34 B +O2	242.016	25.6553	(111.14;318.96)	1	1
b10	0	Experiment 4	DFE34 B +O2	240.436	19.489	(138.73;179.41)	1	1
b11	0	Experiment 4	DFE34 B +O2	230.517	24.6833	(143.18;350.86)	1	1
b12	0	Experiment 4	DFE34 B +O2	268.583	3.00433	(144.27;28.13)	1	1
b13	0	Experiment 4	DFE34 B +O2	227.423	93.5061	(165.06;468.14)	1	1
b14	0	Experiment 4	DFE34 B +O2	250.741	73.6409	(190.77;370.28)	1	1
b15	0	Experiment 4	DFE34 B +O2	262.026	33.3878	(193.21;478.81)	1	1
b16	0	Experiment 4	DFE34 B +O2	241.415	32.9591	(208.89;14.32)	1	1
b17	0	Experiment 4	DFE34 B +O2	285.49	10.9648	(239.00;512.08)	1	1
b18	0	Experiment 4	DFE34 B +O2	232.525	5.60379	(246.65;448.74)	1	1
b19	0	Experiment 4	DFE34 B +O2	253.827	16.291	(254.33;241.68)	1	1
b20	0	Experiment 4	DFE34 B +O2	236.827	32.9929	(252.08;293.25)	1	1
b21	0	Experiment 4	DFE34 B +O2	262.73	33.8738	(290.64;176.17)	1	1
b22	0	Experiment 4	DFE34 B +O2	231.383	333.681	(315.38;42.33)	1	1
b23	0	Experiment 4	DFE34 B +O2	255.155	8.60941	(320.08;193.86)	1	1
b24	0	Experiment 4	DFE34 B +O2	232.6	76.1454	(326.08;466.02)	1	1
b25	0	Experiment 4	DFE34 B +O2	242.345	7.90018	(354.37;212.92)	1	1
b26	0	Experiment 4	DFE34 B +O2	239	258.025	(359.02;131.77)	1	1
b27	0	Experiment 4	DFE34 B +O2	239	9.37283	(369.94;58.98)	1	1
b28	0	Experiment 4	DFE34 B +O2	244.627	113.513	(381.72;102.11)	1	1
b29	0	Experiment 4	DFE34 B +O2	250.158	141.983	(425.01;190.94)	1	1
b30	0	Experiment 4	DFE34 B +O2	238.176	13.5582	(519.49;438.56)	1	1
b31	0	Experiment 4	DFE34 B +O2	301.445	5.80167	(532.38;224.37)	1	1
b32	0	Experiment 4	DFE34 B +O2	238.856	6.22891	(597.33;87.92)	1	1
b33	0	Experiment 4	DFE34 B +O2	238.951	14.1213	(630.36;447.28)	1	1
b34	0	Experiment 4	DFE34 B +O2	249.772	67.143	(635.19;308.04)	1	1
b35	0	Experiment 4	DFE34 B +O2	217.821	102.846	(663.74;419.90)	1	1
b36	0	Experiment 4	DFE34 B +O2	257.874	25.2848	(668.90;140.79)	1	1
b39	0	Experiment 4	DFE34 B +O2	253.775	48.2217	(677.70;449.27)	1	1
b41	0	Experiment 4	DFE34 B +O2	254.099	20.7917	(152.41;255.84)	1	1
b42	0	Experiment 4	DFE34 B +O2	272.402	146.26	(150.61;265.72)	1	1
b44	0	Experiment 4	DFE34 B +O2	335.533	17.5932	(385.21;242.36)	1	1
b45	0	Experiment 4	DFE34 B +O2	296.21	55.6606	(395.23;244.60)	1	1
b46	0	Experiment 4	DFE34 B +O2	265.37	48.8371	(394.85;235.42)	1	1
b48	0	Experiment 4	DFE34 B +O2	256.798	19.7331	(417.17;10.93)	1	1
b49	0	Experiment 4	DFE34 B +O2	287.581	30.7189	(423.80;15.52)	1	1
b50	0	Experiment 4	DFE34 B +O2	287.792	49.7634	(525.43;264.57)	1	1
b51	0	Experiment 4	DFE34 B +O2	239.366	130.552	(537.47;276.52)	1	1
b55	0	Experiment 4	DFE34 B +O2	272.64	163.231	(9.61;327.47)	2	1
b56	0	Experiment 4	DFE34 B +O2	242.067	50.0358	(21.20;441.94)	2	1
b57	0	Experiment 4	DFE34 B +O2	256.574	1.81232	(42.03;483.14)	2	1
b58	0	Experiment 4	DFE34 B +O2	230.107	4.36233	(42.94;149.83)	2	1
b59	0	Experiment 4	DFE34 B +O2	244.488	2.11285	(69.48;208.19)	2	1
b60	0	Experiment 4	DFE34 B +O2	251.946	238.846	(101.33;161.26)	2	1
b61	0	Experiment 4	DFE34 B +O2	254.852	10.7671	(99.56;85.43)	2	1
b62	0	Experiment 4	DFE34 B +O2	259.349	28.2782	(129.97;471.89)	2	1
b63	0	Experiment 4	DFE34 B +O2	262.13	165.537	(153.46;496.15)	2	1
b64	0	Experiment 4	DFE34 B +O2	248.377	20.5157	(160.37;137.14)	2	1
b65	0	Experiment 4	DFE34 B +O2	243.336	1.79681	(151.51;319.89)	2	1
b66	0	Experiment 4	DFE34 B +O2	243.21	13.0991	(152.71;101.23)	2	1
b67	0	Experiment 4	DFE34 B +O2	252.488	17.6928	(162.47;294.01)	2	1
b68	0	Experiment 4	DFE34 B +O2	266.117	9.6095	(209.99;84.82)	2	1
b69	0	Experiment 4	DFE34 B +O2	253.245	8.60773	(217.89;507.58)	2	1
b70	0	Experiment 4	DFE34 B +O2	271.325	3.62064	(239.51;82.01)	2	1
b71	0	Experiment 4	DFE34 B +O2	256.862	5.83481	(273.76;367.79)	2	1
b72	0	Experiment 4	DFE34 B +O2	274.106	38.5208	(318.14;345.24)	2	1
b73	0	Experiment 4	DFE34 B +O2	240.843	221.572	(324.95;255.98)	2	1
b74	0	Experiment 4	DFE34 B +O2	244.102	72.3385	(324.27;288.88)	2	1
b75	0	Experiment 4	DFE34 B +O2	256.031	136.745	(349.80;41.60)	2	1
b76	0	Experiment 4	DFE34 B +O2	258.252	4.32745	(370.16;352.90)	2	1
b77	0	Experiment 4	DFE34 B +O2	261.09	12.9597	(383.94;139.86)	2	1
b78	0	Experiment 4	DFE34 B +O2	248.299	57.0781	(387.17;426.68)	2	1
b79	0	Experiment 4	DFE34 B +O2	252.82	107.451	(394.50;267.67)	2	1
b80	0	Experiment 4	DFE34 B +O2	242.919	61.9672	(401.45;240.73)	2	1
b81	0	Experiment 4	DFE34 B +O2	260.886	12.5516	(404.49;507.88)	2	1
b82	0	Experiment 4	DFE34 B +O2	252.888	63.154	(431.36;360.49)	2	1
b84	0	Experiment 4	DFE34 B +O2	258.746	5.80313	(440.03;213.92)	2	1
b85	0	Experiment 4	DFE34 B +O2	260.848	8.87415	(438.97;317.45)	2	1
b86	0	Experiment 4	DFE34 B +O2	241.174	16.047	(450.55;176.62)	2	1
b87	0	Experiment 4	DFE34 B +O2	300.863	8.33444	(453.03;26.79)	2	1
b88	0	Experiment 4	DFE34 B +O2	251.426	47.2289	(473.23;282.84)	2	1
b90	0	Experiment 4	DFE34 B +O2	270.59	18.7273	(534.31;44.33)	2	1
b91	0	Experiment 4	DFE34 B +O2	261.648	24.5422	(544.12;173.69)	2	1
b93	0	Experiment 4	DFE34 B +O2	316.037	28.9691	(552.19;229.68)	2	1
b94	0	Experiment 4	DFE34 B +O2	350.881	28.4394	(552.87;241.53)	2	1
b96	0	Experiment 4	DFE34 B +O2	327.912	139.505	(560.97;19.64)	2	1
b97	0	Experiment 4	DFE34 B +O2	251.438	9.73685	(557.12;305.02)	2	1
b98	0	Experiment 4	DFE34 B +O2	254.989	19.7322	(574.66;361.13)	2	1
b99	0	Experiment 4	DFE34 B +O2	317.814	27.9269	(573.45;28.72)	2	1
b100	0	Experiment 4	DFE34 B +O2	255.463	2.53131	(590.49;136.15)	2	1
b101	0	Experiment 4	DFE34 B +O2	268.767	11.6363	(593.27;90.96)	2	1
b102	0	Experiment 4	DFE34 B +O2	271.671	0.819824	(614.00;6.66)	2	1
b103	0	Experiment 4	DFE34 B +O2	255.676	176.07	(653.89;392.25)	2	1
b105	0	Experiment 4	DFE34 B +O2	254.193	14.2459	(662.47;349.41)	2	1
b106	0	Experiment 4	DFE34 B +O2	236.315	38.4819	(661.20;487.77)	2	1
b116	0	Experiment 4	DFE34 B +O2	296.205	167.005	(49.35;396.95)	2	1
b117	0	Experiment 4	DFE34 B +O2	243.333	71.8685	(47.66;293.60)	2	1
b118	0	Experiment 4	DFE34 B +O2	267.629	104.341	(94.10;261.28)	2	1
b119	0	Experiment 4	DFE34 B +O2	252.742	21.7156	(99.90;257.51)	2	1
b121	0	Experiment 4	DFE34 B +O2	262.426	1.86176	(64.05;57.23)	2	1
b122	0	Experiment 4	DFE34 B +O2	263.663	1.31915	(69.92;54.57)	2	1
b123	0	Experiment 4	DFE34 B +O2	352.776	10.0998	(121.63;338.55)	2	1
b124	0	Experiment 4	DFE34 B +O2	253.675	48.6291	(130.05;340.93)	2	1
b125	0	Experiment 4	DFE34 B +O2	261.057	181.117	(139.60;15.84)	2	1
b126	0	Experiment 4	DFE34 B +O2	265.876	136.876	(143.38;9.90)	2	1
b129	0	Experiment 4	DFE34 B +O2	272.707	18.5361	(180.21;418.65)	2	1
b130	0	Experiment 4	DFE34 B +O2	254.563	323.438	(195.51;475.94)	2	1
b131	0	Experiment 4	DFE34 B +O2	265.718	58.9328	(203.93;482.27)	2	1
b133	0	Experiment 4	DFE34 B +O2	258.44	41.1928	(195.36;346.84)	2	1
b134	0	Experiment 4	DFE34 B +O2	296.867	15.9928	(193.56;339.77)	2	1
b135	0	Experiment 4	DFE34 B +O2	269.209	90.5235	(239.74;489.90)	2	1
b136	0	Experiment 4	DFE34 B +O2	269.382	97.7868	(251.62;492.80)	2	1
b137	0	Experiment 4	DFE34 B +O2	266.571	159.666	(259.44;500.68)	2	1
b139	0	Experiment 4	DFE34 B +O2	276.544	258.393	(256.48;196.34)	2	1
b140	0	Experiment 4	DFE34 B +O2	264.385	109.939	(261.00;188.77)	2	1
b142	0	Experiment 4	DFE34 B +O2	269.13	145.72	(295.36;337.32)	2	1
b143	0	Experiment 4	DFE34 B +O2	310.649	19.5262	(303.72;327.75)	2	1
b144	0	Experiment 4	DFE34 B +O2	297.411	26.1571	(303.99;340.14)	2	1
b145	0	Experiment 4	DFE34 B +O2	304.491	10.6528	(310.48;328.88)	2	1
b146	0	Experiment 4	DFE34 B +O2	290.34	53.5706	(326.88;494.09)	2	1
b147	0	Experiment 4	DFE34 B +O2	304.378	112.327	(332.64;487.86)	2	1
b148	0	Experiment 4	DFE34 B +O2	268.062	43.6928	(331.85;503.66)	2	1
b149	0	Experiment 4	DFE34 B +O2	270.915	103.359	(347.41;487.93)	2	1
b151	0	Experiment 4	DFE34 B +O2	248.201	101.484	(325.84;381.11)	2	1
b152	0	Experiment 4	DFE34 B +O2	265.14	80.5756	(328.18;388.74)	2	1
b155	0	Experiment 4	DFE34 B +O2	297.634	93.7631	(387.73;183.17)	2	1
b157	0	Experiment 4	DFE34 B +O2	269.041	159.253	(416.48;468.73)	2	1
b158	0	Experiment 4	DFE34 B +O2	276.405	31.6201	(427.19;472.90)	2	1
b159	0	Experiment 4	DFE34 B +O2	326.046	22.9928	(426.74;484.92)	2	1
b161	0	Experiment 4	DFE34 B +O2	259.543	32.825	(436.76;486.10)	2	1
b162	0	Experiment 4	DFE34 B +O2	305.231	123.641	(532.40;240.52)	2	1
b163	0	Experiment 4	DFE34 B +O2	337.433	101.411	(539.74;238.73)	2	1
b164	0	Experiment 4	DFE34 B +O2	320.06	273.751	(538.85;251.49)	2	1
b165	0	Experiment 4	DFE34 B +O2	310.802	114.718	(549.11;258.50)	2	1
b166	0	Experiment 4	DFE34 B +O2	280.217	54.3069	(549.11;371.81)	2	1
b167	0	Experiment 4	DFE34 B +O2	295.288	55.7146	(546.85;378.59)	2	1
b169	0	Experiment 4	DFE34 B +O2	316.729	16.0585	(563.71;386.87)	2	1
b170	0	Experiment 4	DFE34 B +O2	305.433	39.0174	(564.04;380.01)	2	1
b171	0	Experiment 4	DFE34 B +O2	337.656	68.8491	(559.33;7.83)	2	1
b172	0	Experiment 4	DFE34 B +O2	320.213	29.1696	(572.78;11.21)	2	1
b173	0	Experiment 4	DFE34 B +O2	346.66	79.6822	(567.93;16.12)	2	1
b175	0	Experiment 4	DFE34 B +O2	286.664	80.4408	(601.52;212.34)	2	1
b176	0	Experiment 4	DFE34 B +O2	282.384	22.94	(612.92;199.92)	2	1
b177	0	Experiment 4	DFE34 B +O2	290.318	97.341	(618.34;210.00)	2	1
b178	0	Experiment 4	DFE34 B +O2	244.42	15.2947	(17.45;22.99)	3	1
b179	0	Experiment 4	DFE34 B +O2	260.593	72.2758	(30.04;453.64)	3	1
b180	0	Experiment 4	DFE34 B +O2	345.903	4.95459	(50.18;306.38)	3	1
b181	0	Experiment 4	DFE34 B +O2	269.397	76.8043	(57.49;372.02)	3	1
b182	0	Experiment 4	DFE34 B +O2	253.796	565.195	(63.69;465.65)	3	1
b183	0	Experiment 4	DFE34 B +O2	272.969	10.6202	(66.84;424.52)	3	1
b184	0	Experiment 4	DFE34 B +O2	261.803	174.049	(99.58;143.39)	3	1
b185	0	Experiment 4	DFE34 B +O2	253.476	13.4294	(101.79;267.71)	3	1
b186	0	Experiment 4	DFE34 B +O2	254.168	21.6063	(112.30;210.53)	3	1
b187	0	Experiment 4	DFE34 B +O2	239.733	14.3663	(108.60;334.74)	3	1
b188	0	Experiment 4	DFE34 B +O2	295.674	26.0059	(112.18;362.06)	3	1
b189	0	Experiment 4	DFE34 B +O2	256.412	208.344	(155.11;66.22)	3	1
b190	0	Experiment 4	DFE34 B +O2	253.606	21.5691	(154.34;22.67)	3	1
b191	0	Experiment 4	DFE34 B +O2	237.789	119.809	(217.00;143.71)	3	1
b192	0	Experiment 4	DFE34 B +O2	275.365	14.1374	(213.36;504.00)	3	1
b193	0	Experiment 4	DFE34 B +O2	353.163	3.62735	(257.81;25.71)	3	1
b194	0	Experiment 4	DFE34 B +O2	234.342	110.288	(257.49;377.25)	3	1
b195	0	Experiment 4	DFE34 B +O2	254.79	5.62524	(263.56;228.72)	3	1
b196	0	Experiment 4	DFE34 B +O2	274.947	5.07144	(275.86;153.78)	3	1
b197	0	Experiment 4	DFE34 B +O2	253.175	27.6533	(277.43;503.73)	3	1
b198	0	Experiment 4	DFE34 B +O2	329.524	2.36166	(281.61;45.85)	3	1
b199	0	Experiment 4	DFE34 B +O2	277.43	5.04163	(297.53;209.00)	3	1
b200	0	Experiment 4	DFE34 B +O2	262.6	0.781891	(307.47;34.44)	3	1
b201	0	Experiment 4	DFE34 B +O2	265.731	10.2643	(308.26;303.06)	3	1
b202	0	Experiment 4	DFE34 B +O2	282.011	8.1828	(311.30;229.57)	3	1
b204	0	Experiment 4	DFE34 B +O2	252.953	69.1276	(346.03;173.98)	3	1
b206	0	Experiment 4	DFE34 B +O2	254.051	6.63916	(355.00;470.57)	3	1
b207	0	Experiment 4	DFE34 B +O2	255.154	11.0726	(378.50;388.99)	3	1
b208	0	Experiment 4	DFE34 B +O2	248.162	66.2108	(395.25;346.03)	3	1
b209	0	Experiment 4	DFE34 B +O2	284.235	9.27896	(407.66;47.05)	3	1
b212	0	Experiment 4	DFE34 B +O2	252.033	44.8026	(416.63;439.24)	3	1
b213	0	Experiment 4	DFE34 B +O2	253.378	4.66232	(425.66;36.71)	3	1
b214	0	Experiment 4	DFE34 B +O2	255.811	21.6014	(449.97;214.75)	3	1
b215	0	Experiment 4	DFE34 B +O2	244.885	85.1181	(447.64;115.67)	3	1
b216	0	Experiment 4	DFE34 B +O2	258.035	10.7751	(453.91;417.46)	3	1
b217	0	Experiment 4	DFE34 B +O2	233.881	20.2785	(498.56;394.57)	3	1
b218	0	Experiment 4	DFE34 B +O2	245.531	36.0403	(511.27;318.64)	3	1
b219	0	Experiment 4	DFE34 B +O2	244.448	302.338	(531.63;383.97)	3	1
b220	0	Experiment 4	DFE34 B +O2	236.558	18.6825	(538.79;467.79)	3	1
b221	0	Experiment 4	DFE34 B +O2	262.268	6.73389	(541.48;206.34)	3	1
b224	0	Experiment 4	DFE34 B +O2	250.188	21.5238	(595.28;81.21)	3	1
b225	0	Experiment 4	DFE34 B +O2	232.709	32.3705	(599.78;293.83)	3	1
b226	0	Experiment 4	DFE34 B +O2	235.7	27.0774	(635.99;308.81)	3	1
b228	0	Experiment 4	DFE34 B +O2	226.671	148.275	(654.75;203.49)	3	1
b230	0	Experiment 4	DFE34 B +O2	274.025	58.0945	(96.50;30.75)	3	1
b231	0	Experiment 4	DFE34 B +O2	305.326	7.80881	(92.77;25.21)	3	1
b232	0	Experiment 4	DFE34 B +O2	266.625	4.17142	(103.55;19.59)	3	1
b233	0	Experiment 4	DFE34 B +O2	272.863	60.4406	(193.72;455.82)	3	1
b234	0	Experiment 4	DFE34 B +O2	281.253	17.6992	(192.85;448.04)	3	1
b235	0	Experiment 4	DFE34 B +O2	248.326	56.1627	(213.47;358.25)	3	1
b236	0	Experiment 4	DFE34 B +O2	281.982	19.3808	(216.80;364.29)	3	1
b238	0	Experiment 4	DFE34 B +O2	270.605	170.849	(256.15;249.88)	3	1
b239	0	Experiment 4	DFE34 B +O2	275.901	18.7665	(263.55;272.03)	3	1
b244	0	Experiment 4	DFE34 B +O2	271.284	18.6207	(386.61;134.44)	3	1
b245	0	Experiment 4	DFE34 B +O2	261.949	55.9668	(392.85;129.74)	3	1
b246	0	Experiment 4	DFE34 B +O2	278.286	74.0084	(446.02;283.37)	3	1
b247	0	Experiment 4	DFE34 B +O2	248.693	57.1157	(458.49;271.74)	3	1
b248	0	Experiment 4	DFE34 B +O2	258.637	73.5461	(463.78;68.02)	3	1
b249	0	Experiment 4	DFE34 B +O2	269.216	33.8598	(466.18;79.23)	3	1
b250	0	Experiment 4	DFE34 B +O2	253.209	99.5	(566.18;470.45)	3	1
b251	0	Experiment 4	DFE34 B +O2	254.04	59.089	(574.45;464.10)	3	1
b252	0	Experiment 4	DFE34 B +O2	249.31	29.883	(571.41;179.90)	3	1
b253	0	Experiment 4	DFE34 B +O2	298.592	6.83707	(574.14;167.20)	3	1
b255	0	Experiment 4	DFE34 B +O2	232.679	43.6938	(612.34;466.92)	3	1
b256	0	Experiment 4	DFE34 B +O2	254.75	12.1447	(614.26;460.10)	3	1
b257	0	Experiment 4	DFE34 B +O2	243.352	224.706	(621.96;373.86)	3	1
b258	0	Experiment 4	DFE34 B +O2	248.1	43.5134	(625.50;380.64)	3	1
b259	0	Experiment 4	DFE34 B +O2	251.225	158.416	(635.85;433.68)	3	1
b260	0	Experiment 4	DFE34 B +O2	258.057	37.5913	(645.54;435.72)	3	1
b261	0	Experiment 4	DFE34 B +O2	229.065	50.8066	(640.35;498.79)	3	1
b262	0	Experiment 4	DFE34 B +O2	304.28	59.0071	(646.51;502.60)	3	1
b265	0	Experiment 4	DFE34 B +O2	228.527	37.9945	(19.98;471.48)	4	1
b266	0	Experiment 4	DFE34 B +O2	245.089	2.71832	(21.25;372.84)	4	1
b267	0	Experiment 4	DFE34 B +O2	243.401	55.1433	(38.50;234.31)	4	1
b268	0	Experiment 4	DFE34 B +O2	258.163	8.76398	(37.55;285.46)	4	1
b269	0	Experiment 4	DFE34 B +O2	262.67	3.35651	(66.73;53.27)	4	1
b270	0	Experiment 4	DFE34 B +O2	282.682	2.01004	(86.70;247.91)	4	1
b271	0	Experiment 4	DFE34 B +O2	254.359	112.049	(95.05;385.52)	4	1
b272	0	Experiment 4	DFE34 B +O2	247.982	10.9062	(93.96;115.08)	4	1
b274	0	Experiment 4	DFE34 B +O2	252.068	5.66867	(158.22;363.92)	4	1
b276	0	Experiment 4	DFE34 B +O2	253.178	9.47003	(160.37;155.79)	4	1
b277	0	Experiment 4	DFE34 B +O2	280.975	3.97641	(173.25;41.72)	4	1
b278	0	Experiment 4	DFE34 B +O2	258.792	7.75974	(228.62;73.03)	4	1
b279	0	Experiment 4	DFE34 B +O2	270.612	1.75494	(247.91;104.77)	4	1
b280	0	Experiment 4	DFE34 B +O2	259.841	13.3264	(263.31;297.66)	4	1
b282	0	Experiment 4	DFE34 B +O2	256.505	13.865	(264.11;275.03)	4	1
b283	0	Experiment 4	DFE34 B +O2	248.266	88.371	(275.29;476.36)	4	1
b284	0	Experiment 4	DFE34 B +O2	277.377	164.685	(298.96;160.31)	4	1
b285	0	Experiment 4	DFE34 B +O2	275.291	29.3362	(305.84;41.47)	4	1
b286	0	Experiment 4	DFE34 B +O2	262.826	5.52194	(307.70;508.41)	4	1
b287	0	Experiment 4	DFE34 B +O2	251.319	8.22037	(322.26;281.75)	4	1
b288	0	Experiment 4	DFE34 B +O2	248.404	19.541	(330.42;459.90)	4	1
b289	0	Experiment 4	DFE34 B +O2	298.04	2.41901	(349.73;123.75)	4	1
b290	0	Experiment 4	DFE34 B +O2	277.993	8.63977	(364.71;229.55)	4	1
b291	0	Experiment 4	DFE34 B +O2	246.538	69.7127	(367.96;368.93)	4	1
b292	0	Experiment 4	DFE34 B +O2	240.74	65.144	(382.38;510.90)	4	1
b293	0	Experiment 4	DFE34 B +O2	270.877	9.50119	(397.27;257.22)	4	1
b294	0	Experiment 4	DFE34 B +O2	277.247	2.33221	(416.08;180.22)	4	1
b295	0	Experiment 4	DFE34 B +O2	261.079	10.2491	(429.52;384.61)	4	1
b296	0	Experiment 4	DFE34 B +O2	274.796	14.0201	(437.12;73.68)	4	1
b297	0	Experiment 4	DFE34 B +O2	255.775	131.67	(459.10;369.71)	4	1
b298	0	Experiment 4	DFE34 B +O2	285.579	88.325	(526.31;167.89)	4	1
b300	0	Experiment 4	DFE34 B +O2	290.919	4.30222	(530.83;112.28)	4	1
b301	0	Experiment 4	DFE34 B +O2	305.591	3.87418	(549.36;61.08)	4	1
b302	0	Experiment 4	DFE34 B +O2	274.117	11.6832	(558.01;268.33)	4	1
b303	0	Experiment 4	DFE34 B +O2	323.767	0.843231	(576.27;429.67)	4	1
b304	0	Experiment 4	DFE34 B +O2	296.729	133.565	(580.86;19.96)	4	1
b305	0	Experiment 4	DFE34 B +O2	297.548	19.1026	(584.98;46.19)	4	1
b306	0	Experiment 4	DFE34 B +O2	279.245	3.32785	(606.89;423.54)	4	1
b307	0	Experiment 4	DFE34 B +O2	276.485	24.784	(629.57;277.83)	4	1
b308	0	Experiment 4	DFE34 B +O2	277.289	21.8167	(633.66;345.99)	4	1
b309	0	Experiment 4	DFE34 B +O2	299.027	3.67279	(642.61;122.26)	4	1
b311	0	Experiment 4	DFE34 B +O2	263.845	166.377	(676.61;443.23)	4	1
b312	0	Experiment 4	DFE34 B +O2	252.426	42.5945	(30.30;408.01)	4	1
b313	0	Experiment 4	DFE34 B +O2	248.233	23.1129	(41.08;406.99)	4	1
b314	0	Experiment 4	DFE34 B +O2	264.744	204.777	(49.07;138.33)	4	1
b315	0	Experiment 4	DFE34 B +O2	262.536	27.5545	(49.99;151.89)	4	1
b316	0	Experiment 4	DFE34 B +O2	262.02	23.726	(77.26;210.69)	4	1
b317	0	Experiment 4	DFE34 B +O2	254.412	206.397	(77.29;195.49)	4	1
b318	0	Experiment 4	DFE34 B +O2	262.736	17.9056	(84.48;324.98)	4	1
b319	0	Experiment 4	DFE34 B +O2	281.348	11.544	(88.08;318.01)	4	1
b320	0	Experiment 4	DFE34 B +O2	281.617	110.523	(98.33;169.49)	4	1
b321	0	Experiment 4	DFE34 B +O2	291.333	93.6491	(104.72;174.12)	4	1
b322	0	Experiment 4	DFE34 B +O2	294.815	84.6713	(118.14;151.10)	4	1
b323	0	Experiment 4	DFE34 B +O2	325.946	72.8382	(115.74;158.57)	4	1
b324	0	Experiment 4	DFE34 B +O2	313.671	4.58118	(147.69;350.99)	4	1
b325	0	Experiment 4	DFE34 B +O2	255.855	5.42889	(146.61;344.60)	4	1
b326	0	Experiment 4	DFE34 B +O2	273.964	17.8183	(187.00;187.10)	4	1
b327	0	Experiment 4	DFE34 B +O2	267.476	22.9766	(197.43;178.12)	4	1
b328	0	Experiment 4	DFE34 B +O2	283.858	73.9538	(206.01;186.92)	4	1
b333	0	Experiment 4	DFE34 B +O2	271.172	130.502	(336.74;356.47)	4	1
b334	0	Experiment 4	DFE34 B +O2	297.42	28.1445	(383.34;80.41)	4	1
b335	0	Experiment 4	DFE34 B +O2	302.796	12.2253	(389.64;71.37)	4	1
b336	0	Experiment 4	DFE34 B +O2	252.465	23.5614	(423.61;506.23)	4	1
b337	0	Experiment 4	DFE34 B +O2	249.299	14.7288	(417.67;511.74)	4	1
b338	0	Experiment 4	DFE34 B +O2	305.215	43.6013	(426.77;263.73)	4	1
b339	0	Experiment 4	DFE34 B +O2	290.832	36.8337	(434.64;270.59)	4	1
b340	0	Experiment 4	DFE34 B +O2	273.257	156.379	(437.15;261.28)	4	1
b341	0	Experiment 4	DFE34 B +O2	315.169	55.3863	(470.04;43.44)	4	1
b342	0	Experiment 4	DFE34 B +O2	312.968	130.545	(469.28;35.24)	4	1
b343	0	Experiment 4	DFE34 B +O2	294.176	37.1011	(474.38;104.93)	4	1
b344	0	Experiment 4	DFE34 B +O2	304.91	101.9	(478.23;98.80)	4	1
b345	0	Experiment 4	DFE34 B +O2	277.008	119.695	(519.02;311.97)	4	1
b346	0	Experiment 4	DFE34 B +O2	282.227	78.0351	(518.78;319.07)	4	1
b350	0	Experiment 4	DFE34 B +O2	319.608	77.268	(658.73;492.92)	4	1
b351	0	Experiment 4	DFE34 B +O2	297.713	98.8367	(661.07;480.25)	4	1
b352	0	Experiment 4	DFE34 B +O2	280.294	68.5695	(665.65;473.61)	4	1

## Sheet: NRG857C +O2
Name	Association	Experiment	Image	Intensity	Mean YFP_c	Location	Position	Shape
b2	0	Experiment 5	NRG857C A +O2	220.337	1.67728	(281.46;81.03)	1	1
b3	0	Experiment 5	NRG857C A +O2	245.374	9.23804	(294.33;276.35)	1	1
b4	0	Experiment 5	NRG857C A +O2	221.941	19.1815	(394.01;387.20)	1	1
b5	0	Experiment 5	NRG857C A +O2	235.462	15.8457	(409.60;293.12)	1	1
b6	0	Experiment 5	NRG857C A +O2	243.913	10.988	(486.46;440.66)	1	1
b8	0	Experiment 5	NRG857C A +O2	240.163	1.76282	(569.26;50.54)	1	1
b9	0	Experiment 5	NRG857C A +O2	232.12	7.43442	(604.28;240.03)	1	1
b10	0	Experiment 5	NRG857C A +O2	241.78	14.3866	(651.41;250.89)	1	1
b13	0	Experiment 5	NRG857C A +O2	240.764	6.02365	(17.54;489.97)	2	1
b14	0	Experiment 5	NRG857C A +O2	244.467	2.6886	(62.11;177.54)	2	1
b15	0	Experiment 5	NRG857C A +O2	251.747	7.56046	(109.08;222.16)	2	1
b16	0	Experiment 5	NRG857C A +O2	253.731	2.39679	(148.93;44.65)	2	1
b18	0	Experiment 5	NRG857C A +O2	252.542	3.01529	(217.85;322.24)	2	1
b19	0	Experiment 5	NRG857C A +O2	280.567	10.552	(294.38;239.27)	2	1
b20	0	Experiment 5	NRG857C A +O2	232.378	2.85751	(373.63;103.80)	2	1
b21	0	Experiment 5	NRG857C A +O2	245.868	8.60751	(377.41;148.47)	2	1
b22	0	Experiment 5	NRG857C A +O2	221.683	12.2016	(391.28;493.72)	2	1
b26	0	Experiment 5	NRG857C A +O2	236.677	5.56256	(514.44;158.00)	2	1
b27	0	Experiment 5	NRG857C A +O2	265.456	1.03961	(585.90;172.18)	2	1
b29	0	Experiment 5	NRG857C A +O2	243.845	7.25967	(362.48;296.84)	2	1
b30	0	Experiment 5	NRG857C A +O2	260.135	9.07877	(374.13;301.97)	2	1
b31	0	Experiment 5	NRG857C A +O2	252.304	8.32715	(468.98;247.56)	2	1
b36	0	Experiment 5	NRG857C A +O2	281.768	5.05621	(36.64;33.01)	3	1
b37	0	Experiment 5	NRG857C A +O2	244.21	4.97354	(46.97;393.00)	3	1
b38	0	Experiment 5	NRG857C A +O2	231.62	9.21896	(44.96;211.07)	3	1
b39	0	Experiment 5	NRG857C A +O2	242.681	6.18698	(168.06;56.71)	3	1
b41	0	Experiment 5	NRG857C A +O2	232.831	4.52203	(201.79;166.88)	3	1
b42	0	Experiment 5	NRG857C A +O2	225.325	14.7949	(210.80;226.05)	3	1
b43	0	Experiment 5	NRG857C A +O2	245.691	12.2225	(260.65;132.59)	3	1
b44	0	Experiment 5	NRG857C A +O2	237.841	3.50702	(270.55;171.41)	3	1
b45	0	Experiment 5	NRG857C A +O2	241.933	2.32205	(360.96;84.38)	3	1
b46	0	Experiment 5	NRG857C A +O2	242.208	0.150604	(442.13;57.03)	3	1
b47	0	Experiment 5	NRG857C A +O2	229.214	9.15427	(449.24;298.37)	3	1
b48	0	Experiment 5	NRG857C A +O2	255.298	6.08591	(457.71;266.11)	3	1
b49	0	Experiment 5	NRG857C A +O2	336.743	13.6684	(463.22;475.57)	3	1
b50	0	Experiment 5	NRG857C A +O2	250.411	3.40601	(629.74;248.34)	3	1
b51	0	Experiment 5	NRG857C A +O2	244.464	0.379822	(642.09;159.24)	3	1
b53	0	Experiment 5	NRG857C A +O2	240.419	7.75372	(38.79;265.74)	4	1
b54	0	Experiment 5	NRG857C A +O2	222.5	11.0778	(50.35;335.18)	4	1
b55	0	Experiment 5	NRG857C A +O2	283.725	10.4083	(129.56;462.04)	4	1
b56	0	Experiment 5	NRG857C A +O2	242.615	0.914215	(144.29;81.29)	4	1
b57	0	Experiment 5	NRG857C A +O2	241.084	3.76346	(229.24;124.75)	4	1
b58	0	Experiment 5	NRG857C A +O2	237.089	6.34457	(235.45;174.65)	4	1
b59	0	Experiment 5	NRG857C A +O2	286.221	12.0072	(252.57;226.12)	4	1
b60	0	Experiment 5	NRG857C A +O2	244.639	4.62515	(247.65;35.48)	4	1
b61	0	Experiment 5	NRG857C A +O2	255.768	3.67392	(269.18;56.74)	4	1
b62	0	Experiment 5	NRG857C A +O2	253.706	5.26517	(329.77;111.63)	4	1
b63	0	Experiment 5	NRG857C A +O2	267.641	0.42276	(417.48;87.61)	4	1
b64	0	Experiment 5	NRG857C A +O2	256.966	1.30698	(524.44;138.40)	4	1
b68	0	Experiment 5	NRG857C A +O2	319.214	14.6786	(577.80;195.83)	4	1
b74	0	Experiment 5	NRG857C A +O2	305.202	10.0255	(659.32;8.89)	4	1
b77	0	Experiment 5	NRG857C A +O2	265.75	8.6788	(93.28;448.70)	4	1
b78	0	Experiment 5	NRG857C A +O2	264.981	4.41238	(103.06;436.65)	4	1
b79	0	Experiment 5	NRG857C A +O2	251.169	3.87415	(67.39;195.91)	5	1
b80	0	Experiment 5	NRG857C A +O2	240.532	7.72299	(224.13;358.24)	5	1
b81	0	Experiment 5	NRG857C A +O2	240.82	6.84238	(226.51;142.77)	5	1
b82	0	Experiment 5	NRG857C A +O2	249.172	12.4216	(247.20;383.54)	5	1
b83	0	Experiment 5	NRG857C A +O2	282.875	3.2312	(275.38;14.04)	5	1
b84	0	Experiment 5	NRG857C A +O2	241.789	9.24716	(307.06;388.86)	5	1
b85	0	Experiment 5	NRG857C A +O2	241.507	7.2485	(343.77;333.61)	5	1
b86	0	Experiment 5	NRG857C A +O2	238.734	18.575	(367.58;484.42)	5	1
b87	0	Experiment 5	NRG857C A +O2	236.664	3.51523	(380.90;95.56)	5	1
b88	0	Experiment 5	NRG857C A +O2	219.207	8.72195	(391.23;424.41)	5	1
b89	0	Experiment 5	NRG857C A +O2	314.221	7.71133	(441.50;107.20)	5	1
b90	0	Experiment 5	NRG857C A +O2	238.619	7.49884	(521.64;344.23)	5	1
b91	0	Experiment 5	NRG857C A +O2	265.039	4.26639	(556.96;47.77)	5	1
b92	0	Experiment 5	NRG857C A +O2	261.175	1.099	(598.12;154.49)	5	1
b97	0	Experiment 5	NRG857C A +O2	264.643	8.7428	(604.97;251.92)	5	1
b98	0	Experiment 5	NRG857C A +O2	271.605	11.4977	(626.47;258.48)	5	1
b99	0	Experiment 5	NRG857C A +O2	239.246	1.49054	(15.87;295.55)	6	1
b100	0	Experiment 5	NRG857C A +O2	245.951	7.57175	(117.09;329.29)	6	1
b102	0	Experiment 5	NRG857C A +O2	252.252	1.19659	(138.99;25.01)	6	1
b103	0	Experiment 5	NRG857C A +O2	245.384	12.8705	(153.37;281.53)	6	1
b104	0	Experiment 5	NRG857C A +O2	244.155	4.67279	(179.76;481.17)	6	1
b105	0	Experiment 5	NRG857C A +O2	238.697	2.49585	(253.37;34.82)	6	1
b106	0	Experiment 5	NRG857C A +O2	247.907	10.6091	(285.81;427.82)	6	1
b107	0	Experiment 5	NRG857C A +O2	240.655	7.35098	(315.27;478.35)	6	1
b109	0	Experiment 5	NRG857C A +O2	242.097	11.1269	(416.94;412.69)	6	1
b110	0	Experiment 5	NRG857C A +O2	248.006	1.64328	(425.82;101.01)	6	1
b111	0	Experiment 5	NRG857C A +O2	261.975	12.4696	(425.34;220.04)	6	1
b112	0	Experiment 5	NRG857C A +O2	229.267	5.95059	(446.54;187.72)	6	1
b113	0	Experiment 5	NRG857C A +O2	246.098	2.52884	(475.04;87.53)	6	1
b114	0	Experiment 5	NRG857C A +O2	244.576	2.82239	(484.61;141.62)	6	1
b115	0	Experiment 5	NRG857C A +O2	248.619	6.61481	(595.54;210.61)	6	1
b116	0	Experiment 5	NRG857C A +O2	230.061	8.99988	(605.21;371.04)	6	1
b117	0	Experiment 5	NRG857C A +O2	269.388	3.4133	(630.58;69.79)	6	1
b118	0	Experiment 5	NRG857C A +O2	241.464	6.09549	(630.75;93.73)	6	1
b119	0	Experiment 5	NRG857C A +O2	303.298	4.30774	(664.66;280.43)	6	1
b122	0	Experiment 5	NRG857C A +O2	234.066	8.62003	(90.28;382.26)	6	1
b123	0	Experiment 5	NRG857C A +O2	243.883	13.2724	(99.56;386.75)	6	1
b125	0	Experiment 5	NRG857C A +O2	267.207	2.08026	(539.42;92.38)	6	1
b126	0	Experiment 5	NRG857C A +O2	271.827	0.846375	(547.40;91.08)	6	1
