# Supplementary material for: Phage integration alters the respiratory strategy of its host
Source: eLife. 2019 Oct 25;8:e49081. doi: 10.7554/eLife.49081 (PMC6814406; doi:10.7554/eLife.49081)
Supplement: Source data 1. — Source data for Supplementary file 2. [file elife-49081-data1.txt]

>MG1655 (HK022)n  (0 bp)
TTCAATAGCGGTGGTATCAAAACCTTGTTCCCGTAACGCTTGCAGCAACGCATTAATCTTCAGGCTTTGTGCGGTGAGCA
TTCGCCCCTGCGCCTGCCACATCTTTTCGTTATCGGCACTGGTCAGGTTCTGCGCGGCGAAAAGTTCCCAGGCGCTGGCT
TCGCTCAACTGGCGCGCCATATTCATGGTAGGAATCAATGCCTGAGTGTTGTCTTTTTCCACCTGGCTGATAAAGCGCAG
GTTGTACCATCCCACCAGGGTACTGGTCAGGGTTAACAGCGCCATCAGGGCAAAGCCCATCCAGAGTCTTCGGGTCAGGG
TTAAATTCACGGTCGGTGCACTTTAGGTGAATAAGTTGTATATTTAAAATCTCTTTAATTATCAGTAAATTAATGTAAGT
AGGTCATTATTAGTCAAAATAAAATCATTTGTCGATTTCAATTTTGTCCCATTCCCGTCCACGGCTGTCCCTATACCGCG
CCGCCATTGAATCTGATTTATGCCCGAGAAGACGTTGAGCAAACTTATCGCCAATCTGGTTCCGGTATAGCCTCGCTGAC
AGGCTACGCAGTTCATGGAATGTTGGCGGGTTTCCATCAAATGAGAGTCCAGATGCATTTCTCGCCTTTGTAAAATACTT
TGATACTGTTTTCGGGGAAAGCGGATCGTGATGCTTTGATGCGATTATAGTTTCACTGCTGCTGGCCTCCCTGCATTGCT
GTAGTGTATCAGCCAATGAGATATTGAGCGCGTCAATCGTTAGCGTTAGTGGAATGGCGAGTTTAGCCCCTGTTTTACTC
TGTTCAATGTGAAGATGGTTGTCGTTTATGTCTGACCATTTCATTCTGCACAAATCGCCTACTCTCTGCCCTGTAACGAC
AGCCAAATCCATTGCCAGTCTCAGCCAGATTGGGAGCGGTTCGGCTGCATGGTATATCGCGACATATTCATTAGCTGTCA
GTCTTGAACGCCTTACTTCTGATTTTGCTGTGCGGGTTGCTGTTACCGGATTCGTAGCCACATGCCCCTCGGCTATTGCC
TCACGAAAAACGTCAACAAGGGTTGACCTGATCAATTTTGCGGAAGCCGATTTGCCTTCTGCTACGTAGGTGTTTAGCAT
TGCTGCCACCTCTTTCGTTGATATGTCAGCGAGCGGTTTGTCCGGCAATTTTCTTCGGATTGCTCTGATTTTGCTGGCGT
AGTCGAGTAGAGTTTTCGGCCTGATACCCCTCTCGCTGAGGATTGTTTCATATCGGTCAAGCCACGCATGAAGAGTGATT
GCGTCAGCGCCTTTAATTCTGTCTATCAGTGACTCACGCCTGTTCCCGGATAGCAACTCAATGTTGGCCTGTATAGCTTC
AGTGATTGCGATTCGCCTGTCTCGGCCTAATCCAAACTCTTTACCCGTCCTTGGGTCCCTGTAGCAGTAATATCCATTGT
TTCTTATATAAAGGTTAGGGGGTAAATCCCGGCGCTCATGACTTCGCCTTCTTCCCAT

>NRG 857C  (0 bp)
TTCAATAGCGGTGGTGTCAAAACCTTGTTCCCGTAACGCTTGCAGCAACGCATTAATCTTCAGGCTTTGTGCGGTGAGCA
TTCGCCCCTGCGCCTGCCACATCTTTTCGTTATCGGCACTGGTCAGGTTCTGCGCGGCGAAAAGTTCCCAGGCGCTGGCT
TCGCTCAACTGGCGCGCCATATTCATGGTAGGAATCAATGCCTGAGTGTTGTCTTTTTCCACCTGGCTGATAAAGCGCAG
GTTGTACCATCCCACCAGGGTACTGGTCAGGGTTAACAGCGCCATCAGGGCAAAGCCCATCCAGAGTCTTCGGGTCAGGG
TTAAATTCACGGTCGGTGCACTTTAGGTGAATAAGTTGTATATTTAAAATCTCTTTTACTATCAATGAATTAATATAAAC
AGGTCATTATTAGTCAAAATAAAATCATTTGTCGATTTCAATTTTGTCCCATTCACGCCCACGACTGTCCCTATACCGCG
CCGCCATTGAATCTGATTTATGCCCGAGAAGACGTTGAGCAAACTTATCGCCAATCTGATTCCGGTATAGCCTCGCCGAC
AGGCTACGCAGTTCATGGAATGTTGGCGGGTCTCCATCAAATGAGAGTCCAGATACATTTCTCGCCTTTGTAAAATACTT
AGATACTGTTTTCGGGGAAAGCGGTTCGTGATGCGTTGATGCAATTATTGTTTCACTGCCGCTGGCCTCCCTGCATTTCT
GTAGTGTATCAGCCAATGAGATATTGAGCGCGTCAATCGTTAGCATCAGCGGAATGGCGAGCTTAGTACCTGTTTTACCC
TGCTCAATGTGAAGATGGTTGTCGTTTATGTCTGACCATTTCATTCTACATAAATCGCCTACTCTCTGCCCTGTAACGAC
AGCCAAATCCATTGCCAGCCTCAGCCAGATTGGGAGCGGTTCGGCTGCATGGTAAATCGCGACATATTCATTAGCTGTCA
GCCTTGAGCGCCTTACTTCTGACTTTGCTGTGCGGGTTGCTGTTACCGGATTCGTTTCCACATGCCCCTCGGCTATTGCC
TCACGAAAAACGTCAACAAGGGTTGACCTGATTAATTTTGCGGAAGCTGCTTTACCTTCTGCTACGTAGGTGTTTAGCAT
TGCTGCCACTTCTTTCGTTGATATGTCAGTGAGCGGTTTGTCCGGCAATTTTCTTCGGATTACCCTGATTTTGCTGGCGT
AGTCGAGTAGAGTTTTCGGTCTGATACCCCTCTCGCTGAGGATTGTTTCATATCGGTCAAGCCACGCATGAAGAGTGATT
GCGTCAGCGCCTTTAATTCTGTCTATCAGTGACTCACGCCTGTTCTCGGATAGCAACTCAATATTGGCCTGAATAGCCTC
TGAAACTGCTATCCTTCTGTCTCTGCCTAATCCAAACTCTTTACCCGTCCTTGGGTCCCTGTAGCAGTAATATCCATTGT
TTCTTATATAAAGGTTAGGGGGTAAATCCCGGCGCTCATGACTTCTCCTTCTTCCCAT

>VR50  (0 bp)
TTCAATAGCGGTGGTATCAAAACCTTGTTCCCGTAACGCTTGCAGCAACGCATTAATCTTCAGGCTTTGTGCGGTGAGCA
TTCGCCCCTGCGCCTGCCACATCTTTTCGTTATCGGCACTGGTCAGGTTCTGCGCGGCGAAAAGTTCCCAGGCGCTGGCT
TCGCTCAACTGGCGCGCCATATTCATGGTAGGAATCAATGCCTGAGTGTTGTCTTTTTCCACCTGGCTGATAAAGCGCAG
GTTGTACCATCCCACCAGGGTACTGGTCAGGGTTAACAGCGCCATCAGGGCAAAGCCCATCCAGAGTCTTCGGGTCAGGG
TTAAATTCACGGTCGGTGCACTTTAGGTGAATAAGTTGTATATTTAAAATATCTTTTGTTATCAATGAATTAATGTAAGC
AGGTCATTATTAGTCAAAATAAAATCATTTGTCGATTTCAATTTTGTCCCATTCCCGTCCACGGCTGTCCCTATACCGCG
CCGCCATTGAATCTGATTTATGCCCGAGAAGACGTTGAGCAAACTTATCGCCAATCTGGTTCCGGTATAGCCTCGCTGAC
AGGCTACGCAGTTCATGGAATGTTGGCGGGTTTCCATCAAATGAGAGTCCAGATGCATTTCTCGCCTTTGTAAAATACTT
TGATACTGTTTTCGGGGAAAGCGGATCGTGATGCTTTGATGCGATTATAGTTTCACTGCTGCTGGCCTCCCTGCATTTCT
GTAGTGTATCAGCCAATGAGATATTGAGCGCGTCAATCGTTAGCGTTAGCGGAATGGCGAGTTTAGCCCCTGTTTTACTC
TGTTCAATGTGAAGATGGTTGTCGTTTATGTCTGACCATTTCATTCTGCACAAATCGCCGACTCTCTGCCCTGTAACGAC
GGCCAAATCCATCGCCAGCCTTAGCCAGATAGGGAGAGGTTCGGCTGCATGGTAAATCTCGACATACTCATTAGCTGTCA
GCCTTGAGCGCCTTACTTCTGACTTTGCTGTACGGGTTGCTGTTACCGGATTCGTTGCCACATGCCCCTCGGCTATTGCT
TCACGAAAAACGTCAACAAGGGTTGACCTGATTAATTTTGCGGAAGCTGCTTTACCTTCCGCTACGTAGGTGTTTAGCAT
TGCTGCCACATCTTTCGTTGATATGTCAGTGAGCGGTTTGTCCGGCAATTTTCTTCGGATTGCCCTGATTTTGCTGGCGT
AGTCGAGTAGAGTTTTCGGCCTGATCCCCCTTTCGGTGAGGATTCTTTCATATCGGTCAAGCCACACATGAAGAGTGATT
GCGTCACCGCCTTTAATTCTGTCTATCAGTGATTTGCGTCCGCTGTCTGAGAGTAACTCAATATTGGCCTGTATTGCTTC
AGTGATTGCTATCCTCCTGTCTCGGCCTAATCCAAACTCTTTACCCGTCCTTGGGTCCCTGTAGCAGTAATATCCATTGT
TTCTTATATAAAGGTTAGGGGGTAAATCCCGGCGCTCATGACTTCGCCTTCTTCCCAT

>2011C-4315  (0 bp)
TTCAATAGCGGTGGTATCAAAACCTTGTTCCCGTAACGCTTGCAGCAACGCATTAATCTTCAGGCTTTGTGCGGTGAGCA
TTCGCCCCTGCGCCTGCCACATCTTTTCGTTATCGGCACTGGTCAGGTTCTGCGCGGCGAAAAGTTCCCAGGCGCTGGCT
TCGCTCAACTGGCGCGCCATATTCATGGTAGGAATCAATGCCTGAGTGTTGTCTTTTTCCACCTGGCTGATAAAGCGCAG
GTTGTACCATCCCACCAGGGTACTGGTCAGGGTTAACAGCGCCATCAGGGCAAAGCCCATCCAGAGTCTTCGGGTCAGGG
TTAAATTCACGGTCGGTGCACTTAAGGTGAATAAGTTGTATGTTTAAAATCTCTTTTACTATCAATGAATTAGTATTGGC
AGGTCATTATTGGTCAAAATAAAATCATTTGTCGATTTCAATTTTGTCCCATTCCCGTCCACGGCTGTCTCTATACCGCG
CCGCCATTGAATCTGATTTATGCCCGAGAAGACGTTGAGCAAATTTATCGCCAATCTGGTTCCGGTATAGCCTCGCTGAC
AGGCTACGCAGTTCATGGAATGTTGGCGGGTTTCCATCAAATGAGAGTCCAGATGCATTTCTCGCCTTTGTAAAATACTT
TGATACTGTTTTCGGGGAAAGAGGATCGTAATGCTTTGATGCGATTATAGTTTCACTGCTGCTGGCCTCCCTGCATTTCT
GTAGTGTATCAGCCAATGAGATATTGAGCGCGTCAATCGTTAGCGTTAGCGGAATGGCGAGTTTAGCCCCTGTTTTACTC
TGTTCAATGTGAAGATGGTTGTCGTTTATGTCTGACCATTTCATTCTGCACAAATCGCCGACTCTCTGCCCTGTAACGAC
GGCCAAATCCATCGCCAGCCTTAGCCAGATAGGGAGAGGTTCGGCTGCATGGTAAATCTCGACATACTCATTAGCTGTCA
GCCTTGAGCGCCTTACTTCTGACTTTGCTGTACGGGTTGCTGTTACCGGATTCGTTGCCACATGCCCCTCGGCTATTGCT
TCACGAAAAACGTCAACAAGGGTTGACCTGATTAATTTTGCGGAAGCTGCTTTACCTTCTGCTACGTAGGTGTTTAGCAT
TGCTGCCACTTCTTTCGTTGATATGTCAGTGAGCGGTTTGTCCGGCAATTTTCTTCGGATTACCCTGATTTTGCTGGCGT
AGTCGAGTAGAGTTTTCGGCCTGATCCCCCTTTCGGTGAGGATTGTTTCATATCGGTCAAGCCACACATGAAGAGTGATT
GCGTCACCGCCTTTAATTCTGTCTATTAGTGATTTGCGTCCGCTGTCTGAGAGTAACTCAATATTGGCCTGTATTGCTTC
AGTGATTGCTATCCTCCTGTCTCGGCCTAAACCAAACTCTTTACCCGTCCTTGGGTCCCTGTAGCAGTAATATCCATTGT
TTCTTATATAAAGGTTAGGGGGTAAATCCCGGCGCTCATGACTTCGCCTTCTTCCCAT

>2013C-3252  (0 bp)
TTCAATAGCGGTGGTATCAAAACCTTGTTCCCGTAACGCTTGCAGCAACGCATTAATCTTCAGGCTTTGTGCGGTGAGCA
TTCGCCCCTGCGCCTGCCACATCTTTTCGTTATCGGCACTGGTCAGGTTCTGCGCGGCGAAAAGTTCCCAGGCGCTGGCT
TCGCTCAACTGGCGCGCCATATTCATGGTAGGAATCAATGCCTGAGTGTTGTCTTTTTCCACCTGGCTGATAAAGCGCAG
GTTGTACCATCCCACCAGGGTACTGGTCAGGGTTAACAGCGCCATCAGGGCAAAGCCCATCCAGAGTCTTCGGGTCAGGG
TTAAATTCACGGTCGGTGCACTTAAGGTGAATAAGTTGTATGTTTAAAATCTCTTTTACTATCAATGAATTAGTATTGGC
AGGTCATTATTGGTCAAAATAAAATCATTTGTCGATTTCAATTTTGTCCCATTCCCGTCCACGGCTGTCTCTATACCGCG
CCGCCATTGAATCTGATTTATGCCCGAGAAGACGTTGAGCAAATTTATCGCCAATCTGGTTCCGGTATAGCCTCGCTGAC
AGGCTACGCAGTTCATGGAATGTTGGCGGGTTTCCATCAAATGAGAGTCCAGATGCATTTCTCGCCTTTGTAAAATACTT
TGATACTGTTTTCGGGGAAAGAGGATCGTAATGCTTTGATGCGATTATAGTTTCACTGCTGCTGGCCTCCCTGCATTTCT
GTAGTGTATCAGCCAATGAGATATTGAGCGCGTCAATCGTTAGCGTTAGCGGAATGGCGAGTTTAGCCCCTGTTTTACTC
TGTTCAATGTGAAGATGGTTGTCGTTTATGTCTGACCATTTCATTCTGCACAAATCGCCGACTCTCTGCCCTGTAACGAC
GGCCAAATCCATCGCCAGCCTTAGCCAGATAGGGAGAGGTTCGGCTGCATGGTAAATCTCGACATACTCATTAGCTGTCA
GCCTTGAGCGCCTTACTTCTGACTTTGCTGTACGGGTTGCTGTTACCGGATTCGTTGCCACATGCCCCTCGGCTATTGCT
TCACGAAAAACGTCAACAAGGGTTGACCTGATTAATTTTGCGGAAGCTGCTTTACCTTCTGCTACGTAGGTGTTTAGCAT
TGCTGCCACTTCTTTCGTTGATATGTCAGTGAGCGGTTTGTCCGGCAATTTTCTTCGGATTGCCCTGATTTTGCTGGCGT
AGTCGAGTAGAGTTTTCGGCCTGATCCCCCTTTCGGTGAGGATTGTTTCATATCGGTCAAGCCACACATGAAGAGTGATT
GCGTCACCGCCTTTAATTCTGTCTATTAGTGATTTGCGTCCGCTGTCTGAGAGTAACTCAATATTGGCCTGTATTGCTTC
AGTGATTGCTATCCTCCTGTCTCGGCCTAAACCAAACTCTTTACCCGTCCTTGGGTCCCTGTAGCAGTAATATCCATTGT
TTCTTATATAAAGGTTAGGGGGTAAATCCCGGCGCTCATGACTTCGCCTTCTTCCCAT

>2013C-3513  (0 bp)
TTCAATAGCGGTGGTATCAAAACCTTGTTCCCGTAACGCTTGCAGCAACGCATTAATCTTCAGGCTTTGTGCGGTGAGCA
TTCGCCCCTGCGCCTGCCACATCTTTTCGTTATCGGCACTGGTCAGGTTCTGCGCGGCGAAAAGTTCCCAGGCGCTGGCT
TCGCTCAACTGGCGCGCCATATTCATGGTAGGAATCAATGCCTGAGTGTTGTCTTTTTCCACCTGGCTGATAAAGCGCAG
GTTGTACCATCCCACCAGGGTACTGGTCAGGGTTAACAGCGCCATCAGGGCAAAGCCCATCCAGAGTCTTCGGGTCAGGG
TTAAATTCACGGTCGGTGCACTTAAGGTGAATAAGTTGTATGTTTAAAATCTCTTTTACTATCAATGAATTAGTATTGGC
AGGTCATTATTGGTCAAAATAAAATCATTTGTCGATTTCAATTTTGTCCCATTCCCGTCCACGGCTGTCTCTATACCGCG
CCGCCATTGAATCTGATTTATGCCCGAGAAGACGTTGAGCAAATTTATCGCCAATCTGGTTCCGGTATAGCCTCGCTGAC
AGGCTACGCAGTTCATGGAATGTTGGCGGGTTTCCATCAAATGAGAGTCCAGATGCATTTCTCGCCTTTGTAAAATACTT
TGATACTGTTTTCGGGGAAAGAGGATCGTAATGCTTTGATGCGATTATAGTTTCACTGCTGCTGGCCTCCCTGCATTTCT
GTAGTGTATCAGCCAATGAGATATTGAGCGCGTCAATCGTTAGCGTTAGCGGAATGGCGAGTTTAGCCCCTGTTTTACTC
TGTTCAATGTGAAGATGGTTGTCGTTTATGTCTGACCATTTCATTCTGCACAAATCGCCGACTCTCTGCCCTGTAACGAC
GGCCAAATCCATCGCCAGCCTTAGCCAGATAGGGAGAGGTTCGGCTGCATGGTAAATCTCGACATACTCATTAGCTGTCA
GCCTTGAGCGCCTTACTTCTGACTTTGCTGTACGGGTTGCTGTTACCGGATTCGTTGCCACATGCCCCTCGGCTATTGCT
TCACGAAAAACGTCAACAAGGGTTGACCTGATTAATTTTGCGGAAGCTGCTTTACCTTCTGCTACGTAGGTGTTTAGCAT
TGCTGCCACTTCTTTCGTTGATATGTCAGTGAGCGGTTTGTCCGGCAATTTTCTTCGGATTGCCCTGATTTTGCTGGCGT
AGTCGAGTAGAGTTTTCGGCCTGATCCCCCTTTCGGTGAGGATTGTTTCATATCGGTCAAGCCACACATGAAGAGTGATT
GCGTCACCGCCTTTAATTCTGTCTATTAGTGATTTGCGTCCGCTGTCTGAGAGTAACTCAATATTGGCCTGTATTGCTTC
AGTGATTGCTATCCTCCTGTCTCGGCCTAAACCAAACTCTTTACCCGTCCTTGGGTCCCTGTAGCAGTAATATCCATTGT
TTCTTATATAAAGGTTAGGGGGTAAATCCCGGCGCTCATGACTTCGCCTTCTTCCCAT

>2013C-4187  (0 bp)
TTCAATAGCGGTGGTATCAAAACCTTGTTCCCGTAACGCTTGCAGCAACGCATTAATCTTCAGGCTTTGTGCGGTGAGCA
TTCGCCCCTGCGCCTGCCACATCTTTTCGTTATCGGCACTGGTCAGGTTCTGCGCGGCGAAAAGTTCCCAGGCGCTGGCT
TCGCTCAACTGGCGCGCCATATTCATGGTAGGAATCAATGCCTGAGTGTTGTCTTTTTCCACCTGGCTGATAAAGCGCAG
GTTGTACCATCCCACCAGGGTACTGGTCAGGGTTAACAGCGCCATCAGGGCAAAGCCCATCCAGAGTCTTCGGGTCAGGG
TTAAATTCACGGTCGGTGCACTTAAGGTGAATAAGTTGTATGTTTAAAATCTCTTTTACTATCAATGAATTAGTATTGGC
AGGTCATTATTGGTCAAAATAAAATCATTTGTCGATTTCAATTTTGTCCCATTCCCGTCCACGGCTGTCTCTATACCGCG
CCGCCATTGAATCTGATTTATGCCCGAGAAGACGTTGAGCAAATTTATCGCCAATCTGGTTCCGGTATAGCCTCGCTGAC
AGGCTACGCAGTTCATGGAATGTTGGCGGGTTTCCATCAAATGAGAGTCCAGATGCATTTCTCGCCTTTGTAAAATACTT
TGATACTGTTTTCGGGGAAAGAGGATCGTAATGCTTTGATGCGATTATAGTTTCACTGCTGCTGGCCTCCCTGCATTTCT
GTAGTGTATCAGCCAATGAGATATTGAGCGCGTCAATCGTTAGCGTTAGCGGAATGGCGAGTTTAGCCCCTGTTTTACTC
TGTTCAATGTGAAGATGGTTGTCGTTTATGTCTGACCATTTCATTCTGCACAAATCGCCGACTCTCTGCCCTGTAACGAC
GGCCAAATCCATCGCCAGCCTTAGCCAGATAGGGAGAGGTTCGGCTGCATGGTAAATCTCGACATACTCATTAGCTGTCA
GCCTTGAGCGCCTTACTTCTGACTTTGCTGTACGGGTTGCTGTTACCGGATTCGTTGCCACATGCCCCTCGGCTATTGCT
TCACGAAAAACGTCAACAAGGGTTGACCTGATTAATTTTGCGGAAGCTGCTTTACCTTCTGCTACGTAGGTGTTTAGCAT
TGCTGCCACTTCTTTCGTTGATATGTCAGTGAGCGGTTTGTCCGGCAATTTTCTTCGGATTGCCCTGATTTTGCTGGCGT
AGTCGAGTAGAGTTTTCGGCCTGATCCCCCTTTCGGTGAGGATTGTTTCATATCGGTCAAGCCACACATGAAGAGTGATT
GCGTCACCGCCTTTAATTCTGTCTATTAGTGATTTGCGTCCGCTGTCTGAGAGTAACTCAATATTGGCCTGTATTGCTTC
AGTGATTGCTATCCTCCTGTCTCGGCCTAAACCAAACTCTTTACCCGTCCTTGGGTCCCTGTAGCAGTAATATCCATTGT
TTCTTATATAAAGGTTAGGGGGTAAATCCCGGCGCTCATGACTTCGCCTTCTTCCCAT

>2013C-4538  (0 bp)
TTCAATAGCGGTGGTATCAAAACCTTGTTCCCGTAACGCTTGCAGCAACGCATTAATCTTCAGGCTTTGTGCGGTGAGCA
TTCGCCCCTGCGCCTGCCACATCTTTTCGTTATCGGCACTGGTCAGGTTCTGCGCGGCGAAAAGTTCCCAGGCGCTGGCT
TCGCTCAACTGGCGCGCCATATTCATGGTAGGAATCAATGCCTGAGTGTTGTCTTTTTCCACCTGGCTGATAAAGCGCAG
GTTGTACCATCCCACCAGGGTACTGGTCAGGGTTAACAGCGCCATCAGGGCAAAGCCCATCCAGAGTCTTCGGGTCAGGG
TTAAATTCACGGTCGGTGCACTTAAGGTGAATAAGTTGTATGTTTAAAATCTCTTTTACTATCAATGAATTAGTATTGGC
AGGTCATTATTGGTCAAAATAAAATCATTTGTCGATTTCAATTTTGTCCCATTCCCGTCCACGGCTGTCTCTATACCGCG
CCGCCATTGAATCTGATTTATGCCCGAGAAGACGTTGAGCAAATTTATCGCCAATCTGGTTCCGGTATAGCCTCGCTGAC
AGGCTACGCAGTTCATGGAATGTTGGCGGGTTTCCATCAAATGAGAGTCCAGATGCATTTCTCGCCTTTGTAAAATACTT
TGATACTGTTTTCGGGGAAAGAGGATCGTAATGCTTTGATGCGATTATAGTTTCACTGCTGCTGGCCTCCCTGCATTTCT
GTAGTGTATCAGCCAATGAGATATTGAGCGCGTCAATCGTTAGCGTTAGCGGAATGGCGAGTTTAGCCCCTGTTTTACTC
TGTTCAATGTGAAGATGGTTGTCGTTTATGTCTGACCATTTCATTCTGCACAAATCGCCGACTCTCTGCCCTGTAACGAC
GGCCAAATCCATCGCCAGCCTTAGCCAGATAGGGAGAGGTTCGGCTGCATGGTAAATCTCGACATACTCATTAGCTGTCA
GCCTTGAGCGCCTTACTTCTGACTTTGCTGTACGGGTTGCTGTTACCGGATTCGTTGCCACATGCCCCTCGGCTATTGCT
TCACGAAAAACGTCAACAAGGGTTGACCTGATTAATTTTGCGGAAGCTGCTTTACCTTCTGCTACGTAGGTGTTTAGCAT
TGCTGCCACTTCTTTCGTTGATATGTCAGTGAGCGGTTTGTCCGGCAATTTTCTTCGGATTGCCCTGATTTTGCTGGCGT
AGTCGAGTAGAGTTTTCGGCCTGATCCCCCTTTCGGTGAGGATTGTTTCATATCGGTCAAGCCACACATGAAGAGTGATT
GCGTCACCGCCTTTAATTCTGTCTATTAGTGATTTGCGTCCGCTGTCTGAGAGTAACTCAATATTGGCCTGTATTGCTTC
AGTGATTGCTATCCTCCTGTCTCGGCCTAAACCAAACTCTTTACCCGTCCTTGGGTCCCTGTAGCAGTAATATCCATTGT
TTCTTATATAAAGGTTAGGGGGTAAATCCCGGCGCTCATGACTTCGCCTTCTTCCCAT

>2014C-3050  (0 bp)
TTCAATAGCGGTGGTATCAAAACCTTGTTCCCGTAACGCTTGCAGCAACGCATTAATCTTCAGGCTTTGTGCGGTGAGCA
TTCGCCCCTGCGCCTGCCACATCTTTTCGTTATCGGCACTGGTCAGGTTCTGCGCGGCGAAAAGTTCCCAGGCGCTGGCT
TCGCTCAACTGGCGCGCCATATTCATGGTAGGAATCAATGCCTGAGTGTTGTCTTTTTCCACCTGGCTGATAAAGCGCAG
GTTGTACCATCCCACCAGGGTACTGGTCAGGGTTAACAGCGCCATCAGGGCAAAGCCCATCCAGAGTCTTCGGGTCAGGG
TTAAATTCACGGTCGGTGCACTTAAGGTGAATAAGTTGTATGTTTAAAATCTCTTTTACTATCAATGAATTAGTATTGGC
AGGTCATTATTGGTCAAAATAAAATCATTTGTCGATTTCAATTTTGTCCCATTCCCGTCCACGGCTGTCTCTATACCGCG
CCGCCATTGAATCTGATTTATGCCCGAGAAGACGTTGAGCAAATTTATCGCCAATCTGGTTCCGGTATAGCCTCGCTGAC
AGGCTACGCAGTTCATGGAATGTTGGCGGGTTTCCATCAAATGAGAGTCCAGATGCATTTCTCGCCTTTGTAAAATACTT
TGATACTGTTTTCGGGGAAAGAGGATCGTAATGCTTTGATGCGATTATAGTTTCACTGCTGCTGGCCTCCCTGCATTTCT
GTAGTGTATCAGCCAATGAGATATTGAGCGCGTCAATCGTTAGCGTTAGCGGAATGGCGAGTTTAGCCCCTGTTTTACTC
TGTTCAATGTGAAGATGGTTGTCGTTTATGTCTGACCATTTCATTCTGCACAAATCGCCGACTCTCTGCCCTGTAACGAC
GGCCAAATCCATCGCCAGCCTTAGCCAGATAGGGAGAGGTTCGGCTGCATGGTAAATCTCGACATACTCATTAGCTGTCA
GCCTTGAGCGCCTTACTTCTGACTTTGCTGTACGGGTTGCTGTTACCGGATTCGTTGCCACATGCCCCTCGGCTATTGCT
TCACGAAAAACGTCAACAAGGGTTGACCTGATTAATTTTGCGGAAGCTGCTTTACCTTCTGCTACGTAGGTGTTTAGCAT
TGCTGCCACTTCTTTCGTTGATATGTCAGTGAGCGGTTTGTCCGGCAATTTTCTTCGGATTGCCCTGATTTTGCTGGCGT
AGTCGAGTAGAGTTTTCGGCCTGATCCCCCTTTCGGTGAGGATTGTTTCATATCGGTCAAGCCACACATGAAGAGTGATT
GCGTCACCGCCTTTAATTCTGTCTATTAGTGATTTGCGTCCGCTGTCTGAGAGTAACTCAATATTGGCCTGTATTGCTTC
AGTGATTGCTATCCTCCTGTCTCGGCCTAAACCAAACTCTTTACCCGTCCTTGGGTCCCTGTAGCAGTAATATCCATTGT
TTCTTATATAAAGGTTAGGGGGTAAATCCCGGCGCTCATGACTTCGCCTTCTTCCCAT

>2014C-3051  (0 bp)
TTCAATAGCGGTGGTATCAAAACCTTGTTCCCGTAACGCTTGCAGCAACGCATTAATCTTCAGGCTTTGTGCGGTGAGCA
TTCGCCCCTGCGCCTGCCACATCTTTTCGTTATCGGCACTGGTCAGGTTCTGCGCGGCGAAAAGTTCCCAGGCGCTGGCT
TCGCTCAACTGGCGCGCCATATTCATGGTAGGAATCAATGCCTGAGTGTTGTCTTTTTCCACCTGGCTGATAAAGCGCAG
GTTGTACCATCCCACCAGGGTACTGGTCAGGGTTAACAGCGCCATCAGGGCAAAGCCCATCCAGAGTCTTCGGGTCAGGG
TTAAATTCACGGTCGGTGCACTTAAGGTGAATAAGTTGTATGTTTAAAATCTCTTTTACTATCAATGAATTAGTATTGGC
AGGTCATTATTGGTCAAAATAAAATCATTTGTCGATTTCAATTTTGTCCCATTCCCGTCCACGGCTGTCTCTATACCGCG
CCGCCATTGAATCTGATTTATGCCCGAGAAGACGTTGAGCAAATTTATCGCCAATCTGGTTCCGGTATAGCCTCGCTGAC
AGGCTACGCAGTTCATGGAATGTTGGCGGGTTTCCATCAAATGAGAGTCCAGATGCATTTCTCGCCTTTGTAAAATACTT
TGATACTGTTTTCGGGGAAAGAGGATCGTAATGCTTTGATGCGATTATAGTTTCACTGCTGCTGGCCTCCCTGCATTTCT
GTAGTGTATCAGCCAATGAGATATTGAGCGCGTCAATCGTTAGCGTTAGCGGAATGGCGAGTTTAGCCCCTGTTTTACTC
TGTTCAATGTGAAGATGGTTGTCGTTTATGTCTGACCATTTCATTCTGCACAAATCGCCGACTCTCTGCCCTGTAACGAC
GGCCAAATCCATCGCCAGCCTTAGCCAGATAGGGAGAGGTTCGGCTGCATGGTAAATCTCGACATACTCATTAGCTGTCA
GCCTTGAGCGCCTTACTTCTGACTTTGCTGTACGGGTTGCTGTTACCGGATTCGTTGCCACATGCCCCTCGGCTATTGCT
TCACGAAAAACGTCAACAAGGGTTGACCTGATTAATTTTGCGGAAGCTGCTTTACCTTCTGCTACGTAGGTGTTTAGCAT
TGCTGCCACTTCTTTCGTTGATATGTCAGTGAGCGGTTTGTCCGGCAATTTTCTTCGGATTGCCCTGATTTTGCTGGCGT
AGTCGAGTAGAGTTTTCGGCCTGATCCCCCTTTCGGTGAGGATTGTTTCATATCGGTCAAGCCACACATGAAGAGTGATT
GCGTCACCGCCTTTAATTCTGTCTATTAGTGATTTGCGTCCGCTGTCTGAGAGTAACTCAATATTGGCCTGTATTGCTTC
AGTGATTGCTATCCTCCTGTCTCGGCCTAAACCAAACTCTTTACCCGTCCTTGGGTCCCTGTAGCAGTAATATCCATTGT
TTCTTATATAAAGGTTAGGGGGTAAATCCCGGCGCTCATGACTTCGCCTTCTTCCCAT

>2015C-3163  (0 bp)
TTCAATAGCGGTGGTATCAAAACCTTGTTCCCGTAACGCTTGCAGCAACGCATTAATCTTCAGGCTTTGTGCGGTGAGCA
TTCGCCCCTGCGCCTGCCACATCTTTTCGTTATCGGCACTGGTCAGGTTCTGCGCGGCGAAAAGTTCCCAGGCGCTGGCT
TCGCTCAACTGGCGCGCCATATTCATGGTAGGAATCAATGCCTGAGTGTTGTCTTTTTCCACCTGGCTGATAAAGCGCAG
GTTGTACCATCCCACCAGGGTACTGGTCAGGGTTAACAGCGCCATCAGGGCAAAGCCCATCCAGAGTCTTCGGGTCAGGG
TTAAATTCACGGTCGGTGCACTTAAGGTGAATAAGTTGTATGTTTAAAATCTCTTTTACTATCAATGAATTAGTATTGGC
AGGTCATTATTGGTCAAAATAAAATCATTTGTCGATTTCAATTTTGTCCCATTCCCGTCCACGGCTGTCTCTATACCGCG
CCGCCATTGAATCTGATTTATGCCCGAGAAGACGTTGAGCAAATTTATCGCCAATCTGGTTCCGGTATAGCCTCGCTGAC
AGGCTACGCAGTTCATGGAATGTTGGCGGGTTTCCATCAAATGAGAGTCCAGATGCATTTCTCGCCTTTGTAAAATACTT
TGATACTGTTTTCGGGGAAAGAGGATCGTAATGCTTTGATGCGATTATAGTTTCACTGCTGCTGGCCTCCCTGCATTTCT
GTAGTGTATCAGCCAATGAGATATTGAGCGCGTCAATCGTTAGCGTTAGCGGAATGGCGAGTTTAGCCCCTGTTTTACTC
TGTTCAATGTGAAGATGGTTGTCGTTTATGTCTGACCATTTCATTCTGCACAAATCGCCGACTCTCTGCCCTGTAACGAC
GGCCAAATCCATCGCCAGCCTTAGCCAGATAGGGAGAGGTTCGGCTGCATGGTAAATCTCGACATACTCATTAGCTGTCA
GCCTTGAGCGCCTTACTTCTGACTTTGCTGTACGGGTTGCTGTTACCGGATTCGTTGCCACATGCCCCTCGGCTATTGCT
TCACGAAAAACGTCAACAAGGGTTGACCTGATTAATTTTGCGGAAGCTGCTTTACCTTCTGCTACGTAGGTGTTTAGCAT
TGCTGCCACTTCTTTCGTTGATATGTCAGTGAGCGGTTTGTCCGGCAATTTTCTTCGGATTGCCCTGATTTTGCTGGCGT
AGTCGAGTAGAGTTTTCGGCCTGATCCCCCTTTCGGTGAGGATTGTTTCATATCGGTCAAGCCACACATGAAGAGTGATT
GCGTCACCGCCTTTAATTCTGTCTATTAGTGATTTGCGTCCGCTGTCTGAGAGTAACTCAATATTGGCCTGTATTGCTTC
AGTGATTGCTATCCTCCTGTCTCGGCCTAAACCAAACTCTTTACCCGTCCTTGGGTCCCTGTAGCAGTAATATCCATTGT
TTCTTATATAAAGGTTAGGGGGTAAATCCCGGCGCTCATGACTTCGCCTTCTTCCCAT

>97-3250  (0 bp)
TTCAATAGCGGTGGTATCAAAACCTTGTTCCCGTAACGCTTGCAGCAACGCATTAATCTTCAGGCTTTGTGCGGTGAGCA
TTCGCCCCTGCGCCTGCCACATCTTTTCGTTATCGGCACTGGTCAGGTTCTGCGCGGCGAAAAGTTCCCAGGCGCTGGCT
TCGCTCAACTGGCGCGCCATATTCATGGTAGGAATCAATGCCTGAGTGTTGTCTTTTTCCACCTGGCTGATAAAGCGCAG
GTTGTACCATCCCACCAGGGTACTGGTCAGGGTTAACAGCGCCATCAGGGCAAAGCCCATCCAGAGTCTTCGGGTCAGGG
TTAAATTCACGGTCGGTGCACTTAAGGTGAATAAGTTGTATGTTTAAAATCTCTTTTACTATCAATGAATTAGTATTGGC
AGGTCATTATTGGTCAAAATAAAATCATTTGTCGATTTCAATTTTGTCCCATTCCCGTCCACGGCTGTCTCTATACCGCG
CCGCCATTGAATCTGATTTATGCCCGAGAAGACGTTGAGCAAACTTATCGCCAATCTGATTCCGGTATAGCCTCGCCGAC
AGGCTGCGCAGTTCATGGAATGTTGGCGGGTCTCCATCAAATGAGAGTCCAGATGCATTTCTCGCCTTTGTAAAATACTT
AGATACTGTTTTCGGGGAAAGCGGTTCGTGATGCGTTGATGCAATTATTGTTTCACTGCCGCTGGCCTCCCTGCATTTCT
GTAGTGTATCAGCCAATGAGATATTGAGCGCGTCAATCGTTAGCGTCAGCGGAATGGCGAGCTTAGCCCCTGTTTTACCC
TGCTCAATGTGAAGATGGTTGTCGTTTATGTCTGACCATTTCATTCTGCATAAATCGCCTACTCTCTGCCCTGTAACGAC
AGCCAAATCCATTGCCAGCCTCAGCCAGATTGGGAGCGGTTCGGCTGCATGGTAAATCGCGACATATTCATTAGCTGTCA
GTCTTGAACGCCTTACTTCTGATTTTGCTGTGCGGGTTGCTGTTACCGGATTCGTAGCCACATGCCCCTCGGCTATTGCC
TCACGAAAAACGTCAACAAGGGTTGACCTGATTAATTTTGCGGAAGCCGCTTTACCTTCTGCTACGTAGGTGTTTAGCAT
TGCTGCCACCTCTTTCGTTGATATGTCAGCGAGCGGTTTGTCCGGCAATTTTCTTCGGATTGCCCTGATTTTGCTGGCGT
AGTCGAGTAGAGTTTTCGGCCTGATACCCCTCTCGCTGAGGATTGTTTCATATCGGTCAAGCCACGCATGAAGAGTGATT
GCGTCAGCGCCTTTAATTCTGTCTATCAGTGACTCACGCCTGTTCCCGGATAGCAACTCAATATTGGCCTGTATTGCTTC
AGTGATTGCTATCCTCCTGTCTCGGCCTAATCCGAACTCTTTACCCGTCCTTGGGTCCCTGTAGCAGTAATATCCATTGT
TTCTTATATAAAGGTTAGGGGGTAAATCCCGGCGCTCATGACTTCGCCTTCTTCCCAT

>CFSAN027343  (0 bp)
TTCAATAGCGGTGGTATCAAAACCTTGTTCCCGTAACGCTTGCAGCAACGCATTAATCTTCAGGCTTTGTGCGGTGAGCA
TTCGCCCCTGCGCCTGCCACATCTTTTCGTTATCGGCACTGGTCAGGTTCTGCGCGGCGAAAAGTTCCCAGGCGCTGGCT
TCGCTCAACTGGCGCGCCATATTCATGGTAGGAATCAATGCCTGAGTGTTGTCTTTTTCCACCTGGCTGATAAAGCGCAG
GTTGTACCATCCCACCAGGGTACTGGTCAGGGTTAACAGCGCCATCAGGGCAAAGCCCATCCAGAGTCTTCGGGTCAGGG
TTAAATTCACGGTCGGTGCACTTAAGGTGAATAAGTTGTATGTTTAAAATCTCTTTTACTATCAATGAATTAGTATTGGC
AGGTCATTATTGGTCAAAATAAAATCATTTGTCGATTTCAATTTTGTCCCATTCCCGTCCACGGCTGTCTCTATACCGCG
CCGCCATTGAATCTGATTTATGCCCGAGAAGACGTTGAGCAAATTTATCGCCAATCTGGTTCCGGTATAGCCTCGCTGAC
AGGCTACGCAGTTCATGGAATGTTGGCGGGTTTCCATCAAATGAGAGTCCAGATGCATTTCTCGCCTTTGTAAAATACTT
TGATACTGTTTTCGGGGAAAGAGGATCGTAATGCTTTGATGCGATTATAGTTTCACTGCTGCTGGCCTCCCTGCATTTCT
GTAGTGTATCAGCCAATGAGATATTGAGCGCGTCAATCGTTAGCGTTAGCGGAATGGCGAGTTTAGCCCCTGTTTTACTC
TGTTCAATGTGAAGATGGTTGTCGTTTATGTCTGACCATTTCATTCTGCACAAATCGCCGACTCTCTGCCCTGTAACGAC
GGCCAAATCCATCGCCAGCCTTAGCCAGATAGGGAGAGGTTCGGCTGCATGGTAAATCTCGACATACTCATTAGCTGTCA
GCCTTGAGCGCCTTACTTCTGACTTTGCTGTACGGGTTGCTGTTACCGGATTCGTTGCCACATGCCCCTCGGCTATTGCT
TCACGAAAAACGTCAACAAGGGTTGACCTGATTAATTTTGCGGAAGCTGCTTTACCTTCTGCTACGTAGGTGTTTAGCAT
TGCTGCCACTTCTTTCGTTGATATGTCAGTGAGCGGTTTGTCCGGCAATTTTCTTCGGATTGCCCTGATTTTGCTGGCGT
AGTCGAGTAGAGTTTTCGGCCTGATCCCCCTTTCGGTGAGGATTGTTTCATATCGGTCAAGCCACACATGAAGAGTGATT
GCGTCACCGCCTTTAATTCTGTCTATTAGTGATTTGCGTCCGCTGTCTGAGAGTAACTCAATATTGGCCTGTATTGCTTC
AGTGATTGCTATCCTCCTGTCTCGGCCTAAACCAAACTCTTTACCCGTCCTTGGGTCCCTGTAGCAGTAATATCCATTGT
TTCTTATATAAAGGTTAGGGGGTAAATCCCGGCGCTCATGACTTCGCCTTCTTCCCAT

>FWSEC0001  (0 bp)
TTCAATAGCGGTGGTATCAAAACCTTGTTCCCGTAACGCTTGCAGCAACGCATTAATCTTCAGGCTTTGTGCGGTGAGCA
TTCGCCCCTGCGCCTGCCACATCTTTTCGTTATCGGCACTGGTCAGGTTCTGCGCGGCGAAAAGTTCCCAGGCGCTGGCT
TCGCTCAACTGGCGCGCCATATTCATGGTAGGAATCAATGCCTGAGTGTTGTCTTTTTCCACCTGGCTGATAAAGCGCAG
GTTGTACCATCCCACCAGGGTACTGGTCAGGGTTAACAGCGCCATCAGGGCAAAGCCCATCCAGAGTCTTCGGGTCAGGG
TTAAATTCACGGTCGGTGCACTTAAGGTGAATAAGTTGTATATTTAAAAACTCTTTTATTATCAATGAATTAATGTAAGT
GGGTCATTATTAGTCAAAATAAAATCATTTGTCGATTTCAATTTTGTCCCATTCCCGTCCACGGCTGTCCCTATACCGCG
CCGCCATTAAATCTGATTTATGCCCGAGAAGACGTTGAGCAAACTTATCGCCAATCTGGTTCCGGTATAGCCTCGCTGAC
AGGCTACGCAGTTCATGGAATGTTGGCGGGTTTCCATCAAATGAGAGTCCAGATGCATTTCTCGCCTTTGTAAAATACTT
TGATACTGTTTTCGGGGAAAGCGGATCGTGATGCTTTGATGCGATTATAGTTTCACTGCTGCTGGCCTCCCTGCATTTCT
GTAGTGTATCAGCCAATGAGATATTGAGCGCGTCAATCGTTAGCGTTAGCGGAATGGCGAGTTTAGCCCCTGTTTTACTC
TGTTCAATGTGAAGATGGTTGTCGTTTATGTCTGACCATTTCATTCTGCACAAATCGCCGACTCTCTGCCCTGTAACGAC
GGCCAAATCCATCGCCAGCCTTAGCCAGATAGGGAGAGGTTCGGCTGCATGGTAAATCTCGACATACTCATTAGCTGTCA
GCCTTGAGCGCCTTACTTCTGACTTTGCTGTACGGGTTGCTGTTACCGGATTCGTTGCAACATGCCCCTCGGCTATTGCT
TCACGAAAAACGTCAACAAGGGTTGACCTGATTAATTTTGCGGAAGCTGCTTTACCTTCTGCCACGTAGGTGTTTAGCAT
TGCTGCCACTTCTTTCGTTGATATGTCAGTGAGCGGTTTGTCCGGCAATTTTCTTCGGATTGCCCTGATTTTGCTGGCGT
AGTCGAGTAGAGTTTTCGGCCTGATCCCTCTTTCGGTGAGGATTCTTTCATATCGGTCAAGCCACACATGAAGAGTGATT
GCGTCACCGCCTTTAATTCTGTCTATCAGTGATTTGCGTCCGCTGTCTGAGAGTAACTCAATATTGGCCTGTATTGCTTC
AGTGATTGCTATCCTCCTGTCTCGGCCTAATCCAAACTCTTTACCCGTCCTTGGGTCCCTGTAGCAGTAATATCCATTGT
TTCTTATATAAAGGTTAGGGGGTAAATCCCGGCGCTCATGACTTCGCCTTCTTCCCAT

>FWSEC0007  (0 bp)
TTCAATAGCGGTGGTATCAAAACCTTGTTCCCGTAACGCTTGCAGCAACGCATTAATCTTCAGGCTTTGTGCGGTGAGCA
TTCGCCCCTGCGCCTGCCACATCTTTTCGTTATCGGCACTGGTCAGGTTCTGCGCGGCGAAAAGTTCCCAGGCGCTGGCT
TCGCTCAACTGGCGCGCCATATTCATGGTAGGAATCAATGCCTGAGTGTTGTCTTTTTCCACCTGGCTGATAAAGCGCAG
GTTGTACCATCCCACCAGGGTACTGGTCAGGGTTAACAGCGCCATCAGGGCAAAGCCCATCCAGAGTCTTCGGGTCAGGG
TTAAATTCACGGTCGGTGCACTTAAGGTGAATAAGTTGTATGTTTAAAATCTCTTTTACTATCAATGAATTAGTATTGGC
AGGTCATTATTGGTCAAAATAAAATCATTTGTCGATTTCAATTTTGTCCCATTCCCGTCCACGGCTGTCTCTATACCGCG
CCGCCATTGAATCTGATTTATGCCCGAGAAGACGTTGAGCAAATTTATCGCCAATCTGGTTCCGGTATAGCCTCGCTGAC
AGGCTACGCAGTTCATGGAATGTTGGCGGGTTTCCATCAAATGAGAGTCCAGATGCATTTCTCGCCTTTGTAAAATACTT
TGATACTGTTTTCGGGGAAAGAGGATCGTAATGCTTTGATGCGATTATAGTTTCACTGCTGCTGGCCTCCCTGCATTTCT
GTAGTGTATCAGCCAATGAGATATTGAGCGCGTCAATCGTTAGCGTTAGCGGAATGGCGAGTTTAGCCCCTGTTTTACTC
TGTTCAATGTGAAGATGGTTGTCGTTTATGTCTGACCATTTCATTCTGCACAAATCGCCGACTCTCTGCCCTGTAACGAC
GGCCAAATCCATCGCCAGCCTTAGCCAGATAGGGAGAGGTTCGGCTGCATGGTAAATCTCGACATACTCATTAGCTGTCA
GCCTTGAGCGCCTTACTTCTGACTTTGCTGTACGGGTTGCTGTTACCGGATTCGTTGCCACATGCCCCTCGGCTATTGCT
TCACGAAAAACGTCAACAAGGGTTGACCTGATTAATTTTGCGGAAGCTGCTTTACCTTCTGCTACGTAGGTGTTTAGCAT
TGCTGCCACTTCTTTCGTTGATATGTCAGTGAGCGGTTTGTCCGGCAATTTTCTTCGGATTGCCCTGATTTTGCTGGCGT
AGTCGAGTAGAGTTTTCGGCCTGATCCCCCTTTCGGTGAGGATTGTTTCATATCGGTCAAGCCACACATGAAGAGTGATT
GCGTCACCGCCTTTAATTCTGTCTATTAGTGATTTGCGTCCGCTGTCTGAGAGTAACTCAATATTGGCCTGTATTGCTTC
AGTGATTGCTATCCTCCTGTCTCGGCCTAAACCAAACTCTTTACCCGTCCTTGGGTCCCTGTAGCAGTAATATCCATTGT
TTCTTATATAAAGGTTAGGGGGTAAATCCCGGCGCTCATGACTTCGCCTTCTTCCCAT

>FORC_028  (0 bp)
TTCAATAGCGGTGGTATCAAAACCTTGTTCCCGTAACGCTTGCAGCAACGCATTAATCTTCAGGCTTTGTGCGGTGAGCA
TTCGCCCCTGCGCCTGCCACATCTTTTCGTTATCGGCACTGGTCAGGTTCTGCGCGGCGAAAAGTTCCCAGGCGCTGGCT
TCGCTCAACTGGCGCGCCATATTCATGGTAGGAATCAATGCCTGAGTGTTGTCTTTTTCCACCTGGCTGATAAAGCGCAG
GTTGTACCATCCCACCAGGGTACTGGTCAGGGTTAACAGCGCCATCAGGGCAAAGCCCATCCAGAGTCTTCGGGTCAGGG
TTAAATTCACGGTCGGTGCACTTAAGGTGAATAAGTTGTATGTTTAAAATCTCTTTTACTATCAATGAATTAGTATTGGC
AGGTCATTATTGGTCAAAATAAAATCATTTGTCGATTTCAATTTTGTCCCATTCCCGTCCACGGCTGTCTCTATACCGCG
CCGCCATTGAATCTGATTTATGCCCGAGAAGACGTTGAGCAAACTTATCGCCAATCTGATTCCGGTATAGCCTCGCCGAC
AGGCTGCGCAGTTCATGGAATGTTGGCGGGTCTCCATCAAATGAGAGTCCAGATGCATTTCTCGCCTTTGTAAAATACTT
AGATACTGTTTTCGGGGAAAGCGGTTCGTGATGCGTTGATGCAATTATTGTTTCACTGCCGCTGGCCTCCCTGCATTTCT
GTAGTGTATCAGCCAATGAGATATTGAGCGCGTCAATCGTTAGCGTCAGCGGAATGGCGAGCTTAGCCCCTGTTTTACCC
TGCTCAATGTGAAGATGGTTGTCGTTTATGTCTGACCATTTCATTCTGCATAAATCGCCTACTCTCTGCCCTGTAACGAC
AGCCAAATCCATTGCCAGCCTCAGCCAGATTGGGAGCGGTTCGGCTGCATGGTAAATCGCGACATATTCATTAGCTGTCA
GTCTTGAACGCCTTACTTCTGATTTTGCTGTGCGGGTTGCTGTTACCGGATTCGTAGCCACATGCCCCTCGGCTATTGCC
TCACGAAAAACGTCAACAAGGGTTGACCTGATTAATTTTGCGGAAGCCGCTTTACCTTCTGCTACGTAGGTGTTTAGCAT
TGCTGCCACCTCTTTCGTTGATATGTCAGCGAGCGGTTTGTCCGGCAATTTTCTTCGGATTGCCCTGATTTTGCTGGCGT
AGTCGAGTAGAGTTTTCGGCCTGATACCCCTCTCGCTGAGGATTGTTTCATATCGGTCAAGCCACGCATGAAGAGTGATT
GCGTCAGCGCCTTTAATTCTGTCTATCAGTGACTCACGCCTGTTCCCGGATAGCAACTCAATATTGGCCTGTATTGCTTC
AGTGATTGCTATCCTCCTGTCTCGGCCTAATCCGAACTCTTTACCCGTCCTTGGGTCCCTGTAGCAGTAATATCCATTGT
TTCTTATATAAAGGTTAGGGGGTAAATCCCGGCGCTCATGACTTCGCCTTCTTCCCAT

>FORC_042  (0 bp)
TTCAATAGCGGTGGTATCAAAACCTTGTTCCCGTAACGCTTGCAGCAACGCATTAATCTTCAGGCTTTGTGCGGTGAGCA
TTCGCCCCTGCGCCTGCCACATCTTTTCGTTATCGGCACTGGTCAGGTTCTGCGCGGCGAAAAGTTCCCAGGCGCTGGCT
TCGCTCAACTGGCGCGCCATATTCATGGTAGGAATCAATGCCTGAGTGTTGTCTTTTTCCACCTGGCTGATAAAGCGCAG
GTTGTACCATCCCACCAGGGTACTGGTCAGGGTTAACAGCGCCATCAGGGCAAAGCCCATCCAGAGTCTTCGGGTCAGGG
TTAAATTCACGGTCGGTGCACTTAAGGTGAATAAGTTGTATATTTAAAATCTCTTTGACTATCAATGAATTAGTATAAGA
AGGTCATTATTAGTCAAAATAAAATCATTTGTCGATTTCAATTTTGTCCCATTCCCGTCCACGGCTGTCCCTATACCGCG
CCGCCATTGAATCTGATTTATGCCCGAGAAGGCGTTGAGCAAACTTATCGCCAATCTGGTTCCGGTATAGCCTCGCCGAC
AGGCTACGCAGTTCATGGAATGTTGGCGGGTCTCCATCAAATGAGAGTCCAGATGCATTTCTCGCCTTTGTAAAATACTT
TGATACTGTTTTCGGGGAAAGCGGATCGTGATGCTTTGATGCAATTATTGTTTCACTGCCGCTGGCCTTCCTGCATTTCT
GTAGTGTATCAGCCAATGAGATATTGAGCGCGTCAATCCTTAGCGTCAGCGGAATGGCGAGCTTAGCCCCTGTTTTACCC
TGTTCAATGTGAAGATAGTTGTCGTTTATGTCTGACCATTTCATTCTGCACAAATCGCCGACTCTCTGCCCTGTAACGAC
AGCCAAATCCATCGCCAGTCTTAGCCAGATTGGGAGAGGTTCGGCTGCATGGTAAATCTCGACATACTCATTAGCTGTCA
GCCTTGAGCGCCTTACTTCTGACTTTGCTGTGCGGGTTGCTGTTACCGGATTCGTTGCTACATGCCCCTCGGCTATTGCC
TCACGAAAAACGTCAACAAGGGTTGACCTGATTAATTTTGCGGAAGCCGCTTTACCTTCTGCTACGTAGGTGTTTAGCAT
TGCTGCCACCTCTTTCGTTGATATGTCAGCGAGCGGTTTGTCCGGCAATTTTCTTCGGATTGCCCTGATTTTGCTGGCGT
AGTCGAGTAGAGTTTTCGGCCTGATACCCCTCTCGCTGAGGATTGTTTCATATCGGTCAAGCCACGCATGAAGAGTGACT
ACGTCAGCGCCTTTAATTCTGTCTATCAGTGACTCACGCCTGTTCTCGGATAGCAACTCAATATTGGCCTGAATAGCCTC
TGAAACTGCTATCCTTCTGTCTCTGCCTAATCCGAACTCTTTACCCGTCCTTGGGTCCCTGTAGCAGTAATATCCATTGT
TTCTTATATAAAGGTTAGGGGGTAAATCCCGGCGCTCATGACTTCGCCTTCTTCCCAT

>PSUO103  (0 bp)
TTCAATAGCGGTGGTATCAAAACCTTGTTCCCGTAACGCTTGCAGCAACGCATTAATCTTCAGGCTTTGTGCGGTGAGCA
TTCGCCCCTGCGCCTGCCACATCTTTTCGTTATCGGCACTGGTCAGGTTCTGCGCGGCGAAAAGTTCCCAGGCGCTGGCT
TCGCTCAACTGGCGCGCCATATTCATGGTAGGAATCAATGCCTGAGTGTTGTCTTTTTCCACCTGGCTGATAAAGCGCAG
GTTGTACCATCCCACCAGGGTACTGGTCAGGGTTAACAGCGCCATCAGGGCAAAGCCCATCCAGAGTCTTCGGGTCAGGG
TTAAATTCACGGTCGGTGCACTTAAGGTGAATAAGTTGTATGTTTAAAATCTCTTTTACTATCAATGAATTAGTATTGGC
AGGTCATTATTGGTCAAAATAAAATCATTTGTCGATTTCAATTTTGTCCCATTCCCGTCCACGGCTGTCTCTATACCGCG
CCGCCATTGAATCTGATTTATGCCCGAGAAGACGTTGAGCAAATTTATCGCCAATCTGGTTCCGGTATAGCCTCGCTGAC
AGGCTACGCAGTTCATGGAATGTTGGCGGGTTTCCATCAAATGAGAGTCCAGATGCATTTCTCGCCTTTGTAAAATACTT
TGATACTGTTTTCGGGGAAAGAGGATCGTAATGCTTTGATGCGATTATAGTTTCACTGCTGCTGGCCTCCCTGCATTTCT
GTAGTGTATCAGCCAATGAGATATTGAGCGCGTCAATCGTTAGCGTTAGCGGAATGGCGAGTTTAGCCCCTGTTTTACTC
TGTTCAATGTGAAGATGGTTGTCGTTTATGTCTGACCATTTCATTCTGCACAAATCGCCGACTCTCTGCCCTGTAACGAC
GGCCAAATCCATCGCCAGCCTTAGCCAGATAGGGAGAGGTTCGGCTGCATGGTAAATCTCGACATACTCATTAGCTGTCA
GCCTTGAGCGCCTTACTTCTGACTTTGCTGTACGGGTTGCTGTTACCGGATTCGTTGCCACATGCCCCTCGGCTATTGCT
TCACGAAAAACGTCAACAAGGGTTGACCTGATTAATTTTGCGGAAGCTGCTTTACCTTCTGCTACGTAGGTGTTTAGCAT
TGCTGCCACTTCTTTCGTTGATATGTCAGTGAGCGGTTTGTCCGGCAATTTTCTTCGGATTGCCCTGATTTTGCTGGCGT
AGTCGAGTAGAGTTTTCGGCCTGATCCCCCTTTCGGTGAGGATTGTTTCATATCGGTCAAGCCACACATGAAGAGTGATT
GCGTCACCGCCTTTAATTCTGTCTATTAGTGATTTGCGTCCGCTGTCTGAGAGTAACTCAATATTGGCCTGTATTGCTTC
AGTGATTGCTATCCTCCTGTCTCGGCCTAAACCAAACTCTTTACCCGTCCTTGGGTCCCTGTAGCAGTAATATCCATTGT
TTCTTATATAAAGGTTAGGGGGTAAATCCCGGCGCTCATGACTTCGCCTTCTTCCCAT

>14EC007  (0 bp)
TTCAATAGCGGTGGTATCAAAACCTTGTTCCCGTAACGCTTGCAGCAACGCATTAATCTTCAGGCTTTGTGCGGTGAGCA
TTCGCCCCTGCGCCTGCCACATCTTTTCGTTATCGGCACTGGTCAGGTTCTGCGCGGCGAAAAGTTCCCAGGCGCTGGCT
TCGCTCAACTGGCGCGCCATATTCATGGTAGGAATCAATGCCTGAGTGTTGTCTTTTTCCACCTGGCTGATAAAGCGCAG
GTTGTACCATCCCACCAGGGTACTGGTCAGGGTTAACAGCGCCATCAGGGCAAAGCCCATCCAGAGTCTTCGGGTCAGGG
TTAAATTCACGGTCGGTGCACTTTAGGTGAATAAGTTGTATATTTAAAATCTCTTTAATTATCAGTAAATTAATGTAAGT
AGGTCATTATTAGTCAAAATAAAATCATTTGTCGATTTCAATTTTGTCCCATTCCCGTCCACGGCTGTCCCTATACCGCG
CCGCCATTGAGTCTGATTTATGCCCGAGAAGACGTTGAGCAAACTTATCGCCAATCTGGTTCCGGTATAGCCTCGCTGAC
AGGCTACGCAGTTCATGGAATGTTGGCGGGTTTCCATCAAATGAGAGTCCAGATGCATTTCTCGCCTTTGTAAAATACTT
TGATACTGTTTTCGGGGAAAGCGGATCGTGATGCTTTGATGCGATTATAGTTTCACTGCTGCTGGCCTCCCTGCATTTCT
GTAGTGTATCAGCCAATGAGATATTGAGCGCGTCAATCGTTAGCGTTAGCGGAATGGCGAGTTTAGCCCCTGTTTTACTC
TGTTCAATGTGAAGATGGTTGTCGTTTATGTCTGACCATTTCATTCTGCACAAATCGCCGACTCTCTGCCCTGTAACGAC
GGCCAAATCCATCGCCAGCCTTAGCCAGATAGGGAGAGGTTCGGCTGCATGGTAAATCTCGACATACTCATTAGCTGTCA
GCCTTGAGCGCCTTACTTCTGACTTTGCTGTACGGGTTGCTGTTACCGGATTCGTTGCCACATGCCCCTCGGCTATTGCT
TCACGAAAAACGTCAACAAGGGTTGACCTGATTAATTTTGCGGAAGCTGCTTTACCTTCTGCTACGTAGGTGTTTAGCAT
TGCTGCCACTTCTTTCGTTGATATGTCAGTGAGCGGTTTGTCCGGCAATTTTCTTCGGATTGCCCTGATTTTGCTGGCGT
AGTCGAGTAGAGTTTTCGGCCTGATCCCCCTTTCGGTGAGGATTCTTTCATATCGGTCAAGCCACACATGAAGAGTGATT
GCGTCACCGCCTTTAATTCTGTCTATCAGTGATTTGCGTCCGCTGTCTGAGAGTAACTCAATATTGGCCTGTATTGCTTC
AGTAATTGCTATCCTCCTGTCTCTGCCTAATCCGAACTCTTTACCCGTCCTTGGGTCCCTGTAGCAGTAATATCCATTGT
TTCTTATATAAAGGTTAGGGGGTAAATCCCGGCGCTCATGACTTCGCCTTCTTCCCAT

>NC_011601.1 (E2348 69) (torS-int)  (0 bp)
TTCAATAGCGGTGGTGTCAAAACCTTGTTCCCGTAACGCTTGCAGCAACGCATTAATCTTCAGGCTTTGTGCGGTGAGCA
TTCGCCCCTGCGCCTGCCACATCTTTTCGTTATCGGCACTGGTCAGGTTCTGCGCGGCGAAAAGTTCCCAGGCGCTGGCT
TCGCTCAACTGGCGCGCCATATTCATGGTAGGAATCAATGCCTGAGTGTTGTCTTTTTCCACCTGGCTGATAAAGCGCAG
GTTGTACCATCCCACCAGGGTACTGGTCAGGGTTAACAGCGCCATCAGGGCAAAGCCCATCCAGAGTCTTCGGGTCAGGG
TTAAATTCACGGTCGGTGCACTTTGGGTGAATAAGTTGTATATTTAAAATCTCTTTAATTATCAGTAAATTAATGTAAGT
AGGTCATTATTAGTCAAAATAAAATCATTTGTCGATTTCAATTTTGTCCCATTCCCGTCCACGGCTGTCCCTATACCGCG
CCGCCATTGAATCTGATTTATGCCCGAGAAGACGTTGAGCAAACTTATCGCCAATCTGGTTCCGGTATAGCCTCGCTGAC
AGGCTACGCAGTTCATGGAATGTTGGCGGGTTTCCATCAAATGAGAGGCCAGATGCATTTCTCGCCTTTGTAAAATACTT
TGATACTGTTTTCGGGGAAAGCGGATCGTGATGCTTTGATGCGATTATAGTTTCACTGCTGCTGGCCTCCCTGCATTTCT
GTAGTGTATCAGCCAATGAGATATTGAGCGCGTCAATCGTTAGCGTTAGCGGAATGGCGAGTTTAGCCCCTGTTTTACTC
TGTTTAATGTGAAGATGGTTGTCGTTTATGTCTGACCATTTCATTCTGCACAAATCGCCGACTCTCTGCCCTGTAACGAC
GGCCAAATCCATCGCCAGCCTTAGCCAGATAGGGAGAGGTTCGGCTGCATGGTAAATCTCGACATACTCATTAGCTGTCA
GCCTTGAGCGCCTTACTTCTGACTTTGCTGTACGGGTTGCTGTTACCGGATTCGTTGCCACATGCCCCTCGGCTATTGCT
TCACGAAAAACGTCAACAAGGGTTGACCTGATTAATTTTGCGGAAGCTGCTTTACCTTCTGCTACGTAGGTGTTTAGCAT
TGCTGCCACTTCTTTCGTTGATATGTCAGTGAGCGGTTTGTCCGGCAATTTTCTTCGGATTGCCCTGATTTTGCTGGCGT
AGTCGAGTAGAGTTTTCGGCCTGATCCCCCTTTCGGTGAGGATTGTTTCATATCGGTCAAGCCACACATGAAGAGTGATT
GCGTCACCGCCTTTAATTCTGTCTATCAGTGATTTGCGTCCGCTGTCTGAGAGTAACTCAATATTGGCCTGTATTGCTTC
AGTGATTGCTATCCTCCTGTCTCGGCCTAATCCAAACTCTTTACCCGTCCTTGGGTCCCTGTAGCAGTAATATCCATTGT
TTCTTATATAAAGGTTAGGGGGTAAATCCCGGCGCTCATGACTTCGCCTTCTTCCCAT

>EPEC1  (0 bp)
TTCAATAGCGGTGGTGTCAAAACCTTGTTCCCGTAACGCTTGCAGCAACGCATTAATCTTCAGGCTTTGTGCGGTGAGCA
TTCGCCCCTGCGCCTGCCACATCTTTTCGTTATCGGCACTGGTCAGGTTCTGCGCGGCGAAAAGTTCCCAGGCGCTGGCT
TCGCTCAACTGGCGCGCCATATTCATGGTAGGAATCAATGCCTGAGTGTTGTCTTTTTCCACCTGGCTGATAAAGCGCAG
GTTGTACCATCCCACCAGGGTACTGGTCAGGGTTAACAGCGCCATCAGGGCAAAGCCCATCCAGAGTCTTCGGGTCAGGG
TTAAATTCACGGTCGGTGCACTTTGGGTGAATAAGTTGTATATTTAAAATCTCTTTAATTATCAGTAAATTAATGTAAGT
AGGTCATTATTAGTCAAAATAAAATCATTTGTCGATTTCAATTTTGTCCCATTCCCGTCCACGGCTGTCCCTATACCGCG
CCGCCATTGAATCTGATTTATGCCCGAGAAGACGTTGAGCAAACTTATCGCCAATCTGGTTCCGGTATAGCCTCGCTGAC
AGGCTACGCAGTTCATGGAATGTTGGCGGGTTTCCATCAAATGAGAGGCCAGATGCATTTCTCGCCTTTGTAAAATACTT
TGATACTGTTTTCGGGGAAAGCGGATCGTGATGCTTTGATGCGATTATAGTTTCACTGCTGCTGGCCTCCCTGCATTTCT
GTAGTGTATCAGCCAATGAGATATTGAGCGCGTCAATCGTTAGCGTTAGCGGAATGGCGAGTTTAGCCCCTGTTTTACTC
TGTTTAATGTGAAGATGGTTGTCGTTTATGTCTGACCATTTCATTCTGCACAAATCGCCGACTCTCTGCCCTGTAACGAC
GGCCAAATCCATCGCCAGCCTTAGCCAGATAGGGAGAGGTTCGGCTGCATGGTAAATCTCGACATACTCATTAGCTGTCA
GCCTTGAGCGCCTTACTTCTGACTTTGCTGTACGGGTTGCTGTTACCGGATTCGTTGCCACATGCCCCTCGGCTATTGCT
TCACGAAAAACGTCAACAAGGGTTGACCTGATTAATTTTGCGGAAGCTGCTTTACCTTCTGCTACGTAGGTGTTTAGCAT
TGCTGCCACTTCTTTCGTTGATATGTCAGTGAGCGGTTTGTCCGGCAATTTTCTTCGGATTGCCCTGATTTTGCTGGCGT
AGTCGAGTAGAGTTTTCGGCCTGATCCCCCTTTCGGTGAGGATTGTTTCATATCGGTCAAGCCACACATGAAGAGTGATT
GCGTCACCGCCTTTAATTCTGTCTATCAGTGATTTGCGTCCGCTGTCTGAGAGTAACTCAATATTGGCCTGTATTGCTTC
AGTGATTGCTATCCTCCTGTCTCGGCCTAATCCAAACTCTTTACCCGTCCTTGGGTCCCTGTAGCAGTAATATCCATTGT
TTCTTATATAAAGGTTAGGGGGTAAATCCCGGCGCTCATGACTTCGCCTTCTTCCCAT

>C3  (0 bp)
TTCAATAGCGGTGGTATCAAAACCTTGTTCCCGTAACGCTTGCAGCAACGCATTAATCTTCAGGCTTTGTGCGGTGAGCA
TTCGCCCCTGCGCCTGCCACATCTTTTCGTTATCGGCACTGGTCAGGTTCTGCGCGGCGAAAAGTTCCCAGGCGCTGGCT
TCGCTCAACTGGCGCGCCATATTCATGGTAGGAATCAATGCCTGAGTGTTGTCTTTTTCCACCTGGCTGATAAAGCGCAG
GTTGTACCATCCCACCAGGGTACTGGTCAGGGTTAACAGCGCCATCAGGGCAAAGCCCATCCAGAGTCTTCGGGTCAGGG
TTAAATTCACGGTCGGTGCACTTAAGGTGAATAAGTTGTATGTTTAAAATCTCTTTTACTATCAATGAATTAGTATTGGC
AGGTCATTATTGGTCAAAATAAAATCATTTGTCGATTTCAATTTTGTCCCATTCCCGTCCACGGCTGTCTCTATACCGCG
CCGCCATTGAATCTGATTTATGCCCGAGAAGACGTTGAGCAAATTTATCGCCAATCTGGTTCCGGTATAGCCTCGCTGAC
AGGCTACGCAGTTCATGGAATGTTGGCGGGTTTCCATCAAATGAGAGTCCAGATGCATTTCTCGCCTTTGTAAAATACTT
TGATACTGTTTTCGGGGAAAGAGGATCGTAATGCTTTGATGCGATTATAGTTTCACTGCTGCTGGCCTCCCTGCATTTCT
GTAGTGTATCAGCCAATGAGATATTGAGCGCGTCAATCGTTAGCGTTAGCGGAATGGCGAGTTTAGCCCCTGTTTTACTC
TGTTCAATGTGAAGATGGTTGTCGTTTATGTCTGACCATTTCATTCTGCACAAATCGCCGACTCTCTGCCCTGTAACGAC
GGCCAAATCCATCGCCAGCCTTAGCCAGATAGGGAGAGGTTCGGCTGCATGGTAAATCTCGACATACTCATTAGCTGTCA
GCCTTGAGCGCCTTACTTCTGACTTTGCTGTACGGGTTGCTGTTACCGGATTCGTTGCCACATGCCCCTCGGCTATTGCT
TCACGAAAAACGTCAACAAGGGTTGACCTGATTAATTTTGCGGAAGCTGCTTTACCTTCTGCTACGTAGGTGTTTAGCAT
TGCTGCCACTTCTTTCGTTGATATGTCAGTGAGCGGTTTGTCCGGCAATTTTCTTCGGATTGCCCTGATTTTGCTGGCGT
AGTCGAGTAGAGTTTTCGGCCTGATCCCCCTTTCGGTGAGGATTGTTTCATATCGGTCAAGCCACACATGAAGAGTGATT
GCGTCACCGCCTTTAATTCTGTCTATTAGTGATTTGCGTCCGCTGTCTGAGAGTAACTCAATATTGGCCTGTATTGCTTC
AGTGATTGCTATCCTCCTGTCTCGGCCTAAACCAAACTCTTTACCCGTCCTTGGGTCCCTGTAGCAGTAATATCCATTGT
TTCTTATATAAAGGTTAGGGGGTAAATCCCGGCGCTCATGACTTCGCCTTCTTCCCAT

>382634_2f  (0 bp)
TTCAATAGCGGTGGTGTCAAAACCTTGTTCCCGTAACGCTTGCAGCAACGCATTAATCTTCAGGCTTTGTGCGGTGAGCA
TTCGCCCCTGCGCCTGCCACATCTTTTCGTTATCGGCACTGGTCAGGTTCTGCGCGGCGAAAAGTTCCCAGGCGCTGGCT
TCGCTCAACTGGCGCGCCATATTCATGGTAGGAATCAATGCCTGAGTGTTGTCTTTTTCCACCTGGCTGATAAAGCGCAG
GTTGTACCATCCCACCAGGGTACTGGTCAGGGTTAACAGCGCCATCAGGGCAAAGCCCATCCAGAGTCTTCGGGTCAGGG
TTAAATTCACGGTCGGTGCACTTTGGGTGAATAAGTTGTATATTTAAAATCTCTTTAATTATCAGTAAATTAATGTAAGT
AGGTCATTATTAGTCAAAATAAAATCATTTGTCGATTTCAATTTTGTCCCATTCCCGTCCACGGCTGTCCCTATACCGCG
CCGCCATTGAATCTGATTTATGCCCGAGAAGACGTTGAGCAAACTTATCGCCAATCTGGTTCCGGTATAGCCTCGCTGAC
AGGCTACGCAGTTCATGGAATGTTGGCGGGTTTCCATCAAATGAGAGGCCAGATGCATTTCTCGCCTTTGTAAAATACTT
TGATACTGTTTTCGGGGAAAGCGGATCGTGATGCTTTGATGCGATTATAGTTTCACTGCTGCTGGCCTCCCTGCATTTCT
GTAGTGTATCAGCCAATGAGATATTGAGCGCGTCAATCGTTAGCGTTAGCGGAATGGCGAGTTTAGCCCCTGTTTTACTC
TGTTTAATGTGAAGATGGTTGTCGTTTATGTCTGACCATTTCATTCTGCACAAATCGCCGACTCTCTGCCCTGTAACGAC
GGCCAAATCCATCGCCAGCCTTAGCCAGATAGGGAGAGGTTCGGCTGCATGGTAAATCTCGACATACTCATTAGCTGTCA
GCCTTGAGCGCCTTACTTCTGACTTTGCTGTACGGGTTGCTGTTACCGGATTCGTTGCCACATGCCCCTCGGCTATTGCT
TCACGAAAAACGTCAACAAGGGTTGACCTGATTAATTTTGCGGAAGCTGCTTTACCTTCTGCTACGTAGGTGTTTAGCAT
TGCTGCCACTTCTTTCGTTGATATGTCAGTGAGCGGTTTGTCCGGCAATTTTCTTCGGATTGCCCTGATTTTGCTGGCGT
AGTCGAGTAGAGTTTTCGGCCTGATCCCCCTTTCGGTGAGGATTGTTTCATATCGGTCAAGCCACACATGAAGAGTGATT
GCGTCACCGCCTTTAATTCTGTCTATCAGTGATTTGCGTCCGCTGTCTGAGAGTAACTCAATATTGGCCTGTATTGCTTC
AGTGATTGCTATCCTCCTGTCTCGGCCTAATCCAAACTCTTTACCCGTCCTTGGGTCCCTGTAGCAGTAATATCCATTGT
TTCTTATATAAAGGTTAGGGGGTAAATCCCGGCGCTCATGACTTCGCCTTCTTCCCAT

>STEC299  (0 bp)
TTCAATAGCGGTGGTGTCAAAATCTTGTTCCCGTAACGCTTGCAGCAACGCATTAATCTTTAGGCTTTGTGCGGTGAGCA
TTCGCCCCTGCGCCTGCCACATCTTTTCGTTATCGGCACTGGTCAGGTTCTGCGCGGCGAAAAGTTCCCAGGCGCTGGCT
TCGCTCAACTGGCGCGCCATATTCATGGTAGGAATCAATGCCTGAGTGTTGTCTTTTTCCACCTGGCTGATAAAGCGCAG
GTTGTACCATCCCACCAGGGTACTGGTCAGGGTTAACAGCGCCATCAGGGCAAAGCCCATCCAGAGTCTTCGGGTCAGGG
TTAAATTCACGGTCGGTGCACTTTGGGTGAATAAGTTGTATATTTAAAATCTCTTTTATTATCAATGAATTAATGTAAGC
GGGTCATTATTAGTCAAAATAAAATCATTTGTCGATTTCAATTTTGTCCCATTCCCGTCCACGGCTATCCCTATACCGCG
CAGCCATTGAATCTGATTTATGCCCGAGAAGACGTTGAGCAAACTTATCGCCAATCTGGTTCCGGTATAGCCTTGCTGAC
AGGCTACGCAGTTCATGGAATGTTGGCGGGTTTCCATCAAATGAGAGTCCAGATGCATTTCTCGCCTTTGTAAAATACTT
TGATACTGTTTTCGGGGAAAGCGGATCGTGATGCTTTGATGCGATTATAGTTTCACTGCTGCTGGCCTCCCTGCATTTCT
GTAGTGTATCAGCCAATGAGATATTGAGCGCGTCAATCGTTAGCATTAGCGGAATGGCGAGTTTAGCCCCTGTTTTACTC
TGTTCAATGTGAAGATGGTTGTCGTTTATGTCTGACCATTTCATTCTGCACAAATCGCCGACTCTCTGCCCTGTAACGAC
GGCCAAATCCATCGCCAGCCTTAGCCAGATAGGGAGAGGTTCGGCTGCATGGTAAATCTCGACATACTCATTAGCTGTCA
GCCTTGAGCGCCTTACTTCTGACTTTGCTGTACGGGTTGCTGTTACCGGATTCGTTGCCACATGCCCCTCGGCTATTGCT
TCACGAAAAACGTCAACAAGGGTTGACCTGATTAATTTTGCGGAAGCTGCTTTACCTTCTGCTACGTAGGTGTTTAGCAT
TGCTGCCACTTCTTTCGTTGATATGTCAGTGAGCGGTTTGTCCGGCAATTTTCTTCGGATTGCCCTGATTTTGCTGGCGT
AGTCGAGTAGAGTTTTCGGCCTGATCCCCCTTTCGGTGAGGATTCTTTCATATCGGTCAAGCCACACATGAAGAGTGATT
GCGTCACCGCCTTTAATTCTGTCTATCAGTGATTTGCGTCCGCTGTCTGAGAGTAACTCAATGTTGGCCTGTATAGCTTC
AGTGATTGCTATCCTCCTGTCTCGGCCTAATCCAAACTCTTTACCCGTCCTTGGGTCCCTGTAGCAGTAATATCCATTGT
TTCTTATATAAAGGTTAGGGGGTAAATCCCGGCGCTCATGACTTCGCCTTCTTCCCAT

>266917_2  (0 bp)
TTCAATAGCGGTGGTATCAAAACCTTGTTCCCGTAACGCTTGCAGCAACGCATTAATCTTCAGGCTTTGTGCGGTGAGCA
TTCGCCCCTGCGCCTGCCACATCTTTTCGTTATCGGCACTGGTCAGGTTCTGCGCGGCGAAAAGTTCCCAGGCGCTGGCT
TCGCTCAACTGGCGCGCCATATTCATGGTAGGAATCAATGCCTGAGTGTTGTCTTTTTCCACCTGGCTGATAAAGCGCAG
GTTGTACCATCCCACCAGGGTACTGGTCAGGGTTAACAGCGCCATCAGGGCAAAGCCCATCCAGAGTCTTCGGGTCAGGG
TTAAATTCACGGTCGGTGCACTTAAGGTGAATAAGTTGTATATTTAAAATCTCTTTTATTATCAATGAATTAATGTAGGC
AGGTCATTATTAGTCAAAATAAAATCATTTGTCGATTTCAATTTTGTCCCATTCCCGTCCACGGCTGTCCCTATACCGCG
CCGCCATTGAATCTGATTTATGCCCGAGAAGACGTTGAGCAAACTTATCGCCAATCTGGTTCCGGTATAGCCTCGCTGAC
AGGCTACGCAGTTCATGGAATGTTGGCGGGTTTCCATCAAATGAGAGTCCAGATGCATTTCTCGCCTTTGTAAAATACTT
TGATACTGTTTTCGGGGAAAGCGGATCGTGATGCTTTGATGCGATTATAGTTTCACTGCTGCTGGCCTCCCTGCATTTCT
GTAGTGTATCAGCCAATGAGATATTGAGCGCGTCAATCGTTAGCATTAGCGGAATGGCGAGTTTAGCCCCTGTTTTACTC
TGTTCAATGTGAAGATGGTTGTCGTTTATGTCTGACCATTTCATTCTGCATAAATCGCCCACTCTCTGCCCTGTAACGAC
AGCCAAATCCATTGCCAGCCTCAGCCAGGTTGGGAGGGGTTCGGCTGCATGGTAAATTTCGACATATTCATTAGCTGTCA
GCCTTGAGCGCCTTACTTCTGACTTTGCTGTGCGGGTTGCTGTTACCGGATTCGTTTCCACATGTCCCTCGGCTATTGCC
TCACGAAAAACGTCAACAAGGGTTGACCTGATTAATTTTGCGGAAGCTGCTTTACCTTCTGCCACGTAGGTGTTTAGCAT
TGCTGCCACTTCTTTCGTTGATATGTCAGTGAGCGGTTTGTCCGGCAATTTTCTTCGGATCGCCCTGATTTTGCTGGCGT
AGTCGAGTAGAGTTTTCGGCCTGATACCCCTCTCGCTGAGGATTGTTTCATATCGGTCAAGCCACGTATGAAGAGTGATT
GCGTCAGCGCCTTTAATCCTGTCGATCAGTGACTCACGCCTGCTCTCGGATAGCAACTCAATGTTGGCCTGTATAGCTTC
AGTGATTGCGATTCGCCTGTCTCGGCCTAATCCAAACTCTTTACCCGTCCTTGGGTCCCTGTAGCAGTAATATCCATTGT
TTCTTATATAAAGGTTAGGGGGTAAATCCCGGCGCTCATGACTTCGCCTTCTTCCCAT

>AR_0017  (0 bp)
TTCAATAGCGGTGGTGTCAAAACCTTGTTCCCGTAACGCTTGCAGCAACGCATTAATCTTCAGGCTTTGTGCGGTGAGCA
TTCGCCCCTGCGCCTGCCACATCTTTTCGTTATCGGCACTGGTCAGGTTCTGCGCGGCGAAAAGTTCCCAGGCGCTGGCT
TCGCTCAACTGGCGCGCCATATTCATGGTAGGAATCAATGCCTGAGTGTTGTCTTTTTCCACCTGGCTGATAAAGCGCAG
GTTGTACCATCCCACCAGGGTACTGGTCAGGGTTAACAGCGCCATCAGGGCAAAGCCCATCCAGAGTCTTCGGGTCAGGG
TTAAATTCACGGTCGGTGCACTTTAGGTGAATAAGTTGTATATTTAAAATCTCTTTGACTATCAATGAATTAATATAAGC
AGGTCATTATTAGTCAAAATAAAATCATTTGTCGATTTCAATTTTGTCCCATTCCCGTCCACGGCTATCCCTATACCGCG
CAGCCATTGAATCTGATTTATGCCCGAGAAGACGTTGAGCAAACTTATCGCCAATCTGGTTCCGGTATAGCCTTGCTGAC
AGGCTACGCAGTTCATGGAATGTTGGCGGGTTTCCATCAAATGAGAGTCCAGATGCATTTCTCGCCTTTGTAAAATACTT
TGATACTGTTTTCGGGGAAAGCGGATCGTGATGCTTTGATGCGATTATAGTTTCACTGCTGCTGGCCTCCCTGCATTTCT
GTAGTGTATCAGCCAATGAGATATTGAGCGCGTCAATCGTTAGCATTAGCGGAATGGCGAGTTTAGCCCCTGTTTTACTC
TGTTCAATGTGAAGATGGTTGTCGTTTATGTCTGACCATTTCATTCTGCATAAATCGCCCACTCTCTGCCCTGTAACGAC
AGCCAAATCCATCGCCAGCCTTAGCCAGATAGGGAGAGGTTCGGCTGCATGGTAAATCTCGACATACTCATTAGCTGTCA
GCCTTGAGCGCCTTACTTCTGACTTTGCTGTACGGGTTGCTGTTACCGGATTCGTTGCCACATGCCCCTCGGCTATTGCT
TCACGAAAAACGTCAACAAGGGTTGACCTGATTAATTTTGCGGAAGCTGCTTTACCTTCTGCTACGTAGGTGTTTAGCAT
TGCTGCCACATCTTTCGTTGATATGTCAGTGAGCGGTTTGTCCGGCAATTTTCTTCGGATTGCCCTGATTTTGCTGGCGT
AGTCGAGTAGAGTTTTCGGCCTGATCCCCCTTTCGGTGAGGATTCTTTCATATCGGTCAAGCCACACATGAAGAGTGATT
GCGTCACCGCCTTTAATTCTGTCTATCAGTGATTTGCGTCCGCTGTCTGAGAGTAACTCAATATTGGCCTGTATTGCTTC
AGTGATTGCTATCCTCCTGTCTCGGCCTAATCCAAACTCTTTACCCGTCCTTGGGTCCCTGTAGCAGTAATATCCATTGT
TTCTTATATAAAGGTTAGGGGGTAAATCCCGGCGCTCATGACTTCGCCTTCTTCCCAT

>KSC64  (0 bp)
TTCAATAGCGGTGGTATCAAAACCTTGTTCCCGTAACGCTTGCAGCAACGCATTAATCTTCAGGCTTTGTGCGGTGAGCA
TTCGCCCCTGCGCCTGCCACATCTTTTCGTTATCGGCACTGGTCAGGTTCTGCGCGGCGAAAAGTTCCCAGGCGCTGGCT
TCGCTCAACTGGCGCGCCATATTCATGGTAGGAATCAATGCCTGAGTGTTGTCTTTTTCCACCTGGCTGATAAAGCGCAG
GTTGTACCATCCCACCAGGGTACTGGTCAGGGTTAACAGCGCCATCAGGGCAAAGCCCATCCAGAGTCTTCGGGTCAGGG
TTAAATTCACGGTCGGTGCACTTAAGGTGAATAAGTTGTATATTTAAAATCTCTTTAATTATCAGTAAATTAATGTAAGC
AGGTCATTATTAGTCAAAATAAAATCATTTGTCGATTTCAATTTTGTCCCATTCCCGTCCACGGCTGTCCCTATACCGCG
CCGCCATTGAATCTGATTTATGCCCGAGAAGACGTTGAGCAAACTTATCGCCAATCTGGTTCCGGTATAGCCTCGCTGAC
AGGCTACGCAGTTCATGGAATGTTGGCGGGTTTCCATCAAATGAGAGGCCAGATGCATTTCTCGCCTTTGTAAAATACTT
TGATACTGTTTTCGGGGAAAGCGGATCGTGATGCTTTGATGCGATTATAGTTTCACTGCTGCTGGCCTCCCTGCATTTCT
GTAGTGTATCAGCCAATGAGATATTGAGCGCGTCAATCGTTAGCGTTAGCGGAATGGCGAGTTTAGCCCCTGTTTTACTC
TGTTTAATGTGAAGATGGTTGTCGTTTATGTCTGACCATTTCATTCTGCACAAATCGCCGACTCTCTGCCCTGTAACGAC
GGCCAAATCCATCGCCAGCCTTAGCCAGATAGGGAGAGGTTCGGCTGCATGGTAAATCTCGACATACTCATTAGCTGTCA
GCCTTGAGCGCCTTACTTCTGACTTTGCTGTACGGGTTGCTGTTACCGGATTCGTTGCCACATGCCCCTCGGCTATTGCT
TCACGAAAAACGTCAACAAGGGTTGACCTGATTAATTTTGCGGAAGCTGCTTTACCTTCTGCTACGTAGGTGTTTAGCAT
TGCTGCCACTTCTTTCGTTGATATGTCAGTGAGCGGTTTGTCCGGCAATTTTCTTCGGATTGCCCTGATTTTGCTGGCGT
AGTCGAGTAGAGTTTTCGGCCTGATCCCCCTTTCGGTGAGGATTGTTTCATATCGGTCAAGCCACACATGAAGAGTGATT
GCGTCACCGCCTTTAATTCTGTCTATCAGTGATTTGCGTCCGCTGTCTGAGAGTAACTCAATATTGGCCTGTATTGCTTC
AGTGATTGCTATCCTCCTGTCTCGGCCTAATCCAAACTCTTTACCCGTCCTTGGGTCCCTGTAGCAGTAATATCCATTGT
TTCTTATATAAAGGTTAGGGGGTAAATCCCGGCGCTCATGACTTCGCCTTCTTCCCAT

>WAT  (0 bp)
TTCAATAGCGGTGGTATCAAAACCTTGTTCCCGTAACGCTTGCAGCAACGCATTAATCTTCAGGCTTTGTGCGGTGAGCA
TTCGCCCCTGCGCCTGCCACATCTTTTCGTTATCGGCACTGGTCAGGTTCTGCGCGGCGAAAAGTTCCCAGGCGCTGGCT
TCGCTCAACTGGCGCGCCATATTCATGGTAGGAATCAATGCCTGAGTATTGTCTTTTTCCACCTGGCTGATAAAGCGCAG
GTTGTACCATCCCACCAGGGTACTGGTCAGGGTTAACAGCGCCATCAGGGCAAAGCCCATCCAGAGTCTTCGGGTCAGGG
TTAAATTCACGGTCGGTGCACTTTAGGTGAATAAGTTGTATATTTAAAATCTCTTTAATTATCAGTAAATTAATGTAAGT
AGGTCATTATTAGTCAAAATAAAATCATTTGTCGATTTCAATTTTGTCCCATTCCCGTCCACGGCTGTCCCTATACCGCG
CCGCCATTGAATCTGATTTATGCCCGAGAAGACGTTGAGCAAACTTATCGCCAATCTGGTTCCGGTATAGCCTCGCTGAC
AGGCTACGCAGTTCATGGAATGTTGGCGGGTTTCCATCAAATGAGAGGCCAGATGCATTTCTCGCCTTTGTAAAATACTT
TGATACTGTTTTCGGGGAAAGCGGATCGTGATGCTTTGATGCGATTATAGTTTCACTGCTGCTGGCCTCCCTGCATTTCT
GTAGTGTATCAGCCAATGAGATATTGAGCGCGTCAATCGTTAGCGTTAGCGGAATGGCGAGTTTAGCCCCTGTTTTACTC
TGTTTAATGTGAAGATGGTTGTCGTTTATGTCTGACCATTTCATTCTGCACAAATCGCCGACTCTCTGCCCTGTAACGAC
GGCCAAATCCATCGCCAGCCTTAGCCAGATAGGGAGAGGTTCGGCTGCATGGTAAATCTCGACATACTCATTAGCTGTCA
GCCTTGAGCGCCTTACTTCTGACTTTGCTGTACGGGTTGCTGTTACCGGATTCGTTGCCACATGCCCCTCGGCTATTGCT
TCACGAAAAACGTCAACAAGGGTTGACCTGATTAATTTTGCGGAAGCTGCTTTACCTTCTGCTACGTAGGTGTTTAGCAT
TGCTGCCACTTCTTTCGTTGATATGTCAGTGAGCGGTTTGTCCGGCAATTTTCTTCGGATTGCCCTGATTTTGCTGGCGT
AGTCGAGTAGAGTTTTCGGCCTGATCCCCCTTTCGGTGAGGATTGTTTCATATCGGTCAAGCCACACATGAAGAGTGATT
GCGTCACCGCCTTTAATTCTGTCTATTAGTGATTTGCGTCCGCTGTCTGAGAGTAATTCAATATTGGCCTGTATTGCTTC
AGTGATTGCTATCCTCCTGTCTCGGCCTAAACCAAACTCTTTACCCGTCCTTGGGTCCCTGTAGCAGTAATATCCATTGT
TTCTTATATAAAGGTTAGGGGGTAAATCCCGGCGCTCATGACTTCGCCTTCTTCCCAT

>ECONIH5  (0 bp)
TTCAATAGCGGTGGTATCAAAACCTTGTTCCCGTAACGCTTGCAGCAACGCATTAATCTTCAGGCTTTGTGCGGTGAGCA
TTCGCCCCTGCGCCTGCCACATCTTTTCGTTATCGGCACTGGTCAGGTTCTGCGCGGCGAAAAGTTCCCAGGCGCTGGCT
TCGCTCAACTGGCGCGCCATATTCATGGTAGGAATCAATGCCTGAGTGTTGTCTTTTTCCACCTGGCTGATAAAGCGCAG
GTTGTACCATCCCACCAGGGTACTGGTCAGGGTTAACAGCGCCATCAGGGCAAAGCCCATCCAGAGTCTTCGGGTCAGGG
TTAAATTCACGGTCGGTGCACTTAAGGTGAATAAGTTGTATATTTAAAATCTCTTTTATTATCAATGGATTAATGTAAGC
AGGTCATTATTAGTCAAAATAAAATCATTTGTCGATTTCAATTTTGTCCCATTCCCGTCCACGGCTGTCCCTATACCGCG
CCGCCATTGAATCTGATTTATGTCCGAGAAGACGTTGAGCAAACTTATCGCCAATCTGGTTCCGGTATAGCCTCGCTGAC
AGGCTACGCAGTTCATGGAATGTTGGCGGGTTTCCATCAAATGAGAGTCCAGATGCATTTCTCGCCTTTGTAAAATACTT
TGATACTGTTTTCGGGGAAAGCGGATCGTGATGCTTTGATGCGATTATAGTTTCACTGCTGCTGTCCTCCCTGCATTTCT
GTAGTGTATCAGCCAATGAGATATTGAGCGCGTCAATCGTTAGCGTTAGCGGAATGGCGAGTTTAGCCCCTGTTTTACTC
TGTTCAATGTGAAGATGGTTGTCGTTTATGTCTGACCATTTCATTCTGCACAAATCGCCGACTCTCTGCCCTGTAACGAC
GGCCAAATCCATCGCCAGCCTTAGCCAGATAGGGAGAGGTTCGGCTGCATGGTAAATCTCGACATACTCATTAGCTGTCA
GCCTTGAGCGCCTTACTTCTGACTTTGCTGTACGGGTTGCTGTTACCGGATTCGTTGCCACATGCCCCTCGGCTATTGCT
TCACGAAAAACGTCAACAAGGGTTGACCTGATTAATTTTGCGGAAGCTGCTTTACCTTCTGCTACGTAGGTGTTTAGCAT
TGCTGCCACTTCTTTCGTTGATATGTCAGTGAGCGGTTTGTCCGGCAATTTTCTTCGGATTGCCCTGATTTTGCTGGCGT
AGTCGAGTAGAGTTTTCGGCCTGATCCCCCTTTCGGTGAGGATTCTTTCATATCGGTCAAGCCACACATGAAGAGTGATT
GCGTCACCGCCTTTAATTCTGTCTATTAGTGATTTGCGTCCGCTGTCTGAGAGTAACTCAATATTGGCCTGTATTGCTTC
AGTGATTGCTATCCTCCTGTCTCGGCCTAAACCAAACTCTTTACCCGTCCTTGGGTCCCTGTAGCAGTAATATCCATTGT
TTCTTATATAAAGGTTAGGGGGTAAATCCCGGCGCTCATGACTTCGCCTTCTTCCCAT

>LF82  (0 bp)
TTCAATAGCGGTGGTGTCAAAACCTTGTTCCCGTAACGCTTGCAGCAACGCATTAATCTTCAGGCTTTGTGCGGTGAGCA
TTCGCCCCTGCGCCTGCCACATCTTTTCGTTATCGGCACTGGTCAGGTTCTGCGCGGCGAAAAGTTCCCAGGCGCTGGCT
TCGCTCAACTGGCGCGCCATATTCATGGTAGGAATCAATGCCTGAGTGTTGTCTTTTTCCACCTGGCTGATAAAGCGCAG
GTTGTACCATCCCACCAGGGTACTGGTCAGGGTTAACAGCGCCATCAGGGCAAAGCCCATCCAGAGTCTTCGGGTCAGGG
TTAAATTCACGGTCGGTGCACTTTAGGTGAATAAGTTGTATATTTAAAATCTCTTTTACTATCAATGAATTAATATAAAC
AGGTCATTATTAGTCAAAATAAAATCATTTGTCGATTTCAATTTTGTCCCATTCACGCCCACGACTGTCCCTATACCGCG
CCGCCATTGAATCTGATTTATGCCCGAGAAGACGTTGAGCAAACTTATCGCCAATCTGATTCCGGTATAGCCTCGCCGAC
AGGCTACGCAGTTCATGGAATGTTGGCGGGTCTCCATCAAATGAGAGTCCAGATACATTTCTCGCCTTTGTAAAATACTT
AGATACTGTTTTCGGGGAAAGCGGTTCGTGATGCGTTGATGCAATTATTGTTTCACTGCCGCTGGCCTCCCTGCATTTCT
GTAGTGTATCAGCCAATGAGATATTGAGCGCGTCAATCGTTAGCATCAGCGGAATGGCGAGCTTAGTACCTGTTTTACCC
TGCTCAATGTGAAGATGGTTGTCGTTTATGTCTGACCATTTCATTCTACATAAATCGCCTACTCTCTGCCCTGTAACGAC
AGCCAAATCCATTGCCAGCCTCAGCCAGATTGGTAGCGGTTCGGCTGCATGGTAAATCGCGACATATTCATTAGCTGTCA
GCCTTGAGCGCCTTACTTCTGACTTTGCTGTGCGGGTTGCTGTTACCGGATTCGTTTCCACATGCCCCTCGGCTATTGCC
TCACGAAAAACGTCAACAAGGGTTGACCTGATTAATTTTGCGGAAGCTGCTTTACCTTCTGCTACGTAGGTGTTTAGCAT
TGCTGCCACTTCTTTCGTTGATATGTCAGTGAGCGGTTTGTCCGGCAATTTTCTTCGGATTACCCTGATTTTGCTGGCGT
AGTCGAGTAGAGTTTTCGGTCTGATACCCCTCTCGCTGAGGATTGTTTCATATCGGTCAAGCCACGCATGAAGAGTGATT
GCGTCAGCGCCTTTAATTCTGTCTATCAGTGACTCACGCCTGTTCTCGGATAGCAACTCAATATTGGCCTGAATAGCCTC
TGAAACTGCTATCCTTCTGTCTCTGCCTAATCCAAACTCTTTACCCGTCCTTGGGTCCCTGTAGCAGTAATATCCATTGT
TTCTTATATAAAGGTTAGGGGGTAAATCCCGGCGCTCATGACTTCTCCTTCTTCCCAT

>214-4  (0 bp)
TTCAATAGCGGTGGTATCAAAACCTTGTTCCCGTAACGCTTGCAGCAACGCATTAATCTTCAGGCTTTGTGCGGTGAGCA
TTCGCCCCTGCGCCTGCCACATCTTTTCGTTATCGGCACTGGTCAGGTTCTGCGCGGCGAAAAGTTCCCAGGCGCTGGCT
TCGCTCAACTGGCGCGCCATATTCATGGTAGGAATCAATGCCTGAGTGTTGTCTTTTTCCACCTGGCTGATAAAGCGCAG
GTTGTACCATCCCACCAGGGTACTGGTCAGGGTTAACAGCGCCATCAGGGCAAAGCCCATCCAGAGTCTTCGGGTCAGGG
TTAAATTCACGGTCGGTGCACTTTAGGTGAATAAGTTGTATATTTGGAATCTCTTTTATTATCAATAGATTAATATAAGC
AGGTCATTATTAGTCAAAATAAAATCATTTGTCGATTTCAATTTTGTCCCATTCCCGTCCACGGCTGTCCCTATACCGCG
CCGCCATTGAATCTGATTTATGCCCGAGAAGACGTTGAGCAAACTTATCGCCAATCTGGTTCCGGTATAGCCTCGCTGAC
AGGCTACGCAGTTCATGGAATGTTGGCGGGTTTCCATCAAATGAGAGTCCTGATGCATTTCTCGCCTTTGTAAAATACTT
CGATACTGTTTTCGGGGAAAGCGGATCGTGATGCTTTGATGCGATTATAGTTTCACTGCTGCTGGCCTCCCTGCATTTCT
GTAGTGTATCAGCCAATGAGATATTGAGCGCGTCAATCGTTAGCGTCAGCGGAATGGCGAGCTTAGCCCCTGTTTTACCC
TGCTCAATGTGAAGATGGTTGTCGTTTATGTCTGACCATTTCATTCTGCACAAATCGCCGACTCTCTGCCCTGTAACGAC
GGCCAAATCCATCGCCAGCCTTAGCCAGATAGGGAGAGGTTCGGCCGCATGGTAAATCTCGACATACTCATTAGCTGTCA
GCCTTGAGCGCCTTACTTCTGACTTTGCTGTACGGGTTGCTGTTACCGGATTCGTTGCCACATGCCCCTCGGCTATTGCT
TCACGAAAAACGTCAACAAGGGTTGACCTGATTAATTTTGCGGAAGCTGCTTTACCTTCTGCTACGTAGGTGTTTAGCAT
TGCTGCCACTTCTTTCGTTGATATGTCAGTGAGCGGTTTGTCCGGCAATTTTCTTCGGATTGCCCTGATTTTGCTGGCGT
AGTCGAGTAGAGTTTTCGGCCTGATCCCCCTTTCGGTGAGGATTGTTTCATATCGGTCAAGCCACACATGAAGAGTGATT
GCGTCACCGCCTTTAATTCTGTCTATCAGTGATTTGCGTCCGCTGTCTGAGAGTAACTCAATATTGGCCTGTATTGCTTC
AGTGATTGCTATCCTCCTGTCTCGGCCTAATCCAAACTCTTTACCCGTCCTTGGGTCCCTGTAGCAGTAATATCCATTGT
TTCTTATATAAAGGTTAGGGGGTAAATCCCGGCGCTCATGACTTCGCCTTCTTCCCAT

>09-00049  (0 bp)
TTCAATAGCGGTGGTATCAAAACCTTGTTCCCGTAACGCTTGCAGCAACGCATTAATCTTCAGGCTTTGTGCGGTGAGCA
TTCGCCCCTGCGCCTGCCACATCTTTTCGTTATCGGCACTGGTCAGGTTCTGCGCGGCGAAAAGTTCCCAGGCGCTGGCT
TCGCTCAACTGGCGCGCCATATTCATGGTAGGAATCAATGCCTGAGTGTTGTCTTTTTCCACCTGGCTGATAAAGCGCAG
GTTGTACCATCCCACCAGGGTACTGGTCAGGGTTAACAGCGCCATCAGGGCAAAGCCCATCCAGAGTCTTCGGGTCAGGG
TTAAATTCACGGTCGGTGCACTTAAGGTGAATAAGTTGTATATTTAAAATCTCTTTGACTATCAATGAATTAATATGAGC
AGGTCATTATTAGTCAAAATAAAATCATTTGTCGATTTCAATTTTGTCCCATTCCCGTCCACGGCTGTCCCTGTACCGTG
CCGCCATTGAATCTGATTTATGCCCGAGAAGACGTTGAGCAAACTTATCGCCAATCTGGTTCCGGTATAGCCTAGCTGAC
AGGCTACGCAGTTCATGGAATGTTGGCGGGTTTCCATCAAATGAGAGTCCAGATGCATTTCTCGCCTTTGTAAAATACTT
CGATACTGTTTTCGGGGAAAGCGGATCGTGATGCTTTGATGCGATTATAGTTTCACTGCTGCTGGCCTCCCTGCATTTCT
GTAGTGTATCAGCCAATGAGATATTGAGCGCGTCAATCGTTAGCGTCAGCGGAATGGCGAGTTTAGCCCCTGTTTTGCTC
TGTTCAATGTGAAGATGGTTGTCGTTTATGTCTGACCATTTCATTCTGCACAAATCGCCGACTCTCTGCCCTGTAACGAC
AGCCAAATCCATTGCCAGCCTCAGCCAAGTTGGGAGAGGTTCGGCTGCATGGTAAATCGCGACATATTCATTAGCTGTCA
GCCTTGAGCGCCTTACTTCTGACTTTGCTGTGCGGGTTGCTGTTACCGGATTCGTTTCCACATGCCCCTCGGCTATTGCC
TCACGAAAAACGTCAACAAGGGTTGACCTGATTAATTTTGCGGAAGCTGCTTTACCTTCTGCTACGTAGGTGTTTAGCAT
TGCTGCCACTTCTTTCGTTGATATGTCAGTGAGCGGTTTGTCCGGCAATTTTCTTCGGATTGCCCTGATTTTGCTGGCGT
AGTCGAGTAGAGTTTTCGGTCTGATACCCCTCTCGCTGAGGATTGTTTCATATCGGTCAAGCCACGCATGAAGAGTGATT
GCGTCAGCGCCTTTAATTCTGTCTATCAGTGACTCACGCCTGTTCTCGGAAAGCAACTCAATATTGGCCTGAATAGCCTC
TGAAACTGCTATCCTTCTGTCTCTGCCTAATCCGAACTCTTTACCCGTCCTTGGGTCCCTGTAGCAGTAATATCCATTGT
TTCTTATATAAAGGTTAGGGGGTAAATCCCGGCGCTCATGACTTCGCCTTCTTCCCAT

>M6  (0 bp)
TTCAATAGCGGTGGTATCAAAACCTTGTTCCCGTAACGCTTGCAGCAACGCATTAATCTTCAGGCTTTGTGCGGTGAGCA
TTCGCCCCTGCGCCTGCCACATCTTTTCGTTATCGGCACTGGTCAGGTTCTGCGCGGCGAAAAGTTCCCAGGCGCTGGCT
TCGCTCAACTGGCGCGCCATATTCATGGTAGGAATCAATGCCTGAGTGTTGTCTTTTTCCACCTAGCTGATAAAGCGCAG
GTTGTACCATCCCACCAGGGTACTGGTCAGGGTTAACAGCGCCATCAGGGCAAAGCCCATCCAGAGTCTTCGGGTCAGGG
TTAAATTCACGGTCGGTGCACTTTAGGTGAATAAGTTGTATATTTAAAATCTCTTTGACTATCAATGAATTAATGTGAGT
AGGTCATTTTTAGTCAAAATAAAATCATTTGTCGATTTCAATTTTGTCCCATTCCCGTCCACGGCTGTCCCTATACCGCG
CCGCCATTGAATCTGATTTATGCCCGAGAAGACGTTGAGCAAACTTATCGCCAATCTGGTTCCGGTATAGCCTCGCTGAC
AGGCTACGCAGTTCATGGAATGTTGGCGGGTTTCCATCAAATGAGAGTCCAGATGCATTTCTCGCCTTTGTAAAATACTT
TGATACTGTTTTCGGGGAAAGCGGATCGTGATGCTTTGATGCGATTATAGTTTCACTGCTGCTGGCCTCCCTGCATTTCT
GTAGTGTATCAGCCAATGAGATATTGAGCGCGTCAATCGCTAGCGTCAGCGGAATGGCGAGCTTAACCCCTGTTTTACCC
TGCTCAATGTGAAGATGGTTGTCGTTTATGTCTGACCACTTCATTTTGCACAAATCGCCCACTCTCTGCCCTGTAACGAC
AGCCAAATCCATTGCCAGCCTCAGCCAGATTGGGAGAGGTTCGGCTGCATGGTAAATCTCGACATACTCATTAGCTGTCA
GCCTTGAGCGCCTTACTTCTGACTTTGCTGTACGGGTTGCTGTTACCGGATTCGTTGCCACATGCCCCTCGGCTATTGCT
TCACGAAAAACGTCAACAAGGGTTGACCTGATTAATTTTGCGGAAGCTGCTTTACCTTCTGCTACGTAGGTGTTTAGCAT
TGCTGCCACATCTTTCGTTGATATGTCAGTGAGCGGTTTGTCCGGCAATTTTCTTCGGATTGCCCTGATTTTGCTGGCGT
AGTCGAGTAGAGTTTTCGGCCTGATCCCCCTTTCGGTGAGGATTCTTTCATATCGGTCAAGCCACACATGAAGAGTGATT
GCGTCACCGCCTTTAATTCTGTCTATCAGTGATTTGCGTCCGCTGTCTGAGAGTAACTCAATATTGGCCTGTATTGCTTC
AGTGATTGCTATCCTCCTGTCTCGGCCTAATCCAAACTCTTTACCCGTCCTTGGGTCCCTGTAGCAGTAATATCCATTGT
TTCTTATATAAAGGTTAGGGGGTAAATCCCGGCGCTCATGACTTCGCCTTCTTCCCAT

>M9  (0 bp)
TTCAATAGCGGTGGTATCAAAACCTTGTTCCCGTAACGCTTGCAGCAACGCATTAATCTTCAGGCTTTGTGCGGTGAGCA
TTCGCCCCTGCGCCTGCCACATCTTTTCGTTATCGGCACTGGTCAGGTTCTGCGCGGCGAAAAGTTCCCAGGCGCTGGCT
TCGCTCAACTGGCGCGCCATATTCATGGTAGGAATCAATGCCTGAGTGTTGTCTTTTTCCACCTAGCTGATAAAGCGCAG
GTTGTACCATCCCACCAGGGTACTGGTCAGGGTTAACAGCGCCATCAGGGCAAAGCCCATCCAGAGTCTTCGGGTCAGGG
TTAAATTCACGGTCGGTGCACTTTAGGTGAATAAGTTGTATATTTAAAATCTCTTTGACTATCAATGAATTAATGTGAGT
AGGTCATTTTTAGTCAAAATAAAATCATTTGTCGATTTCAATTTTGTCCCATTCCCGTCCACGGCTGTCCCTATACCGCG
CCGCCATTGAATCTGATTTATGCCCGAGAAGACGTTGAGCAAACTTATCGCCAATCTGGTTCCGGTATAGCCTCGCTGAC
AGGCTACGCAGTTCATGGAATGTTGGCGGGTTTCCATCAAATGAGAGTCCAGATGCATTTCTCGCCTTTGTAAAATACTT
TGATACTGTTTTCGGGGAAAGCGGATCGTGATGCTTTGATGCGATTATAGTTTCACTGCTGCTGGCCTCCCTGCATTTCT
GTAGTGTATCAGCCAATGAGATATTGAGCGCGTCAATCGCTAGCGTCAGCGGAATGGCGAGCTTAACCCCTGTTTTACCC
TGCTCAATGTGAAGATGGTTGTCGTTTATGTCTGACCACTTCATTTTGCACAAATCGCCCACTCTCTGCCCTGTAACGAC
AGCCAAATCCATTGCCAGCCTCAGCCAGATTGGGAGAGGTTCGGCTGCATGGTAAATCTCGACATACTCATTAGCTGTCA
GCCTTGAGCGCCTTACTTCTGACTTTGCTGTACGGGTTGCTGTTACCGGATTCGTTGCCACATGCCCCTCGGCTATTGCT
TCACGAAAAACGTCAACAAGGGTTGACCTGATTAATTTTGCGGAAGCTGCTTTACCTTCTGCTACGTAGGTGTTTAGCAT
TGCTGCCACATCTTTCGTTGATATGTCAGTGAGCGGTTTGTCCGGCAATTTTCTTCGGATTGCCCTGATTTTGCTGGCGT
AGTCGAGTAGAGTTTTCGGCCTGATCCCCCTTTCGGTGAGGATTCTTTCATATCGGTCAAGCCACACATGAAGAGTGATT
GCGTCACCGCCTTTAATTCTGTCTATCAGTGATTTGCGTCCGCTGTCTGAGAGTAACTCAATATTGGCCTGTATTGCTTC
AGTGATTGCTATCCTCCTGTCTCGGCCTAATCCAAACTCTTTACCCGTCCTTGGGTCCCTGTAGCAGTAATATCCATTGT
TTCTTATATAAAGGTTAGGGGGTAAATCCCGGCGCTCATGACTTCGCCTTCTTCCCAT

>CE10  (0 bp)
TTCAATAGCGGTGGTATCAAAACCTTGTTCCCGTAACGCTTGCAGCAACGCATTAATCTTCAGGCTTTGTGCGGTGAGCA
TTCGCCCCTGCGCCTGCCACATCTTTTCGTTATCGGCACTGGTCAGGTTCTGCGCGGCGAAAAGTTCCCAGGCGCTGGCT
TCGCTCAACTGGCGCGCCATATTCATGGTAGGAATCAATGCCTGAGTGTTGTCTTTTTCCACCTGGCTGATAAAGCGCAG
GTTGTACCATCCCACCAGGGTACTGGTCAGGGTTAACAGTGCCATCAGGGCAAAGCCCATCCAGAGTCTTCGGGTCAGGG
TTAAATTCACGGTCGGTGCACTTAAGGTGAATAAGTTGTATATTTAAAATCTCTTTGACTATCAATGAATTAATATAAGC
AGGTCATTATTAGTCAAAATAAAATCATTTGTCGATTTCAATTTTGTCCCATTCCCGTCCACGGCTATCCCTATACCGCG
CAGCCATTGAATCTGATTTATGCCCGAGAAGACGTTGAGCAAACTTATCGCCAATCTGGTTCCGGTATAGCCTTGCTGAC
AGGCTACGCAGTTCATGGAATGTTGGCGGGTTTCCATCAAATGAGAGTCCAGATGCATTTCTCGCCTTTGTAAAATACTT
TGATACTGTTTTCGGGGAAAGCGGATCGTGATGCTTTGATGCGATTATAGTTTCACTGCTGCTGGCCTCCCTGCATTTCT
GTAGTGTATCAGCCAATGAGATATTGAGCGCGTCAATCGTTAGCATTAGCGGAATGGCGAGTTTAGCCCCTGTTTTACTC
TGTTCAATGTGAAGATGGTTGTCGTTTATGTCTGACCATTTCATTCTGCATAAATCGCCCACTCTCTGCCCTGTAACGAC
AGCCAAATCCATCGCCAGCCTTAGCCAGATAGGGAGAGGTTCGGCTGCATGGTAAATCTCGACATACTCATTAGCTGTCA
GCCTTGAGCGCCTTACTTCTGACTTTGCTGTACGGGTTGCTGTTACCGGATTCGTTGCCACATGCCCCTCGGCTATTGCT
TCACGAAAAACGTCAACAAGGGTTGACCTGATTAATTTTGCGGAAGCTGCTTTACCTTCTGCTACGTAGGTGTTTAGCAT
TGCTGCCACATCTTTCGTTGATATGTCAGTGAGCGGTTTGTCCGGCAATTTTCTTCGGATTGCCCTGATTTTGCTGGCGT
AGTCGAGTAGAGTTTTCGGCCTGATCCCCCTTTCGGTGAGGATTCTTTCATATCGGTCAAGCCACACATGAAGAGTGATT
GCGTCACCGCCTTTAATTCTGTCTATCAGTGATTTGCGTCCGCTGTCTGAGAGTAACTCAATATTGGCCTGTATTGCTTC
AGTGATTGCTATCCTCCTGTCTCGGCCTAATCCAAACTCTTTACCCGTCCTTGGGTCCCTGTAGCAGTAATATCCATTGT
TTCTTATATAAAGGTTAGGGGGTAAATCCCGGCGCTCATGACTTCGCCTTCTTCCCAT

>13E0767  (0 bp)
TTCAATAGCGGTGGTATCAAAACCTTGTTCCCGTAACGCTTGCAGCAACGCATTAATCTTCAGGCTTTGTGCGGTGAGCA
TTCGCCCCTGCGCCTGCCACATCTTTTCGTTATCGGCACTGGTCAGGTTCTGCGCGGCGAAAAGTTCCCAGGCGCTGGCT
TCGCTCAACTGGCGCGCCATATTCATGGTAGGAATCAATGCCTGAGTGTTGTCTTTTTCCACCTGGCTGATAAAGCGCAG
GTTGTACCATCCCACCAGGGTACTGGTCAGGGTTAACAGCGCCATCAGGGCAAAGCCCATCCAGAGTCTTCGGGTCAGGG
TTAAATTCACGGTCGGTGCACTTAAGGTGAATAAGTTGTATGTTTAAAATCTCTTTTACTATCAATGAATTAGTATTGGC
AGGTCATTATTGGTCAAAATAAAATCATTTGTCGATTTCAATTTTGTCCCATTCCCGTCCACGGCTGTCTCTATACCGCG
CCGCCATTGAATCTGATTTATGCCCGAGAAGACGTTGAGCAAATTTATCGCCAATCTGGTTCCGGTATAGCCTCGCTGAC
AGGCTACGCAGTTCATGGAATGTTGGCGGGTTTCCATCAAATGAGAGTCCAGATGCATTTCTCGCCTTTGTAAAATACTT
TGATACTGTTTTCGGGGAAAGAGGATCGTAATGCTTTGATGCGATTATAGTTTCACTGCTGCTGGCCTCCCTGCATTTCT
GTAGTGTATCAGCCAATGAGATATTGAGCGCGTCAATCGTTAGCGTTAGCGGAATGGCGAGTTTAGCCCCTGTTTTACTC
TGTTCAATGTGAAGATGGTTGTCGTTTATGTCTGACCATTTCATTCTGCACAAATCGCCGACTCTCTGCCCTGTAACGAC
GGCCAAATCCATCGCCAGCCTTAGCCAGATAGGGAGAGGTTCGGCTGCATGGTAAATCTCGACATACTCATTAGCTGTCA
GCCTTGAGCGCCTTACTTCTGACTTTGCTGTACGGGTTGCTGTTACCGGATTCGTTGCCACATGCCCCTCGGCTATTGCT
TCACGAAAAACGTCAACAAGGGTTGACCTGATTAATTTTGCGGAAGCTGCTTTACCTTCTGCTACGTAGGTGTTTAGCAT
TGCTGCCACTTCTTTCGTTGATATGTCAGTGAGCGGTTTGTCCGGCAATTTTCTTCGGATTGCCCTGATTTTGCTGGCGT
AGTCGAGTAGAGTTTTCGGCCTGATCCCCCTTTCGGTGAGGATTGTTTCATATCGGTCAAGCCACACATGAAGAGTGATT
GCGTCACCGCCTTTAATTCTGTCTATTAGTGATTTGCGTCCGCTGTCTGAGAGTAACTCAATATTGGCCTGTATTGCTTC
AGTGATTGCTATCCTCCTGTCTCGGCCTAAACCAAACTCTTTACCCGTCCTTGGGTCCCTGTAGCAGTAATATCCATTGT
TTCTTATATAAAGGTTAGGGGGTAAATCCCGGCGCTCATGACTTCGCCTTCTTCCCAT

>C7  (0 bp)
TTCAATAGCGGTGGTATCAAAACCTTGTTCCCGTAACGCTTGCAGCAACGCATTAATCTTCAGGCTTTGTGCGGTGAGCA
TTCGCCCCTGCGCCTGCCACATCTTTTCGTTATCGGCACTGGTCAGGTTCTGCGCGGCGAAAAGTTCCCAGGCGCTGGCT
TCGCTCAACTGGCGCGCCATATTCATGGTAGGAATCAATGCCTGAGTGTTGTCTTTTTCCACCTGGCTGATAAAGCGCAG
GTTGTACCATCCCACCAGGGTACTGGTCAGGGTTAACAGCGCCATCAGGGCAAAGCCCATCCAGAGTCTTCGGGTCAGGG
TTAAATTCACGGTCGGTGCACTTAAGGTGAATAAGTTGTATGTTTAAAATCTCTTTTACTATCAATGAATTAGTATTGGC
AGGTCATTATTGGTCAAAATAAAATCATTTGTCGATTTCAATTTTGTCCCATTCCCGTCCACGGCTGTCTCTATACCGCG
CCGCCATTGAATCTGATTTATGCCCGAGAAGACGTTGAGCAAATTTATCGCCAATCTGGTTCCGGTATAGCCTCGCTGAC
AGGCTACGCAGTTCATGGAATGTTGGCGGGTTTCCATCAAATGAGAGTCCAGATGCATTTCTCGCCTTTGTAAAATACTT
TGATACTGTTTTCGGGGAAAGAGGATCGTAATGCTTTGATGCGATTATAGTTTCACTGCTGCTGGCCTCCCTGCATTTCT
GTAGTGTATCAGCCAATGAGATATTGAGCGCGTCAATCGTTAGCGTTAGCGGAATGGCGAGTTTAGCCCCTGTTTTACTC
TGTTCAATGTGAAGATGGTTGTCGTTTATGTCTGACCATTTCATTCTGCACAAATCGCCGACTCTCTGCCCTGTAACGAC
GGCCAAATCCATCGCCAGCCTTAGCCAGATAGGGAGAGGTTCGGCTGCATGGTAAATCTCGACATACTCATTAGCTGTCA
GCCTTGAGCGCCTTACTTCTGACTTTGCTGTACGGGTTGCTGTTACCGGATTCGTTGCCACATGCCCCTCGGCTATTGCT
TCACGAAAAACGTCAACAAGGGTTGACCTGATTAATTTTGCGGAAGCTGCTTTACCTTCTGCTACGTAGGTGTTTAGCAT
TGCTGCCACTTCTTTCGTTGATATGTCAGTGAGCGGTTTGTCCGGCAATTTTCTTCGGATTGCCCTGATTTTGCTGGCGT
AGTCGAGTAGAGTTTTCGGCCTGATCCCCCTTTCGGTGAGGATTGTTTCATATCGGTCAAGCCACACATGAAGAGTGATT
GCGTCACCGCCTTTAATTCTGTCTATTAGTGATTTGCGTCCGCTGTCTGAGAGTAACTCAATATTGGCCTGTATTGCTTC
AGTGATTGCTATCCTCCTGTCTCGGCCTAAACCAAACTCTTTACCCGTCCTTGGGTCCCTGTAGCAGTAATATCCATTGT
TTCTTATATAAAGGTTAGGGGGTAAATCCCGGCGCTCATGACTTCGCCTTCTTCCCAT

>RM8352  (0 bp)
TTCAATAGCGGTGGTATCAAAACCTTGTTCCCGTAACGCTTGCAGCAACGCATTAATCTTCAGGCTTTGTGCGGTGAGCA
TTCGCCCCTGCGCCTGCCACATCTTTTCGTTATTGGCACTGGTCAGGTTCTGCGCGGCGAAAAGTTCCCAGGCGCTGGCT
TCGCTCAACTGGCGCGCCATATTCATGGTAGGAATCAATGCCTGAGTATTGTCTTTTTCCACCTGGCTGATAAAGCGCAG
GTTGTACCATCCCACCAGGGTACTGGTCAGGGTTAACAGCGCCATCAGGGCAAAGCCCATCCAGAGTCTTCGGGTCAGGG
TTAAATTCACGGTCGGTGCACTTTAGGTGAATAAGTTGTATATTTAAAAACTCTTTTATTATCAATGAATTAATGTAAGC
TGGTCATTATTAGTCAAAATAAAATCATTTGTCGATTTCAATTTTGTCCCATTCCCGTCCACGGCTGTCCCTATACCGCG
CCGCCATTAAATCTGATTTATGCCCGAGAAGACGTTGAGCAAACTTATCGCCAATCTGGTTCCGGTATAGCCTCGCTGAC
AGGCTACGCAGTTCATGGAATGTTGGCGGGTTTCCATCAAATGAGAGTCCAGATGCATTTCTCGCCTTTGTAAAATACTT
TGATACTGTTTTCGGGGAAAGCGGATCGTGATGCTTTGATGCGATTATAGTTTCACTGCTGCTGGCCTCCCTGCATTTCT
GTAGTGTATCAGCCAATGAGATATTGAGCGCGTCAATCGTTAGCGTTAGCGGAATGGCGAGTTTAGCCCCTGTTTTACTC
TGTTCAATGTGAAGATGGTTGTCGTTTATGTCTGACCATTTCATTCTGCACAAATCGCCGACTCTCTGCCCTGTAACGAC
GGCCAAATCCATCGCCAGCCTTAGCCAGATAGGGAGAGGTTCGGCTGCATGGTAAATCTCGACATACTCATTAGCTGTCA
GCCTTGAGCGCCTTACTTCTGACTTTGCTGTACGGGTTGCTGTTACCGGATTCGTTGCAACATGCCCCTCGGCTATTGCT
TCACGAAAAACGTCAACAAGGGTTGACCTGATTAATTTTGCGGAAGCTGCTTTACCTTCTGCCACGTAGGTGTTTAGCAT
TGCTGCCACTTCTTTCGTTGATATGTCAGTGAGCGGTTTGTCCGGCAATTTTCTTCGGATTGCCCTGATTTTGCTGGCGT
AGTCGAGTAGAGTTTTCGGCCTGATCCCTCTTTCGGTGAGGATTCTTTCATATCGGTCAAGCCACACATGAAGAGTGATT
GCGTCACCGCCTTTAATTCTGTCTATCAGTGATTTGCGTCCGCTGTCTGAGAGTAACTCAATATTGGCCTGTATTGCTTC
AGTGATTGCTATCCTCCTGTCTCGGCCTAATCCAAACTCTTTACCCGTCCTTGGGTCCCTGTAGCAGTAATATCCATTGT
TTCTTATATAAAGGTTAGGGGGTAAATCCCGGCGCTCATGACTTCGCCTTCTTCCCAT

>RM14715  (0 bp)
TTCAATAGCGGTGGTGTCAAAACCTTGTTCCCGTAACGCTTGCAGCAACGCATTAATCTTCAGGCTTTGTGCGGTGAGCA
TTCGCCCCTGCGCCTGCCACATCTTTTCGTTATCGGCACTGGTCAGGTTCTGCGCGGCGAAAAGTTCCCAGGCGCTGGCT
TCGCTCAACTGGCGCGCCATATTCATGGTAGGAATCAATGCCTGAGTGTTGTCTTTTTCCACCTGGCTGATAAAGCGCAG
GTTGTACCATCCCACCAGGGTACTGGTCAGGGTTAACAGCGCCATCAGGGCAAAGCCCATCCAGAGTCTTCGGGTCAGGG
TTAAATTCACGGTCGGTGCACTTTGGGTGAATAAGTTGTATATTTAAAATCTCTTTAATTATCAGTAAATTAATGTAAGT
AGGTCATTATTAGTCAAAATAAAATCATTTGTCGATTTCAATTTTGTCCCATTCCCGTCCACGGCTGTCCCTATACCGCG
CCGCCATTGAGTCTGATTTATGCCCGAGAAGACGTTGAGCAAACTTATCGCCAATCTGGTTCCGGTATAGCCTCGCTGAC
AGGCTACGCAGTTCATGGAATGTTGGCGGGTTTCCATCAAATGAGAGTCCAGATGCATTTCTCGCCTTTGTAAAATACTT
TGATACTGTTTTCGGGGAAAGCGGATCGTGATGCTTTGATGCGATTATAGTTTCACTGCTGCTGGCCTCCCTGCATTTCT
GTAGTGTATCAGCCAATGAGATATTGAGCGCGTCAATCGTTAGCGTTAGCGGAATGGCGAGTTTAGCCCCTGTTTTACTC
TGTTCAATGTGAAGATGGTTGTCGTTTATGTCTGACCATTTCATTCTGCACAAATCGCCGACTCTCTGCCCTGTAACGAC
GGCCAAATCCATCGCCAGCCTTAGCCAGATAGGGAGAGGTTCGGCTGCATGGTAAATCTCGACATACTCATTAGCTGTCA
GCCTTGAGCGCCTTACTTCTGACTTTGCTGTACGGGTTGCTGTTACCGGATTCGTTGCCACATGCCCCTCGGCTATTGCT
TCACGAAAAACGTCAACAAGGGTTGACCTGATTAATTTTGCGGAAGCTGCTTTACCTTCTGCTACGTAGGTGTTTAGCAT
TGCTGCCACTTCTTTCGTTGATATGTCAGTGAGCGGTTTGTCCGGCAATTTTCTTCGGATTGCCCTGATTTTGCTGGCGT
AGTCGAGTAGAGTTTTCGGCCTGATCCCCCTTTCGGTGAGGATTCTTTCATATCGGTCAAGCCACACATGAAGAGTGATT
GCGTCACCGCCTTTAATTCTGTCTATCAGTGATTTGCGTCCGCTGTCTGAGAGTAACTCAATATTGGCCTGTATTGCTTC
AGTAATTGCTATCCTCCTGTCTCTGCCTAATCCGAACTCTTTACCCGTCCTTGGGTCCCTGTAGCAGTAATATCCATTGT
TTCTTATATAAAGGTTAGGGGGTAAATCCCGGCGCTCATGACTTCGCCTTCTTCCCAT

>16-9255  (0 bp)
TTCAATAGCGGTGGTATCAAAACCTTGTTCCCGTAACGCTTGCAGCAACGCATTAATCTTCAGGCTTTGTGCGGTGAGCA
TTCGCCCCTGCGCCTGCCACATCTTTTCGTTATTGGCACTGGTCAGGTTCTGCGCGGCGAAAAGTTCCCAGGCGCTGGCT
TCGCTCAACTGGCGCGCCATATTCATGGTAGGAATCAATGCCTGAGTATTGTCTTTTTCCACCTGGCTGATAAAGCGCAG
GTTGTACCATCCCACCAGGGTACTGGTCAGGGTTAACAGCGCCATCAGGGCAAAGCCCATCCAGAGTCTTCGGGTCAGGG
TTAAATTCACGGTCGGTGCACTTTAGGTGAATAAGTTGTATATTTAAAAACTCTTTTATTATCAATGAATTAATGTAAGC
GGGTCATTATTAGTCAAAATAAAATCATTTGTCGATTTCAATTTTGTCCCATTCCCGTCCACGGCTGTCCCTATACCGCG
CCGCCATTAAATCTGATTTATGCCCGAGAAGACGTTGAGCAAACTTATCGCCAATCTGGTTCCGGTATAGCCTCGCTGAC
AGGCTACGCAGTTCATGGAATGTTGGCGGGTTTCCATCAAATGAGAGTCCAGATGCATTTCTCGCCTTTGTAAAATACTT
TGATACTGTTTTCGGGGAAAGCGGATCGTGATGCTTTGATGCGATTATAGTTTCACTGCTGCTGGCCTCCCTGCATTTCT
GTAGTGTATCAGCCAATGAGATATTGAGCGCGTCAATCGTTAGCGTTAGCGGAATGGCGAGTTTAGCCCCTGTTTTACTC
TGTTCAATGTGAAGATGGTTGTCGTTTATGTCTGACCATTTCATTCTGCACAAATCGCCGACTCTCTGCCCTGTAACGAC
GGCCAAATCCATCGCCAGCCTTAGCCAGATAGGGAGAGGTTCGGCTGCATGGTAAATCTCGACATACTCATTAGCTGTCA
GCCTTGAGCGCCTTACTTCTGACTTTGCTGTACGGGTTGCTGTTACCGGATTCGTTGCAACATGCCCCTCGGCTATTGCT
TCACGAAAAACGTCAACAAGGGTTGACCTGATTAATTTTGCGGAAGCTGCTTTACCTTCTGCCACGTAGGTGTTTAGCAT
TGCTGCCACTTCTTTCGTTGATATGTCAGTGAGCGGTTTGTCCGGCAATTTTCTTCGGATTGCCCTGATTTTGCTGGCGT
AGTCGAGTAGAGTTTTCGGCCTGATCCCTCTTTCGGTGAGGATTCTTTCATATCGGTCAAGCCACACATGAAGAGTGATT
GCGTCACCGCCTTTAATTCTGTCTATCAGTGATTTGCGTCCGCTGTCTGAGAGTAACTCAATATTGGCCTGTATTGCTTC
AGTGATTGCTATCCTCCTGTCTCGGCCTAATCCAAACTCTTTACCCGTCCTTGGGTCCCTGTAGCAGTAATATCCATTGT
TTCTTATATAAAGGTTAGGGGGTAAATCCCGGCGCTCATGACTTCGCCTTCTTCCCAT

>2014C-3599  (0 bp)
TTCAATAGCGGTGGTATCAAAACCTTGTTCCCGTAACGCTTGCAGCAACGCATTAATCTTCAGGCTTTGTGCGGTGAGCA
TTCGCCCCTGCGCCTGCCACATCTTTTCGTTATTGGCACTGGTCAGGTTCTGCGCGGCGAAAAGTTCCCAGGCGCTGGCT
TCGCTCAACTGGCGCGCCATATTCATGGTAGGAATCAATGCCTGAGTATTGTCTTTTTCCACCTGGCTGATAAAGCGCAG
GTTGTACCATCCCACCAGGGTACTGGTCAGGGTTAACAGCGCCATCAGGGCAAAGCCCATCCAGAGTCTTCGGGTCAGGG
TTAAATTCACGGTCGGTGCACTTTAGGTGAATAAGTTGTATATTTAAAAACTCTTTTATTATCAATGAATTAATGTAAGC
GGGTCATTATTAGTCAAAATAAAATCATTTGTCGATTTCAATTTTGTCCCATTCCCGTCCACGGCTGTCCCTATACCGCG
CCGCCATTAAATCTGATTTATGCCCGAGAAGACGTTGAGCAAACTTATCGCCAATCTGGTTCCGGTATAGCCTCGCTGAC
AGGCTACGCAGTTCATGGAATGTTGGCGGGTTTCCATCAAATGAGAGTCCAGATGCATTTCTCGCCTTTGTAAAATACTT
TGATACTGTTTTCGGGGAAAGCGGATCGTGATGCTTTGATGCGATTATAGTTTCACTGCTGCTGGCCTCCCTGCATTTCT
GTAGTGTATCAGCCAATGAGATATTGAGCGCGTCAATCGTTAGCGTTAGCGGAATGGCGAGTTTAGCCCCTGTTTTACTC
TGTTCAATGTGAAGATGGTTGTCGTTTATGTCTGACCATTTCATTCTGCACAAATCGCCGACTCTCTGCCCTGTAACGAC
GGCCAAATCCATCGCCAGCCTTAGCCAGATAGGGAGAGGTTCGGCTGCATGGTAAATCTCGACATACTCATTAGCTGTCA
GCCTTGAGCGCCTTACTTCTGACTTTGCTGTACGGGTTGCTGTTACCGGATTCGTTGCAACATGCCCCTCGGCTATTGCT
TCACGAAAAACGTCAACAAGGGTTGACCTGATTAATTTTGCGGAAGCTGCTTTACCTTCTGCCACGTAGGTGTTTAGCAT
TGCTGCCACTTCTTTCGTTGATATGTCAGTGAGCGGTTTGTCCGGCAATTTTCTTCGGATTGCCCTGATTTTGCTGGCGT
AGTCGAGTAGAGTTTTCGGCCTGATCCCTCTTTCGGTGAGGATTCTTTCATATCGGTCAAGCCACACATGAAGAGTGATT
GCGTCACCGCCTTTAATTCTGTCTATCAGTGATTTGCGTCCGCTGTCTGAGAGTAACTCAATATTGGCCTGTATTGCTTC
AGTGATTGCTATCCTCCTGTCTCGGCCTAATCCAAACTCTTTACCCGTCCTTGGGTCCCTGTAGCAGTAATATCCATTGT
TTCTTATATAAAGGTTAGGGGGTAAATCCCGGCGCTCATGACTTCGCCTTCTTCCCAT

>2014C-3655  (0 bp)
TTCAATAGCGGTGGTATCAAAACCTTGTTCCCGTAACGCTTGCAGCAACGCATTAATCTTCAGGCTTTGTGCGGTGAGCA
TTCGCCCCTGCGCCTGCCACATCTTTTCGTTATTGGCACTGGTCAGGTTCTGCGCGGCGAAAAGTTCCCAGGCGCTGGCT
TCGCTCAACTGGCGCGCCATATTCATGGTAGGAATCAATGCCTGAGTATTGTCTTTTTCCACCTGGCTGATAAAGCGCAG
GTTGTACCATCCCACCAGGGTACTGGTCAGGGTTAACAGCGCCATCAGGGCAAAGCCCATCCAGAGTCTTCGGGTCAGGG
TTAAATTCACGGTCGGTGCACTTTAGGTGAATAAGTTGTATATTTAAAAACTCTTTTATTATCAATGAATTAATGTAAGC
GGGTCATTATTAGTCAAAATAAAATCATTTGTCGATTTCAATTTTGTCCCATTCCCGTCCACGGCTGTCCCTATACCGCG
CCGCCATTAAATCTGATTTATGCCCGAGAAGACGTTGAGCAAACTTATCGCCAATCTGGTTCCGGTATAGCCTCGCTGAC
AGGCTACGCAGTTCATGGAATGTTGGCGGGTTTCCATCAAATGAGAGTCCAGATGCATTTCTCGCCTTTGTAAAATACTT
TGATACTGTTTTCGGGGAAAGCGGATCGTGATGCTTTGATGCGATTATAGTTTCACTGCTGCTGGCCTCCCTGCATTTCT
GTAGTGTATCAGCCAATGAGATATTGAGCGCGTCAATCGTTAGCGTTAGCGGAATGGCGAGTTTAGCCCCTGTTTTACTC
TGTTCAATGTGAAGATGGTTGTCGTTTATGTCTGACCATTTCATTCTGCACAAATCGCCGACTCTCTGCCCTGTAACGAC
GGCCAAATCCATCGCCAGCCTTAGCCAGATAGGGAGAGGTTCGGCTGCATGGTAAATCTCGACATACTCATTAGCTGTCA
GCCTTGAGCGCCTTACTTCTGACTTTGCTGTACGGGTTGCTGTTACCGGATTCGTTGCAACATGCCCCTCGGCTATTGCT
TCACGAAAAACGTCAACAAGGGTTGACCTGATTAATTTTGCGGAAGCTGCTTTACCTTCTGCCACGTAGGTGTTTAGCAT
TGCTGCCACTTCTTTCGTTGATATGTCAGTGAGCGGTTTGTCCGGCAATTTTCTTCGGATTGCCCTGATTTTGCTGGCGT
AGTCGAGTAGAGTTTTCGGCCTGATCCCTCTTTCGGTGAGGATTCTTTCATATCGGTCAAGCCACACATGAAGAGTGATT
GCGTCACCGCCTTTAATTCTGTCTATCAGTGATTTGCGTCCGCTGTCTGAGAGTAACTCAATATTGGCCTGTATTGCTTC
AGTGATTGCTATCCTCCTGTCTCGGCCTAATCCAAACTCTTTACCCGTCCTTGGGTCCCTGTAGCAGTAATATCCATTGT
TTCTTATATAAAGGTTAGGGGGTAAATCCCGGCGCTCATGACTTCGCCTTCTTCCCAT

>2014C-4423  (0 bp)
TTCAATAGCGGTGGTATCAAAACCTTGTTCCCGTAACGCTTGCAGCAACGCATTAATCTTCAGGCTTTGTGCGGTGAGCA
TTCGCCCCTGCGCCTGCCACATCTTTTCGTTATTGGCACTGGTCAGGTTCTGCGCGGCGAAAAGTTCCCAGGCGCTGGCT
TCGCTCAACTGGCGCGCCATATTCATGGTAGGAATCAATGCCTGAGTATTGTCTTTTTCCACCTGGCTGATAAAGCGCAG
GTTGTACCATCCCACCAGGGTACTGGTCAGGGTTAACAGCGCCATCAGGGCAAAGCCCATCCAGAGTCTTCGGGTCAGGG
TTAAATTCACGGTCGGTGCACTTTAGGTGAATAAGTTGTATATTTAAAAACTCTTTTATTATCAATGAATTAATGTAAGC
GGGTCATTATTAGTCAAAATAAAATCATTTGTCGATTTCAATTTTGTCCCATTCCCGTCCACGGCTGTCCCTATACCGCG
CCGCCATTAAATCTGATTTATGCCCGAGAAGACGTTGAGCAAACTTATCGCCAATCTGGTTCCGGTATAGCCTCGCTGAC
AGGCTACGCAGTTCATGGAATGTTGGCGGGTTTCCATCAAATGAGAGTCCAGATGCATTTCTCGCCTTTGTAAAATACTT
TGATACTGTTTTCGGGGAAAGCGGATCGTGATGCTTTGATGCGATTATAGTTTCACTGCTGCTGGCCTCCCTGCATTTCT
GTAGTGTATCAGCCAATGAGATATTGAGCGCGTCAATCGTTAGCGTTAGCGGAATGGCGAGTTTAGCCCCTGTTTTACTC
TGTTCAATGTGAAGATGGTTGTCGTTTATGTCTGACCATTTCATTCTGCACAAATCGCCGACTCTCTGCCCTGTAACGAC
GGCCAAATCCATCGCCAGCCTTAGCCAGATAGGGAGAGGTTCGGCTGCATGGTAAATCTCGACATACTCATTAGCTGTCA
GCCTTGAGCGCCTTACTTCTGACTTTGCTGTACGGGTTGCTGTTACCGGATTCGTTGCAACATGCCCCTCGGCTATTGCT
TCACGAAAAACGTCAACAAGGGTTGACCTGATTAATTTTGCGGAAGCTGCTTTACCTTCTGCCACGTAGGTGTTTAGCAT
TGCTGCCACTTCTTTCGTTGATATGTCAGTGAGCGGTTTGTCCGGCAATTTTCTTCGGATTGCCCTGATTTTGCTGGCGT
AGTCGAGTAGAGTTTTCGGCCTGATCCCTCTTTCGGTGAGGATTCTTTCATATCGGTCAAGCCACACATGAAGAGTGATT
GCGTCACCGCCTTTAATTCTGTCTATCAGTGATTTGCGTCCGCTGTCTGAGAGTAACTCAATATTGGCCTGTATTGCTTC
AGTGATTGCTATCCTCCTGTCTCGGCCTAATCCAAACTCTTTACCCGTCCTTGGGTCCCTGTAGCAGTAATATCCATTGT
TTCTTATATAAAGGTTAGGGGGTAAATCCCGGCGCTCATGACTTCGCCTTCTTCCCAT

>2015C-3107  (0 bp)
TTCAATAGCGGTGGTATCAAAACCTTGTTCCCGTAACGCTTGCAGCAACGCATTAATCTTCAGGCTTTGTGCGGTGAGCA
TTCGCCCCTGCGCCTGCCACATCTTTTCGTTATTGGCACTGGTCAGGTTCTGCGCGGCGAAAAGTTCCCAGGCGCTGGCT
TCGCTCAACTGGCGCGCCATATTCATGGTAGGAATCAATGCCTGAGTATTGTCTTTTTCCACCTGGCTGATAAAGCGCAG
GTTGTACCATCCCACCAGGGTACTGGTCAGGGTTAACAGCGCCATCAGGGCAAAGCCCATCCAGAGTCTTCGGGTCAGGG
TTAAATTCACGGTCGGTGCACTTTAGGTGAATAAGTTGTATATTTAAAAACTCTTTTATTATCAATGAATTAATGTAAGC
GGGTCATTATTAGTCAAAATAAAATCATTTGTCGATTTCAATTTTGTCCCATTCCCGTCCACGGCTGTCCCTATACCGCG
CCGCCATTAAATCTGATTTATGCCCGAGAAGACGTTGAGCAAACTTATCGCCAATCTGGTTCCGGTATAGCCTCGCTGAC
AGGCTACGCAGTTCATGGAATGTTGGCGGGTTTCCATCAAATGAGAGTCCAGATGCATTTCTCGCCTTTGTAAAATACTT
TGATACTGTTTTCGGGGAAAGCGGATCGTGATGCTTTGATGCGATTATAGTTTCACTGCTGCTGGCCTCCCTGCATTTCT
GTAGTGTATCAGCCAATGAGATATTGAGCGCGTCAATCGTTAGCGTTAGCGGAATGGCGAGTTTAGCCCCTGTTTTACTC
TGTTCAATGTGAAGATGGTTGTCGTTTATGTCTGACCATTTCATTCTGCACAAATCGCCGACTCTCTGCCCTGTAACGAC
GGCCAAATCCATCGCCAGCCTTAGCCAGATAGGGAGAGGTTCGGCTGCATGGTAAATCTCGACATACTCATTAGCTGTCA
GCCTTGAGCGCCTTACTTCTGACTTTGCTGTACGGGTTGCTGTTACCGGATTCGTTGCAACATGCCCCTCGGCTATTGCT
TCACGAAAAACGTCAACAAGGGTTGACCTGATTAATTTTGCGGAAGCTGCTTTACCTTCTGCCACGTAGGTGTTTAGCAT
TGCTGCCACTTCTTTCGTTGATATGTCAGTGAGCGGTTTGTCCGGCAATTTTCTTCGGATTGCCCTGATTTTGCTGGCGT
AGTCGAGTAGAGTTTTCGGCCTGATCCCTCTTTCGGTGAGGATTCTTTCATATCGGTCAAGCCACACATGAAGAGTGATT
GCGTCACCGCCTTTAATTCTGTCTATCAGTGATTTGCGTCCGCTGTCTGAGAGTAACTCAATATTGGCCTGTATTGCTTC
AGTGATTGCTATCCTCCTGTCTCGGCCTAATCCAAACTCTTTACCCGTCCTTGGGTCCCTGTAGCAGTAATATCCATTGT
TTCTTATATAAAGGTTAGGGGGTAAATCCCGGCGCTCATGACTTCGCCTTCTTCCCAT

>B7A  (0 bp)
TTCAATAGCGGTGGTATCAAAACCTTGTTCCCGTAACGCTTGCAGCAACGCATTAATCTTCAGGCTTTGTGCGGTGAGCA
TTCGCCCCTGCGCCTGCCACATCTTTTCGTTATCGGCACTGGTCAGGTTCTGCGCGGCGAAAAGTTCCCAGGCGCTGGCT
TCGCTCAACTGGCGCGCCATATTCATGGTAGGAATCAATGCCTGAGTGTTGTCTTTTTCCACCTGGCTGATAAAGCGCAG
GTTGTACCATCCCACCAGGGTACTGGTCAGGGTTAACAGCGCCATCAGGGCAAAGCCCATCCAGAGTCTTCGGGTCAGGG
TTAAATTCACGGTCGGTGCACTTAAGGTGAATAAGTTGTATATTTAAAATCTCTTTTATTATCAATTAATTAATGTAGGA
AGGTCATTATTAGTCAAAATAAAATCATTTGTCGATTTCAATTTTGTCCCATTCCCGTCCACGGCTGTCCCTATACCGCG
CCGCCATTGAGTCTGATTTATGCCCGAGAAGACGTTGAGCAAACTTATCGCCAATCTGGTTCCGGTATAGCCTCGCTGAC
AGGCTACGCAGTTCATGGAATGTTGGCGGGTTTCCATCAAATGAGAGTCCAGATGCATTTCTCGCCTTTGTAAAATACTT
TGATACTGTTTTCGGGGAAAGCGGATCGTGATGCTTTGATGCGATTATAGTTTCACTGCTGCTGGCCTCCCTGCATTTCT
GTAGTGTATCAGCCAATGAGATATTGAGCGCGTCAATCGTTAGCGTTAGCGGAATGGCGAGTTTAGCCCCTGTTTTACTC
TGTTCAATGTGAAGATGGTTGTCGTTTATGTCTGACCATTTCATTCTGCACAAATCGCCGACTCTCTGCCCTGTAACGAC
GGCCAAATCCATCGCCAGCCTTAGCCAGATAGGGAGAGGTTCGGCTGCATGGTAAATCTCGACATACTCATTAGCTGTCA
GCCTTGAGCGCCTTACTTCTGACTTTGCTGTACGGGTTGCTGTTACCGGATTCGTTGCCACATGCCCCTCGGCTATTGCT
TCACGAAAAACGTCAACAAGGGTTGACCTGATTAATTTTGCGGAAGCTGCTTTACCTTCTGCTACGTAGGTGTTTAGCAT
TGCTGCCACTTCTTTCGTTGATATGTCAGTGAGCGGTTTGTCCGGCAATTTTCTTCGGATTGCCCTGATTTTGCTGGCGT
AGTCGAGTAGAGTTTTCGGCCTGATCCCCCTTTCGGTGAGGATTCTTTCATATCGGTCAAGCCACACATGAAGAGTGATT
GCGTCACCGCCTTTAATTCTGTCTATCAGTGATTTGCGTCCGCTGTCTGAGAGTAACTCAATATTGGCCTGTATTGCTTC
AGTAATTGCTATCCTCCTGTCTCTGCCTAATCCGAACTCTTTACCCGTCCTTGGGTCCCTGTAGCAGTAATATCCATTGT
TTCTTATATAAAGGTTAGGGGGTAAATCCCGGCGCTCATGACTTCGCCTTCTTCCCAT

>FWSEC0006  (0 bp)
TTCAATAGCGGTGGTATCAAAACCTTGTTCCCGTAACGCTTGCAGCAACGCATTAATCTTCAGGCTTTGTGCGGTGAGCA
TTCGCCCCTGCGCCTGCCACATCTTTTCGTTATTGGCACTGGTCAGGTTCTGCGCGGCGAAAAGTTCCCAGGCGCTGGCT
TCGCTCAACTGGCGCGCCATATTCATGGTAGGAATCAATGCCTGAGTATTGTCTTTTTCCACCTGGCTGATAAAGCGCAG
GTTGTACCATCCCACCAGGGTACTGGTCAGGGTTAACAGCGCCATCAGGGCAAAGCCCATCCAGAGTCTTCGGGTCAGGG
TTAAATTCACGGTCGGTGCACTTTAGGTGAATAAGTTGTATATTTAAAAACTCTTTTATTATCAATGAATTAATGTAAGC
GGGTCATTATTAGTCAAAATAAAATCATTTGTCGATTTCAATTTTGTCCCATTCCCGTCCACGGCTGTCCCTATACCGCG
CCGCCATTAAATCTGATTTATGCCCGAGAAGACGTTGAGCAAACTTATCGCCAATCTGGTTCCGGTATAGCCTCGCTGAC
AGGCTACGCAGTTCATGGAATGTTGGCGGGTTTCCATCAAATGAGAGTCCAGATGCATTTCTCGCCTTTGTAAAATACTT
TGATACTGTTTTCGGGGAAAGCGGATCGTGATGCTTTGATGCGATTATAGTTTCACTGCTGCTGGCCTCCCTGCATTTCT
GTAGTGTATCAGCCAATGAGATATTGAGCGCGTCAATCGTTAGCGTTAGCGGAATGGCGAGTTTAGCCCCTGTTTTACTC
TGTTCAATGTGAAGATGGTTGTCGTTTATGTCTGACCATTTCATTCTGCACAAATCGCCGACTCTCTGCCCTGTAACGAC
GGCCAAATCCATCGCCAGCCTTAGCCAGATAGGGAGAGGTTCGGCTGCATGGTAAATCTCGACATACTCATTAGCTGTCA
GCCTTGAGCGCCTTACTTCTGACTTTGCTGTACGGGTTGCTGTTACCGGATTCGTTGCAACATGCCCCTCGGCTATTGCT
TCACGAAAAACGTCAACAAGGGTTGACCTGATTAATTTTGCGGAAGCTGCTTTACCTTCTGCCACGTAGGTGTTTAGCAT
TGCTGCCACTTCTTTCGTTGATATGTCAGTGAGCGGTTTGTCCGGCAATTTTCTTCGGATTGCCCTGATTTTGCTGGCGT
AGTCGAGTAGAGTTTTCGGCCTGATCCCTCTTTCGGTGAGGATTCTTTCATATCGGTCAAGCCACACATGAAGAGTGATT
GCGTCACCGCCTTTAATTCTGTCTATCAGTGATTTGCGTCCGCTGTCTGAGAGTAACTCAATATTGGCCTGTATTGCTTC
AGTGATTGCTATCCTCCTGTCTCGGCCTAATCCAAACTCTTTACCCGTCCTTGGGTCCCTGTAGCAGTAATATCCATTGT
TTCTTATATAAAGGTTAGGGGGTAAATCCCGGCGCTCATGACTTCGCCTTCTTCCCAT
